# Supplementary material for: Phylogeny Reveals Novel HipA-Homologous Kinase Families and Toxin-Antitoxin Gene Organizations
Source: mBio. 2021 Jun 1;12(3):e01058-21. doi: 10.1128/mBio.01058-21 (PMC8262856; doi:10.1128/mBio.01058-21)
Supplement: TABLE S1 [file mbio.01058-21-st001.txt]

Kinase_Toxin_Id	Kinase_Length	Organism	Label_in_Tree	Kinase_sequence	Gene_distance_(minus_refers_to_overlap)	GO	Antitoxin_Id	Length	Label_in_Tree	Antitoxin_sequence	HipS_Id	Distance_hipS-hipT	HipS_sequence	Domain(s)_in_A	Comment(s)
EIL87149.1	435		Gam_435_EIL87149.1	MSAQSLVVLMNGTMIGEVIRDRSGRSRFVYANAWRQQHDAIPLSLSMPLVRAEHPHAAIDAFMWGLLPDNEQTLARWANRFHVSARNAFGLLSHIGEDCAGAVQFVPPERLDAVQVTAEEDIVWLSEADIGERLRALRNDPSATRRAGDHGQFSLAGAQPKTALLLRDGRWGVPAGRTPTTHILKPPSDAFDGHAENEHFCLTLARRLGLPAAHSEVRRFDGEAAIVVSRFDRIEYDGQLLRVHQEDFCQALAISPTRKYQNEGGPSPEAIVDALRTHSSSPARDVDTFIDALAFNWLIAGTDAHAKNYALLFGGGGRIRLAPLYDLGSALPYPSLRQDKLILAMKIGNTYRLRDIRRHHWEKLLRGAHVDVDAALTRITAMATALPDHASDLSRFMRS…		hipBA	EIL87149.1	104	Gam_104_EIL87149.1	MSPYGDIEVMMLVRTPQDIGALLRERRQKAGLDQAELARRVGVSRQWLVEVERGKPRAEIGLVLRALNVLDIPLEVGTPRYATGVADTPGIDIDAIVDAARKPR				HTH
OBS50393.1	426		Alpha_426_OBS50393.1	MTAELLALANGRKVGRVIRDPRGRLAFIYEETWRAAQGAYPLSLSMPLTAEKHGHQPIDAFLWGLLPDNEAVLARWARRFQVSARNPFALLSHVGEDCAGAVQFVRPDRVDAILGEEPGAVEWLNEADIAERLRTLRADHAAWRTPSDTGQFSLAGAQPKTALLCENGRWGVPSGRTPTTHILKPPTGEYDGHAENEHLCMSLASRLGLLTARSRVQWFGDEVAIVIERYDRDWTDSAIIRVHQEDFCQALAIPPTRKYENEGGPGARMAVDLLRTVSGRPQEDVQRFVDAIIFNWLIAGTDAHAKNYSLLIGAQGRARLAPLYDIASILPYGFDPHRVRLAMKIGDTYKLRDIGAPQWRKFAGQLRLNADEVLHRIREMAAMLPDHLADVRRAAESDG…		hipBA	OBS50394.1	105	Alpha_105_OBS50394.1	MLSNGVIMNIRTALELGAAIRERRRQLNLDQDRLAKIVGVSRKWIIDVEKGKTRAEIGLILRTLDALGISVSLDTTETGVSGANTPDAIETPDIDSVLDRTRDRR				HTH
KRB82843.1	444		Alpha_444_KRB82843.1	MNTELFVLLSDRVIGRVVQDDRAKLSFIYDEAWRDIRGAYPLSLSMPLAALEHRHNEISAYIWGLLPDNELVLDRWAKRFQVSARNPFALIANVGEDCAGAVQFVRPERLDAILQSGAGDVAWLEEAEIAARIRQLREDQSAWRRPGDTGQFSLAGAQPKTALLLQKDRWGVPSGRIPTTHILKPPSADFDGHAENEHFCLVLARALGLPVATSTVMRFGDEVVFVVERYDRQATDRGVIRIHQEDMCQALGVLPTHKYENEGGPGVSMIAGLLRENSRTPVEDVQTFLDAIALNWLIGGTDAHAKNYSILIGAAGRVRLAPLYDVASILPYDDFDPMRAKLAMKIGGKYRLRDISPRGWDKVAAELELDPAALSERVRAMADALPAAAESVQRDMRDA…		hipBA	KRB82842.1	96	Alpha_96_KRB82842.1	MQVRTAKEIGTFIRDQRRRQQLDQATLASRIGVNRRWVMEVERGKPRAEIDLVLKALEALGLSLSVDRTNLPGPSADALDIVDIDAIVRKAKGPAT				HTH
PQA86015.1	424		Alpha_424_PQA86015.1	MTGELIVLLGGNEIGRVTQDKRARMKFIYDDKWQNTRGAYPLSLSMPLAASEHDHAVIDAFIWGLLPDNEFVLSKWAQKFQVSARNSFALISQVGEDCAGAVQFVQPERLEAIQNAGPGSIEWIDETEIAERLKALRADHSAWRRPRDTGQFSLAGAQPKTALLYQNKRWGIPSGRMPTTHILKPPTGEFDGHAENEHFCLMLARALGLPTVSSSVMHFDGEPAIVVERYDRQFTDDGLVRIHQEDMCQALGIPPTQKYENEDGPGVARIVDLLREVSGEAKEDVATFIDAIAFNWLIAGTDAHAKNYSLLIGAAGRARLAPLYDLASALPYDEFDPMKLKLAMKLGGKYRLRDIYARQWTKLADEIRLKSDDILNRIKTITESLPDVAASTQQDMKDA…		hipBA	PQA86014.1	102	Alpha_102_PQA86014.1	MDKRTMQIRTVKDLGAIIRDRRKKADLDQADLAQKVGVSRQWINEVEKGKPRAEISLILKTLDALGVVINIDGERPDKTGKAAQPKTVDIDSIIENARRPKQ				HTH
ACS43148.1	448		Alpha_448_ACS43148.1	MSRRPSQDDRDLAVLLSGARIGTVRQLASGKLQFEYARSWREVQPNLPLSLSMPLVADVHADGPVTAFMWGLLPDNEKILDGIAKRHQCSARNPFSLLRATGEDCAGAVQFVRPERLDELGAGGDEVEWLDEHAVAERIRLLKRDAGSVGRMANDPGSFSVAGAQPKTALLLSADGTTWGIPSGQTPTTHILKPSSLGLAGHVENEHFCQMLAQAAGLRAASSSVCWFEDEVVIASQRYDRRRMQDGRIVRIHQEDACQALAVPPWQKYERDGGPGAARIMNEILSYSSRPDVDRKTFMDAVAFNFVILGTDAHAKNYSLLLGAANAMRLAPLYDIASVLPYAHIRDDGNLKLAMSVERYYRPNEIMPRHWTKLAQRASYDPDALLATIGRYVEELPDL…		hipBA	ACS43147.1	101	Alpha_101_ACS43147.1	MLISSPRDIGMLIRAKRSERSWTQGDLARHVGTTQRWISEVENGKATAEIGMVLQTLSMLGIRLEVGGPSPEHVHRYTPVSHDMPTIEDLDDIVDGPAFRP				HTH
ONG55863.1	436		Alpha_436_ONG55863.1	MRRLRQLDVHLYGRLVGQLREDAHGNPAFRYDEAWRADPGAVPLSLSMPLLLGQFGKRQANAFLWGLLPESPQVLQALSRTHQVSPRNPVALLGLIGEDCAGAVQFLGPGSPVQAAGLGAIDWLSEADIGQRLAQLRAQSGAMGRRPGERGRFSLAGAQPKTALHLAEGRWGIPSGRVPTTHILKPPMPGLEGQVENEHFCLSLARRLDFLVPRSAVHRFGEEAAIVVERYDRYPAQAPDGTITWQRIHQEDFCQALSVMPEKKYQADGGPGLKAMLTLLAAHSAAPLEDRHALLRAMALNFLIAGTDAHAKNFSLLILPGREAPEVRLAPLYDINSTLPYDADLRGVEMSLGIGGHRGFDMIMLRHWQAEARASQLDRDRLVTELRGMMAALPDLASA…		hipBA	ONG55864.1	119	Alpha_119_ONG55864.1	MQVRTAAEIGLMIRASRREQGLTQAALAGRAQVSPRWLIGIEAGKEAAELGLVLRVLAALGLRLELSPRQARSKAQGKAQGKAQGKAKPKPGQPLPAAEPAPPLPSMQAVLRRFGGGEA				HTH and structural similarity with Stl repressor
AAW77761.1	425		Gam_425_AAW77761.1	MRLVALIENQVIGHLAPDQHGHPRFTYAPDWQHSKNAIPLSLNLPLSKEHHPTEAVSAVLWGLLPDNEATLQRWASRFQVSPRNPLALLSHVGEDCAGAVQFVTEARLEDVLSGASDGIEPLTDGELEARLRRLRQDIGAARQVDDVGQFSLAGAQAKIALLHDGLQWAIPAGRIPTTHILKPPSGEYDGFVENELFCLCLAHSIGLPTATAQALRVGAETAICVKRYDRTGVNGVLLRIHQEDTCQALGVMPHIKYQNQGGPGVEAISQLLWTHSSQPRQDVETLFQALVFNYLIGGTDAHAKNYSLLLSQHRQVRLAPLYDISSALPYPQLQQRKIKMAMKIGSHYRWWDIRPGDWRQLAETLHLDAPACLAWMAMAASALPDQARDLAVALREDGV…		hipBA	AAW77760.1	206	Gam_206_AAW77760.1	MDTVRTPSDVGNIIRARRKRLGWDQARLAHEIGVSRQWIVDIEKGKPRAELQLILRALQALGLELILSSDVAQIPPANAPERGTVTPIDLDAIIEHNRSNSRLGTTVLNAFNNNIFKNQFSSLDRLKNADLHRPFSAVDALEQCPAQAASAVALNRYSSMIDAPNERNLVSEPLQKRFPALDRPTIGETTKISKVISKPSKKKADP				HTH and PAS Domain
KQN25232.1	431		Alpha_431_KQN25232.1	MNELVVLLDAKRAGVVRYANDRLSFSYDDAWRADPDAYPLSLSMPLALRDHDDLPIRAFIWNLLPDNDRTLDRWARQFHVSARNPFRLIAAVGEDCAGAVQFVMPERADVLIAEGPDSGDVAWIDEAEVARRLRSVLDDAASGRTAGDNGQFSLAGAQPKTALLFEDGRWGIPSGRIPTTHILKPPARALPGHAENEHFCLNLARRMGLRAARSQVRGFEDQLAIVVTRYDRVRLPGESWVRLHQEDMCQALGVLPQKKYQNEGGPGPEAIVALLREQGSMAVDGGDMADADVDRFVDALMFNWLIAGTDAHAKNYSLLIGGLGTVVLAPLYDIASAFGLADIAPQKMKLAMKINDYPVARVLPHHWQEWSERVGLESWEVLNRLFAMAESLPAAIDRV…		hipBA	KQN25231.1	89	Alpha_89_KQN25231.1	MRVKTVKDIGLLIRDRRRTLGWDQQMLADRVGVSRLWISEVENGKPRVQLDLVLRALAVLDLPVDIGSVRPVMEESRSATLIRRALSDL				HTH
RFU17914.1	425		Acid_425_RFU17914.1	MTNQLIALLDGREVGTVHYKESRLSFTYSETWRHDPNAYPLSLSMPLGSATHGHARIEAFLWGLLPDNDRVLQNWGKRFQVSPKNVFRLITHVGEDCAGAIQFVTPERLEMLIAEPAAREVQWLTEDDVAGRLRTLRADHSAWRAASDTGQFSLAGAQPKTALLFERRRWGVPSGRIPTTHILKPPTGEWDGHAENEHFSLQLARSLGLIVPNSNILRFEDEIAIVVERYDRARVGNRWVRIHQEDMCQALGLHPARKYENEDGPGVRKIVELLREQSSSADEDVASFLDAIAFNWLIAGTDAHAKNYSLLLGQNGAVRLAPLYDLASILPYPAVEMSKVKLAMKIGGEYRLRNIGLRHWRKLADELRLNEVKLIDRLRTMAQALPDQATTIQEQVEGQ…		hipBA	RFU17915.1	96	Acid_96_RFU17915.1	MKIRTAADLGAFIRERRVKLGMDQSDLAEKAGTSRKWIVEVEQGKPRAEIGLVLRTLKTLGVSLDIAVERTQKASAVSEPGNVDINNVLNSLKKRP				HTH
TCO48235.1	432		Acto_432_TCO48235.1	MSVTELCLLLGDELAGTVTRLSNGKLNFRYDDTYVSKGATATPISVSMPTHVTPHTDSQITPWLWGLLPDDDAVLNRWAREFQVSAGSAFALLATPVGEDCPGAVRLIPPDRLPAVAEPGLTDVDWLGEAQIAQRLRDLKRDNTAWLGANHAGRFSLAGAQAKTALLRDGDRWGDPHGSVATSHILKPAIEGLDNHDLNEHLCLSAMQAAGLFAVGSRIERFEDQSAIVVARYDRRLRDGRQIRVHQEDLCQALGVHPVRKYQNEGGPGPRDIASLLSRAIPRSDARKATLSFLDALVWNWVIAGTDAHAKNYSLLLQGQQVRLAPFYDVASALPYDSYPEQKMRLAMKFGSGYQVNPASSPWARIASDLHLPVDEVRDRAARLVATAPDAFSTAAADP…		hipBA	TCO48234.1	95	Acto_95_TCO48234.1	MEIHTPLDLGAVTRGRRRALGLSQAKVAEAAGVSRPWLAQFESGKPTVELGRVLAVLATLELHLDVRTGNATLPEAELDLDALMEDYNREQHERD				HTH
TDO45006.1	429		Acto_429_TDO45006.1	MSKGELSLLLGDEVAGTVTRLAGGKLGFAYRPTYIANDRPATPVSVSMPTQLASHSDSRITPWLWGLLPDNDAVLNRWSREFHVSTSSAFFLLTTPLGEDCPGSVRLVPPDRLPNIQSRTAHDGVDWLTEAQVAQRLRDLKRDNTAWLGANNAGRFSLAGAQAKTALISDGARWGDPQGAMATSHILKPAIEGFDDHDLNEHLCLSAMRVAGLRAVRTSVERFEDQSAIVVARYDRVLRDGRQLRLHQEDLCQALSVHPARKYQNEGGPSPRDIAVLFRRVMHPSVARDATQAFLDALVWNWVIAGTDAHAKNYSLLLLGNEVHLAPFYDVASALPYDSIPEQKMRLAMKFGTGYKVNPGSSPWERLAADLQLPEDEIRSRAAKVLANAPDAFSIAAAD…		hipBA	TDO45005.1	96	Acto_96_TDO45005.1	MDIRTTHALGAAVRGRRRTLNLTQAQVAKAAGVSRQWLADFESGKPTVELGRALAALEALDLTLDLRPAGETSAETSTGELRDLASLIESYERGDE				HTH
OHV39364.1	431		Acto_431_OHV39364.1	MPDDRLLVVLLGGRRVGELAMDATGKFRFTYDEAWSADQNATPLSLSMPVGQPEHGDGPVRAFIWGLLPDNERVLERWAAEYQVSPRNPFALLRHVGEDCAGGAQFVIPERVDALLAGKGSVRWLDEAEIADRLRILRADPTAWHAHSTGQFSLAGAQAKTALHYDDFTGRWGDPAGATPTTHILKPAISGLDDHDLNEHLCLSAARLLGMSVAHTEVLSFGAERVIAVSRYDRVQNPAGRVIRVHQEDMCQAAGVSPTIKYQNEGGPGPEQIIDILRRYVRPAASAAQHVDRFVDALAFNWVIGGTDAHAKNYSVLLAGAQARLAPLYDVASVLAYDDVYLPKLRLAMRIGGEYRVAAIYGRHWRRFATANGLDPDEIIARARRIIERAPDAFATVAT…		hipBA	OHV39282.1	107	Acto_107_OHV39282.1	MHVRAHDQAGIRLTDAQSLGLFVRAERRRRGMTQIQLCAEALVSRRWLSDMEAGKPTAEIGLVFRVMDALGQMLLAAPIVLGPDDIDLDEVLRRYENPGGPHGDAHA				HTH
RAK31962.1	432		Acto_432_RAK31962.1	MSSQLTVLLAGRVAGTLDQQTGGRLRLRYDDDYQRSPGPLPISLSMPLAQAVHEGPVVRNFCQGLLPDNEAVLERWGREFGVSAGNPFALLRHVGEDCAGAVQFVPAERVGSLLRDEGSVTPLSEGDVADRLRILRRDPAAWHLAGTGQFSLAGAQAKTAVHFDARTGQWGDPTGAVPTTHIIKPAISGFDEHDLNEHLCLAAADAAGLRAARSRIVGFGDERAVVVERFDRFPGPNGTSVRIHQEDVCQALGASPTMKYQAEGGPSPEQIIALIRGSVVPEPVAAMEVWRFVDALAFNWLVAGTDAHAKNYSLLVLPGQIRLAPLYDLASSLPYDDMYVPRLRLAMRIGSDYRVAALSRRHWVAFAEENGLPVRPTIERVAALAGRLPEAFRAVASSS…		hipBA	RAK31961.1	87	Acto_87_RAK31961.1	MRISHARDLGIYVREQRRAAGLSQDELATRAGVSRRWLSAFEGGKPSAEVGLVFHVIVALGMFVDVSPEPPRELDLDEYLKRFDGPQ				HTH
SFF54192.1	435		Acto_435_SFF54192.1	MAEAPGTRLVVLMAGETVGVIEQGDGGRLTFAYDDRWRLARNATPLSLSMPLARREHPDGLVRPFLWGLLPDNERVLERWARDYQVSAGNPFALLRHVGEDCAGAARFVVPERVEAALAGDGGVDWLDTDEVAERLRTLRADPTSWHVHNGGQFSLAGAQAKTALYLDPGSGRWGEPWGSAPTTHILKPAVAGLNEHDLTEHLCLAAANRAGLPAARSRVVSFGSERAIVVERYDRLHRGAGAPIRRVHQEDICQALGIAPTAKYQTEGGPSPEQIVDLLRREIRPMATAEAHVGRFVDALAFNWLIAGTDAHAKNYSLLIEGRQVRLAPLYDVASALPYDDLYLPRLRAAMRVGGEDRVERVGGRHWRRFAEANRLEPDETVARVDALAARTAACFVD…		hipBA	SFF54186.1	87	Acto_87_SFF54186.1	MVIASARDLGLAVRQARQDRGRTQSEVAAAARVSRRWLSDLEAGKPSAEFGLILRTLDAVGLGLDAFPVEPAPEGLDLDTLFEDGRG				HTH
OYV07509.1	428		PVC_428_OYV07509.1	MMESLQILHGDTLVGALVYDRKKDAVSLAYEASWQFGADGFPVSLSLPLERKVHSDERVRPFLQGLLPDNPAMIEAWAKRFQISPRNPFDVIRNVGEDCAGALQFVRPERLERILSGELDSLILLSEDDLEKRMVDLHSQARSIPALTEGRFSLAGAQTKDALFLKDGRWHVPTGRIPSTHILKPELEEFDHHALNEHFCLLLASRAGLIRAESSLLNIAGKRVLCVKRYDRFRDEDGTIRRVHQEDTCQAFGRYPNQKYQADGGPSAAEIVGILRQYSDHPLDDIARFVMALAFNWVIAGTDAHAKNYSLLHGAGSCLRLAPLYDLASYLPYQRDAKSTKVKLAMKIGSTYRLHEIDSAQWKKWAKEAGLTEAEVVSWVEVTIERVRASLKSTRAAVA…		hipBA	OYV07510.1	101	PVC_101_OYV07510.1	MRTNSSLPLHANECNVRLRQMRIKTVTALGELVRDQRKQHGWSQSELAEKAEVSRLWIGQFEKGKETVEVGKVLQTLRALGLSLEVDQPRSGVLIGGLLRA				HTH
SJM65888.1	434		Acto_434_SJM65888.1	MTSQLTAYIDSARVGWFLRESSGGIRFVYDDDWRASAGRLELTLSMPKSRRQHDGEAPANFLWNLLPDNEAVLERWGARFGVSPRNPMSLLSHVGMDTAGAVQLSESDATDLPGEGALEAISDEDLAAHIRQLRKDPSDWLLPGHSQGAFSLAGAQSKFTLARIDGAWAVPTGRSASTHIFKPGIQGLEFGDLNEHLTMSAAAAAGLDVAESRILRVGGEHAIVVERYDRVTDQSGSVSRVHQEDLAQALGVHPALKYQAEGGPGVHGVMNAILGSRGRDSAKSASAFVDAVLFNWIALGTDAHAKNYSLIHDPRRGPRLAPLYDVTSALPYPAFNNRNARFAMSFDRRYKDFEIELRHVVRECARAGLGPDDVIDRLRSLIARVPDAFSSAKAESELD…		hipBA	SJM65883.1	72	Acto_72_SJM65883.1	MLMLVVTPSDWGNIVRDRRRDQGLSQAQLAEEIGMSRQWIVRFENGYASTATLELLVRMADVLELDVELNPS				HTH
ARJ06962.1	424		Acto_424_ARJ06962.1	MRRELVVLLGSRRAGTLRCEVRSCTFEYDSEYVHDPRSTPLSLSMPLRPGVFESRVVDPYLWGLLPDNPETLQRWAILATPPADEHNPFSLLEHYGRDCAGAVQFVSPEEFGAAFEPVPTRWLSEKDIGDQLRALRRDPNAWTFDETGGRFSLAGAQAKFALLKEDGRWGRPQGATPTTHILKPGIPEFPGSALDEHLCMSIAAEVGLPTARSTIETFDGEVAIVVERYDRIRLDDRIERLHQEDFCQALAVMPSQKYQSDGGPGLMRMTELLRRVQRARQADATAQRLLLATAFDWVIAGTDAHAKNYSLLLRGAAVSMAPLYDVASYAPFPRYSPETVSLAQKVDGRYRMAEIGPAEWRAQAAALGLDPDGFLVQLRDLLDRMPRAIERACLDRAAL…		hipBA	ARJ06963.1	85	Acto_85_ARJ06963.1	MRTAEELGAEVRARRRELGLTQQELAARAHVTRQWIARLEHGHERAELDPLLRTIFQLEMELRVEPAAVEDDLDDYVRSFARAEE				HTH
EWT01445.1	447		Acto_447_EWT01445.1	MKRLEVWMGRTAAGALVQANDGRLTFTYDSDYASTPNRTPLSLSMPLTVERHQGRVVLPFLQGLLPDNVEVLGRWGRQFGVSPRNPFGLLAHVGADCAGAIQFLPEGREPDTGDIQWLTDDDVAARLRLLRQNPTAWLGEDAHGHFSLAGAQSKFALLRQGDRWGEPTGAIPTTHILKPAGPFEMQDLNEYLCLRTAAALGVLTAHCEYRTFVDEVALVVQRYDRRPADAPEGVRRIHQEDFCQALAVHPDRKYQSQGGPGPAAMVELLRRSVAPSVADGDIVRVVEALALNWALGATDGHAKNHSLLLSGRQVRLAPLYDIASALPYATAPPGAGRRGRMELGRLALALKVGRHYALRDIDRRDWEILAQTASVDPDVVRSVVTTVLDQVVDAMAGVV…		hipBA	EWT01444.1	113	Acto_113_EWT01444.1	MEVRTVSDLGGALRRARVDAGLTQEELAERVGVGRQWVTLLERGRANPRWENLRVAFDVLGVTLHVELSDSAHSAGRPPSGRASADDASLAGARPEDDVLDLDTYLAEHQAEQ				HTH and structural similarity with Stl repressor
AXV06782.1	419		Acto_419_AXV06782.1	MNTGSLHVWVSGRHAATLTRTAGTLELVYDPDWRLDDDATPLSLSMPLTRPTHPHDRISPWLHGLLPDNDRTLARWARTMQVATHPFALLSTRIGLDCAGAVQFTPDDTPPSTVGQLQWMSDTDVATALGDILAADTTNTPAKLADSGYFSLAGTQPKMALAHDADRGWARPLGAAATTHILKPQSGRLTDFALNEHVILQVLAKVGLPTANSRIVDFGGIPTLVSTRYDRFVVDGAARRVHQEDLCQALGVHPERKYQNDGGPSWADVAAVLRRSGAGQDLPRLFDLAVCSWLLAATDLHAKNVSVLLDRGDVALAPAYDMASAAPYYHWREMKLSLKIGYYRMHKVRRHHLAAVGADFDLSPTVVVDRVDALVDRVGGALVEVVDALPGTVNGVAAE…		hipBA	AXV06783.1	146	Acto_146_AXV06783.1	MRITDAKAFGLLIAGRRAELGWTQADLAGAADRSRAWVSHIEAGRSDPTLSTVLALLGALDLDLSARPRSHDEHLSGRGLLDALLARTGSGLATTAADGGSLWGSRDVDDELDDDELDEDDELGGVDDEDGDWRELLGQRSGRTSR				HTH
RNL62871.1	449		Acto_449_RNL62871.1	MTSRTLRVLMHRAPIGRVDMDRNGRLTFAYDSAYRDDPESTPLSVSMPLAQTEHPHKVIGPWMQNLLPDNAQVLDRWAAQFKVSANSPFALLRHVGRDVAGAAQFVSDDEEHDLEAGGVDWLDSDELTQRLREVRTDPAAWTPDMEAGLFSLAGAQAKLALRHDPKRGWGLPWGAEPTTHILKPYNDQLPHHAMNEHLCLALSYELGLPTAPSEIIDIDGSPVLVVERYDRIAADSTYFRVHQEDTLQAFARGPGAKYEKDGGPSAADIAALLTRIQGPVDSGSDIERFVRALALMWGLGATDAHAKNYSLLLIGADVRLSPLYDVQSAAPYFTGEMRGLPKGRVSIHKAEMAMRVGSHRRFSEVTSDDWRALAEAIGRQDDEVLDLVASTVGAIPDAL…		hipBA	RNL62870.1	164	Acto_164_RNL62870.1	MYLSRYKEVGFMRLTSEHALASAVRAARKEAGLSQQEVADRAGMSRVWVARLEGGEANVTLDSLLRVASVLGMSLDATWNPQQAADRTLPKKRTLKRPSTTAADSKTVVATGKVTLTESKPHSAKSGAPVGSVKGSRMPQPRSSKAMSAHRVNLDDVLSRVTKQ				HTH and structural similarity with Stl repressor
KQY38411.1	427		Acto_427_KQY38411.1	MTQSNDHVLYVVMNGRVIGDIQRSSQRRMRLRYAEHVPGRFTPLSVSMRGPMGRYRESVLAPWLEGLLPDRPETLRQWRRRFGIAGDNSSFSLLRHVGEDVAGAAQFVRPDRLDFIQERQGELGELGPTQIAEMLRRAKADLPISAADDTSGKFSLAGAQAKIALHRTLDGWSDPAGAIPSTHIIKPPVPNMLDQDLAEAVTLRTAADLGLRAASCAIEEFDDERAIVVARYDRILRNDQWQRVHQEDMCQAMAIWPIHKYQSQGGPGAETIADLIRTSSHRPEEDNRRFAQALVFNWLICGTDAHARNYSLLLSGESVRLAPLYDLNSHLAYSDGTGNDLSMSMHQQFRAEQMTVTDWLRFASAIHVEPDWLREEIDRQSDGLMNAMTTATQQDDIAR…		hipBA	KQY38412.1	97	Acto_97_KQY38412.1	MATIEVFRADDLGPALREARIAEDLTQQGLASIAGVGRQWLNAFEAGQKGSAPLDMVMRVISALGVSVTLSRRAPELSFQVDDEPIDLDSLVDGPHQ				HTH
EFM46388.1	427		Acto_427_EFM46388.1	MLRKLDAYLFGHRVGRFKSHADRTIAFTYDESWDGQDISLGLPRQHPEYDARPFLEGLLPENNMTRAIWEREYRIPGGNVLGMLAVMGKDAPGAIQFTPPGRPLAQNLPDRAVPLSGRQLEDLMRNVSCEEGVWGASAGQDEDAPGKFSLAGQQRKTALYRAPDGRWCLPQGCFPSTHIIKPQISSDFAYSDVNEAVCLSAMRRLGIKASVETIELVGGVRASVIERYDRAVTSDGGVERFHQEDFCQILRCMPAYKYEQNGGPTAVAIARTIRKYASVQDMLEFVKQLAFNIAVAGTDAHGKNFSMLETVKGCSLAPAYDVASYLYKVDPERSERLSSSMQIGGEYRFVAIREPQWVDFASDAGLDADTVLGIVSYVDQNAADAVSEALKEFGQFAAG…		hipBA	EFM46387.1	84	Acto_84_EFM46387.1	MKSVITRVVASDTAKFAQLVRFHRQAFGLTQQRLADMAGVTRPAITRLESGAPSVRLDTALKVLDALGVEDLTYYTSEDADSDA				HTH
ADI67074.1	501		Acto_501_ADI67074.1	MSTTYHTLDAYLNGKKIGRFYRDKNQAKFEYDPDWYGQPVSLGITKDNTNVNALPYLKGLLPENEHTRQEWGRDYGVNPRDPLSLLGAVGQDLPGAIQLLPEGKSPNLDGKAVPLDEQDLKALMEAVAHRVGFWAVRSGKKLDTPGKFSLAGAQKKTALHRLPDGKWALPFGRFPSSHILKPEIKNSFPDSDINETICLDTMNRIGIRAAKETIETVGGVRVSVIERFDRENTETGIRRIHQEDLCQVLRIDPSYKYSQEKGPDATTSAKLIKAVAGEDQALEFVRQLAFNVAIVAPDAHGKNFSLLEYPDGRVELAPAYDVTSYIPYIGNLDFRPLDTVRLAMPIGRANRFEDVSPYRWERFARTAGLNPDRVIVEVRRVVESLPDALSDSLRAHRDI…		hipBA	ADI67073.1	80	Acto_80_ADI67073.1	MDMEIVETPVDTPEKFGQLIRMRRVIFDYTQENLAEKAGVSRMAIKRLEAGNPNVRLDTALKAAQAVGVPLPTILEGNPK				HTH
RYY48815.1	438		Acto_438_RYY48815.1	MTVPELLDVYLDGLLAGHLHQDGNGRVDFAYTDAYRSGADPTPLSFAIGLGATRQKPSHVKNWFDGLLPDNAGVREQWAREYQVSARNPLALLRHVGRDAAGAVQVVPHDEAADDASARTGDVEWLTDDDVASLLHGLRTGRDDWGREVQHGRWSLAGAQNKIALHRDGGRWGIPRDSTPTTHILKASTSGYDLHDVNEFACQRAARSLGLAAATTDLLTHQQERAVVSVRYDRFRDTRTRAWLRIHQEDLCQALGLAPSARYQSDGGPGVARLGTVLQRIRGSQRREDAGRTFFDYLCFNVIIGATDVHAKNFSILHVGSASRLAPLYDVASYLPYLTRRIASDGLRTELPRSALRIGSTYDLPSISSRDIAQCARTLALGADEGVERFRDLAARSPS…		hipBA	RYY48814.1	94	Acto_94_RYY48814.1	MIIVTPADLGTLVRNRRLERDETQVAVARRAAISRDSLIRIEQGHPRVELGKALAVVEALGITLDSTDAERPSAADRSSDALLDQVFENLTREE				HTH
GAB96837.1	434		Acto_434_GAB96837.1	MTSVLAVYLDGEIAGQLSQASGGALAFRYDEEYSRTPDATPLSLSMPLAVGQHKHRVVSAWLEGLLPDNAEVRAEWGRRFGVSARNPFALLRHVGRDAAGAVQVLAGGVPPPDAAHRSGTAPRLDDDELVRMMEKLTAGDSGWEVGATSGRWSLAGAQNKVALHRLSDGGWAVPHGSMPTTHILKPTRAGTRFDDLHVNEGICLQAANLLGISASTAELATMGWARVLVVTRYDRGQTASGTWLRLHQEDLLQAMSYRPEQKYQEDGGPSVKEIARFLRSLSRPYRDPVATSFFEQLAFNVLVGGTDAHAKNYSLLLRGSRVALAPLYDAASYAPYLGPGEGLRASMKIGASWEPRDMTADDWIGAGAALGLGADEAHSRVERIRTGLIPALAEAAGQV…		hipBA	GAB96836.1	87	Acto_87_GAB96836.1	MDSIRELGTVLRARRHELGLSQSELSERAGVSRPWLSRLEAGQHPRAEVQKVLDVIVALGLGIEVAIAPERSAQADDPFEHYFRVDR				HTH
ADU46605.1	429		Acto_429_ADU46605.1	MNEMNVFLDGALAGRLEQTTGGSLSFSYDAAYTSRPSPTPLSLSMPLSSARHSSRVVTAWLEGLLPDNAAVREEWGRRFQVSARNPFALLRHVGRDAAGGVQVLPVDVDPPDAALRTGDVRRLSEEQLCSMLRELTVRDAGWEVGEGSGRWSLAGAQNKVALHLLDDGTWGVPNDSTPTTHILKPTASGTRFGDLQVNEFVCLRAAAVLGLRVAHVELVDFGGAKTLVSTRYDRRRDRNGTWLRLHQEDLLQAMTYPPSKKYQADKGPSVKNVAALLGSLGLADRSPVRERFFDAFAFNTLVGGTDAHAKNYSLLLRGPRVALAPLYDAASYAPYLKPGEVVHSSMKVGKAWQVRDVTVEDWVEVATALELAPDYALDRVEHLRTGMAGAVSEAADQAP…		hipBA	ADU46604.1	89	Acto_89_ADU46604.1	MLTTVRELGAALRDARRASGLSQEALAERAGVSRPWLSRLETAANPGAELRKVLDVLTALGLAVKLGPSPKPAFDDDTDPFADMFGDQT				HTH
SOC58174.1	436		Acto_436_SOC58174.1	MTTFLNVYLDGVFAGQLAQTAGGALAFAYDSSYTARANPTPLSLSMPLSGSRHSNRVVSAWLEGLLPDNLAVREEWARRFEVSPRNPFALLRQVGRDAAGAVQVLPVDVDPPDAAQRTGDVRPLTEDELSGLLLRLTVGDHGWDVGAGSGRWSLAGAQNKVALHRLDDGGWGVPQDATPTTHVLKPTRAGTRFEDLHVNEFVCLRAAGLLGLRVARVDLVDVGGARTLVSTRYDRGRGQDGVWLRLHQEDLLQAMSYPPTRKYQSDGGPSVKNVASLLSTLALADRDAVRSAFFDAFAFNVLVGGTDAHAKNYSLLLRGPRVALAPLYDVASYAPYLKSGEAARSSMKVGRTWLVSDVTIEDWVAIGLSLGLEATEAVDRVERLRTGLPEAVLAAAEAA…		hipBA	SOC58173.1	88	Acto_88_SOC58173.1	MLRTVRDVGAAVRRARREAGLSQQALADRAGVSRQWLSRVEGGKGLSVEMGKVLDVLAALGLAVDLVTTPAAEATDGDPFAGLFEDGS				HTH
RAW15412.1	429		Acto_429_RAW15412.1	MAERRLAVYLDGTPVGTLTQSTTGRVDFNYLAEYNDPSSVPLSLSLPLGRTTFPPKAVNAFLAGLLPDSESTLERWGRQFGVSPRNPFALLAHVGRDAAGAVQVLPEDEASTDAASRHGDIEWLATNDIDGILDEIAAHRSDWNPGRHTGRWSLAGAQSKVALFRGDDGRWGIPRDSTPTTHILKPSIPGLEHHHLNEHLCLRAAQLVGLPAAETEIITHGATEVLISRRYDRVFVDGRWRRIHQEDLCQALAVHPHMKYQSDGGPGVAEIAQLLRGLVARDRQASAKRFFDALAFNVLIGATDAHAKNYSLLLASNSRTQLGPLYDVATIVPYEQQLGAKSAMKIGSTWLLHKVSESDWATVATRLGLSVEESLERVATLRAAIPDAFHRAAHEDAVP…		hipBA	RAW15413.1	99	Acto_99_RAW15413.1	MQARTMRDLGAVVREARRQKGLTQAELAAAVGVSREWVVRLEKGYPRLEAQLVLDALAAVGVGLSVAVTEGGAEESAGDVFDDILGRLTERRSTWPSGD				HTH
SDU54540.1	423		Acto_423_SDU54540.1	MADRRLAVYLDGTPVGTLVQNGNGRLGFSYHDDYASPAAIPLSLSMPIGRSSHPPKAVGAYLAGLLPDSEPTLERWGREYGVSPRNPFALLAHVGMDAAGSVQVLPEGTASTDAATGQGDIRWLTDDDAHAVLAGLAEHPADWNPGRDTGRWSLAGAQTKVALFRGPDGHWGIPADSTPTTHILKPSIPGLRHHHLNEHLCLRAARLSGLPAAETELITSGDLEVLVSHRYDRTRADGRWVRLHQEDLCQALAVHPSRKYQSDGGPGVADIAKLFRSLAAADRQASARRFFDALVFNVLIGATDAHAKNYSLLLGAGSRAQLGPLYDVATVLPYGDRYGHRSAMKIGDTWELDLVSRKDWIQVAGKLGIAADEALSRFEHLHDTVPAAFDRAARESAVP…		hipBA	SDU54547.1	94	Acto_94_SDU54547.1	MRARTVRDLGAVAREARRRRGMTQAELAQVVGISRDWVVRLERGHPRLEAQLVLDALAAAGVAVEVSDADGGPTADDDPFGQVLGGLVEGPDHG				HTH
SPD85265.1	424		Acto_424_SPD85265.1	MTSEALAVYLDGTLIGALTQSRQGQLGFSYDDSYLTLADPTPLSLAMPLRSGSYASRVVRAFIEGLLPDNQAVRDRWGTTYGVSPNNPFALLRHVGRDAAGAVQIVPEGESSSDAGPDVRQVEWLTDEDLVALVHDLAEHRSDWNPGRYAGRWSLAGAQSKVALFRAPDGSWGVPQGSTPTTHIVKPALEGFDDHHLNEVLCQRVARIMGLPAATSELLEVGDVRAIVSTRYDRTADPQGRIRRLHQEDLCQALSVDPSRKYQADGGPGVGEIADLLTRLNLTDRVASANRFLDALVYNVLIGGTDAHAKNYSLLLQGSRAQLAPLYDLASAVAYPSDRPLESSMRIGDNRIMREISPTDWAKVGRRLGVGGDTAVARFGTLRDALPGALDEGMSTLPA…		hipBA	SPD85266.1	84	Acto_84_SPD85266.1	MRTSQEVGLAVREARLGLGWTQAQLAERSGVGRDWLVRLEQGHPRLELAKVLDTFTALGLTVTIEATPPPNAESDPFASVLEGQ				HTH
ABM11973.1	426		Acto_426_ABM11973.1	MATRTLRVYLDGTPIGTMTQSSHGALGFTYDGAYTGQDDPTPLSLSMPIPSSRHRDKAVRAYLEGLLPDREGVRQRWAREYSVSPNNPFGLLAHVGRDAAGAVQILPPDLDPADARACDGDIQWLSAADLSDLARDLTTHQSDWNPGRFEGRWSLAGAQPKIALFRDTKSGRFGIPRDSTPTTAILKPALVGYTQHHINEALCQRAAREAGLLAAESELTQIGEVQVLISTRYDRRHDGTLWHRVHQEDMCQALSVHPALKYQSDGGPGVGDVADLLNRLPVEDRAVNAERFFKALTYNVLIGGTDAHAKNYSLVLMGSRAQVAPMYDAASAAPYDQRDHLRSSMKIGEHWKMLDVNNSDWAKVGRRLGISAEQATAWVGELRNKLPDAFERAVASLAL…		hipBA	ABM11972.1	108	Acto_108_ABM11972.1	MQIKTMGDIGALVRSARTARGMTQADLAEQLHMGRDWVVRLEKGHPRLEAQRVLDALRVVGVTLEAAASETETGSVRKRGHKAAAQKSTAASPAPPDPFDALFGTKNG				HTH
CAQ00585.1	440		Acto_440_CAQ00585.1	MSEALSVYLDGRFAGRYERTTAGRVDFNYDAAYAERRGATPLSMSLPFGARLPPRAVDAYFSGLIPEGADALEQIRRTHGLRTTADAFSVLRHIGRDAPGAVQVLPESEEADDDARAQGDVTPLSVEEFRDLMSDLRSGAATTPAALQGKWSLPGAQRKVALHRLASGAWGIPQDSTPTTHILKPAIPGFAHHDVNEFLTMRAAASLGLETARTDVLDLGDDLSVVVSHRYDRREGGDRWRRLHQEDLCQALSVMPGRKYQDQGGPGIAQAADLFTEFEYPAEAAAARIRFFDAIVFNIAAWATDAHAKNFSVLLRGNGQQLAPLYDLATYAPYGGGPQAERSAMKVGDEYRLSTIGRRHLQKAARRLRVDADLADARIDHIRDGISAAYADAATELAE…		hipBA	CAQ00586.1	89	Acto_89_CAQ00586.1	MARTTRTLAAELRHRREELGLTQAGVAGLAGVSREYVVRLESGKVRSELGSVMRVVRALGCELSLTIDPRATDAGSPSPFDQPWEDDDE				HTH
KQR63945.1	417		Acto_417_KQR63945.1	MRELIAYINGDRAGVFRQTDGGQNEFTYDDSASTADTPMSMTMPIVPGGMYKNKVVRPFLKGLLPDNGDTLDGLARTFHTSTDPFALLRHIGRDTAGALQLLPPGGESDDAAKSTGDIMWFSDDDFEELIADIVKDAGAWQRDRDDIRWSLAGAQPKVALHRDDATGAWGVPRDATPTTHILKPSGPGSRHDVNEFVTMRAAKNLGLRVADHDVMTTSRGHHVFVSKRYDREKTPNGPGRVHQEDLAQALGVDPANKYQSDGGPGVGEIAALFRRLRPRARDEARRRFFEALVFAVASVNTDAHAKNYSMLHSGPASRLAPLYDLGSNVLYDGAQVVESAMTIGGERRMDGIGTRHFVKAATNIGIPEDEALQVVDRIRGGVSQAFAEAADDAPEGDEG…		hipBA	KQR63944.1	85	Acto_85_KQR63944.1	MADAIYSVVQLGALLRNERQRRHLTQAAAAKAAGVERQWLSRLESGKAPGASISAVIEVLESLDLRLAVQAGPAEDESRLFGGDW				HTH
QAY72374.1	423		Acto_423_QAY72374.1	MPELELNVFLDGTFIGVVSQNQSGNVGFTYDESYRRRIHATPLSLSMPVTRASHPARVVLPFLQGLLPDSAGRLDELGREFHTSAANPLQLLRHIGGDVAGAVQILPPDVSPSDAGQRQRDIQRLDDAALTELIADVVDNADTWGTRDDGRWSLAGAQPKLALFRDDDGWGIPRDATPTTHILKPAVLPYVEHDVNEYVTMTAARAVGLRVADAGLLTTDRGDRVFVAARYDRRLVGDRWQRRHQEDFCQALSVDPARKYQSDGGPGFAAMAQLIDTFPGIDQRRASQRALFDAMVFNVSAANTDAHAKNYSILLDAERAELAPLYDLGTHLAYPSTRPLTSAMKVGDEYRLDAIGIRDFVGVGRKLRIPADEAESRVNDIRSGLAAAFAGAAAQIAMP…		hipBA	QAY72375.1	73	Acto_73_QAY72375.1	MRVRSVRELGAAVRERREVLGWSQAELAERAGVTREWVVRFEGGKASVRLDRAFDLITALDLAVDLNERAVDA				HTH
SDK44056.1	425		Acto_425_SDK44056.1	MARELSVYLDGTHAGTLHQSAQGNTTFQYDDAYRLERRGPTPLSLSMPLTRREHPNRVVLPFLQGLLPDSPTKLDQLAAEHHTSARNAFGLLAHVGRDAAGAVQVLPPGEDSPDAATRQGDVTPLTDAEVGEVIADLIEHRDTWGQQRAEMHWSLPGAQPKVALFRFEDGTWGTPRDSTPTTHILKPAVPPYTDHDVNEHVTMAAAQILGLAVSRHELMTTDRGDRVFVSTRYDRRKLRGRWARLHQEDLCQALSVAPARKYQQDGGPGVNQVAALFDNLADPRDAADSRRRFFDALVFNVSAACTDAHAKNFSMLLSGRRATLAPLYDVGTHATYSSREPLRSAMMLDDEYTLDAIGLPELLKAATRLRIPADLAAERVAYIRSNLAAAFADAAGRTT…		hipBA	SDK44017.1	87	Acto_87_SDK44017.1	MDVYTARDLGAAARQKRETLGMTQQALADAAGVTRDWLLDFEAGNPSSSLGRVFTVLNTLHLHVDLTDTPEDESDSALDDVFRDLDR				HTH
PJJ62001.1	422		Acto_422_PJJ62001.1	MADKELFVYMDGAKAGIVAQSAQGNTTFDYDEDYRRSANPTPLSLSMPLTRERHPSRVVVPFLQGLLPDNEARLARLAAEYRTSTSPFALLSYLGRDAAGAIQLLPPGVDSDDAAVRRGRIQRLSAADFSELIRDVVENSDTWGSRSGAEARWSLPGAQPKIALFRFDDGTWGVPDDSTPTTHILKPAVRPYADHDINEHVTMGAAERLGLDVADHGIVTTHAGDRVFVTRRYDRVEINGRWARLHQEDVCQALSVPPAKKYQSDGGPGVAQIAELLRGSIPDLDARRRAQEQFFGALVFSVSAACTDAHAKNYSLLLSGRSVRLAPLYDLGTHAPYPASAPLKGAMRIGGEYRLDAISKRDLVTVAHKLSLDEDWAERRVDEIRNGVTEAFAGAASLL…		hipBA	PJJ62000.1	71	Acto_71_PJJ62000.1	MRVHTARELGGLVRDRRERLGMTQQEVAKRAMVTREWLGRFENGKATVPLARVLDVLTALGLVLDVEEIDG				HTH
SCX05680.1	413		Acto_413_SCX05680.1	MNAELNIKLNGISCGVVSQTRSGNITIQYDPGYQEDQTPISLSMPIGQIEYPKKVALPFLQGLLPDNENALRSIAKRYGANQRNPFSLLKHVGQEVAGALEFTSGTVEQPMESTRLLSESDIETILKEKINEYEDGTVGTSTKINLSLAGAQAKLALRLNTDGSWQTPSGEDISTHIIKPVPDRWQNLDIVEHQTMLAASYLGLNVAQTQISQFGATQVFISKRYDRKKTPEGVLERVHQEDLCQALSVPPSKKYQRDDGGPGVGEISRLFQGIYRSTEQKKVAAEFFRALVFNVAARCTDAHAKNYSLILDQRSVSLAPLYDLSSTVLYGLPQKSAMSINSKYKFSEITFSDLIFEAKRLKLDSDWAESVIKETNENLLQAFSDAGNQIRAESDSAHP…		hipBA	SCX05672.1	91	Acto_91_SCX05672.1	MRFTPRILGLVVSQARKEAGLTQQQLAQRLQVSRKWLSSLENGKEDVNLRLAHNVLSELGYSLRLEKQVSLDEKEASSQEALAPNKKPAVR				HTH
RKE13536.1	425		Acto_425_RKE13536.1	MPELDAYLDGVRVGQFQQSTAGAITFRYAEQPTTRTPISLSMPRTLIAHKQRSARPYLEGLLPDNPGALQAIADEYRTSPRSVFGMLTGVGREVPGALQLIAPEADPDDTARGAPAGEEIDDEDIAERLRTAIDVYRDGRTTRNVDFRFSLPGAQAKIALTRLPDGRWLVPDRRTATTHILKPSSSDQPLPDMDQAEAITLEAARRLGLDVADTSSWHAPDGMLSALVVERYDRRFDESGAIRRLHQEDLTQALSVPPSKKYQEDGGPGVGKVAELIRGRLSAQDQRGVAHAFFEGFVFNIATLGTDAHAKNYSLLLDQNRVTMAPLYDLVSAALYYDADTSSKELRPSMWVGEERSFEKVTADKLAREGVRLGLKRDEAEEVVARILQGASAALVGAA…		hipBA	RKE13537.1	74	Acto_74_RKE13537.1	MTAVQSMAEAGAALRAHRTEQGLSQAAVATRAGVSREWLNEVENGKSRFDFRLYLAACEALGLDVLVQRRAKDA				HTH
RII43616.1	427		Acto_427_RII43616.1	MSSELLAYLDGALWGTFRFTNGQVSFNYEPERSDATPLSLSMNPRRGRHGNKPASAFLWGLLPDNREALQNMARAAGTSAGSLNGLLGHYGRDVAGALQLLPPSVPSTDAEAVDVRAGQSLTEGEVEGLLRQALEAYRQEQVLPGESFRFSVAGAQAKIALTQRDDGAWLPPGVGVATTHLLKPVMTAEQTWEDLDVVEQATMEAARRLGLNVAETALWTPSAGDLSVLVVKRYDREMRHNRVVRLHQEDLCQALAVQPGKKYQHRDGGPGVGAIARLFVSAAPAHRRQLGQAFFEALVFNVGVLGTDAHAKNYSVMLRGNAVSLAPLYDLISAAAHLGNLQGLDEAFFPMSIDGEYAFERMSLRGLVKEGVRLGLTRAESEATVERILGGVRGAMTAA…		hipBA	RII43616.1	78	Acto_78_RII43616.1	MKAPDNPVSVLSPDDLGAELARLRRQAGLTQAQLATEAGVSRKWLVDAEGGRFSGTVARYMQVLAVLGQSFYVGEAEA				HTH
SDY73542.1	424		Acto_424_SDY73542.1	MSESLDVYMDGRMCGTVSQSSSGDLGFDYHEDYRADPAATPLSLSMPLSRPHHRNASIRPFLAGLLPDNDDALAAIGREYDESPKNPFALVRHVGADVAGAIQIVPQGTASPDGTLPRGGSTPIGDLDIETELDAVIEEYSEGRPVPGLTQRFSLAGAQPKIALHRSTTGSWGVPTGSTPTTHILKPVAGSFRRLDVVEFLSMRAAEALGLTVAQSELLTFGSRRAFVTTRYDRRHLDGRWRRIHQEDLCQSLAVPPQKKYQRSDGGPGVGAIASLFKSLPVPADRTSCASSFFTALMFNTVLECTDAHAKNYSVILLGDRVILAPLYDLLTFAPYKSTATTYSAMQIGGEYRFDAIGEPQAIKAAATLGVNSETAVETLARFRRDAVGAFESARDQLA…		hipBA	SDY73574.1	87	Acto_87_SDY73574.1	MFKSARELGGYVRELRLERELTQAELAERAGVSREWLVAFENGKPSVDLARVLDVIGALGMTLDVVPDGRDGGNDDLLRRLFGGESE				HTH
PWJ65321.1	437		Acto_437_PWJ65321.1	MPAARELLAYLDGRRAGTFLQESTGNTVFVYDEEYRRDPLSTPLSLSMSTAVERHNKRKVLPWLNGLIPDNDAARSAIAQRFDVNPKNPFAILEHIGSDAPGAIQLLPPGEECTDAHNDRTAVKRLADEDVAEQLRLVIDEYRDGTPDARLDQRFSLPGAQPKIALVRDRGEWARALGATPTTHILKPVPPDGFRRVDIVEYLTLTAASNLGLTTAEFWIEQIGPHRVFVSKRYDREPGADGIMRRLHQEDLGQALSADPAKKYQRRDGGPGIGAVATLIRALALSDSRRVQIGWEFFRGVAFNSVAYCTDAHIKNYSMMLDGAHTQLAPLYDLNTIAPYLDGRSRYGARGEAPQAAMSIDGEYRFDAMSEAGFAKEAKKLGVDGGRAVDEVRRLRRDL…		hipBA	PWJ65322.1	73	Acto_73_PWJ65322.1	MFSGVNDLRQLVVSLRENAGLSQAELAQRAGLSRKWVNEFERGNPNARVGAVLDVLRALGYGLEETALDARRA				HTH
SDU85372.1	427		Acto_427_SDU85372.1	MTGRHLDVYLDGRLSGRLTQSASGNVTFEYDEAYRASDDATPLSLSMPLTAAVHRKRAVLPYLQGLLPDSEEALGAIARRYSVSANNPFALLEHVGIDAAGAIQLVPPGETASDAVLERKRVRRVDDDEVATMLSRVVSEYAEGAPYYDAGGRFSLAGAQPKIALHKLSDGSWSVPEDATPTTHILKPVAGTFRRIDVVEQMTMHAARLLGNRVASSELMRIGEWDVLVSERYDRASVNGQWRRLHQEDLCQALSVPPSKKYQHLDGGPGVADIAGLVRSLPLTADRRSTGTAFYRALVFNVIAGCTDAHAKNYSLMLEQRSVRLAPLYDLLSYAAYWDGSARLDSAMSVGGEYRLRSISAAKLEQAGAMFGVDRAEAAEIVDTTRKGLYPAFESARAA…		hipBA	SDU85383.1	74	Acto_74_SDU85383.1	MLTVREAAAAVRELRAKQGWSQSELAARAGVSRSFVADFEAGKPTVEASKLFDVFQALGFEMAFRSLQSGEVRW				HTH
SJM64840.1	425		Acto_425_SJM64840.1	MTDRELYAYLDGQLAGRFVQSSSGNITFTYDPEYRAAADATPVSLSMPVATAVHKKRAALPWLEGLLPDSDEALRALSRRFQTSARNPFALLEHIGTDAAGAVQLLPPGHSPSDAGLRKAIRPVTELDVARMLDRVVLEYSEGTPDYGPTGRFSLAGAQPKIALHRLASNEWAVPEDATPTTHILKPVVGAFRRLDVVEQLTLRAAENLGNRVARSEIIRIGDWDVLASERYDRREADGTWHRLHQEDLCQALSVSPARKYQHRDGGPGIAAVANLVRSLPLAADRERVGVDFFRAFVFNVVAGCTDAHAKNYSLLLEGRSAHLAPLYDLLTYAGYWDGAARIDSAMSVDGEYAFGRISAGALAKVGTRFGLALSAAEDIVQRNRQDMVEAFESARASL…		hipBA	SJM64834.1	74	Acto_74_SJM64834.1	MLTVREAAAVVREMRESREWTQADLARAARVSRSFVADVEAGKSTVEASKLFDLFQAMGHEVALRSMTTDEVRW				HTH
KFI63186.1	467		Acto_467_KFI63186.1	MIATTKHLHVLLSGAHIGMLEEDRAGSHMLTYDSLDVTPLSLGLPLRREPWTGTPVEAYIDGILPDDPAIRNGIGRIHGVNPRNPFALLTAIGLDCGGAVQFMTDEQYATWQSGNAPADSIYRELSAERIGERLASLVNGTASSWQMPQEHWSLNGAQSKIALAYDPHGDRWYEALGSAATTHILKPGVNGLHEQSFDEYLCMRIVRALGLPTASVQYRRFGTMSALVSKRWDRAWLPEEGHQTVHRIHQEDMCQAMGVMTAFKYQNEGGPGAAAIVRFMRENGFHEDDVAMFYGALVVNYYLGGSDAHAKNYAILEPPGEAPRLAPLYDIASLYPYQPGRKQFRMAMSIGHDYRWDRIGLRSWRELARQSGNPDDFDVLVVMLRRYARILPDMARSIG…		hipBA	KFI63185.1	151	Acto_151_KFI63185.1	MGMIPVHSIRQVTVLLRDARKSLGWTQDELAERAGLTRSWVSMLESGRIGAPGMDRILRLCSILEVDLLMRISEADGGISPVHPPHLDESQPKQHPTPTPLPPETEFADDDLQEDTAVDFPVQVSGANARRVNRIMERLAQRAETTGVPAQ				HTH and structural similarity with Stl repressor
OZG62109.1	437		Acto_437_OZG62109.1	MNKIKTLDVLLEDCHIGVLQETETGKHTFTYDLLTPSAAQLSLSMPRRITPWEGTPVEAYIDGILPDDSAIRQHIARTYGVNARNPFSLLTAVGLDCGGGVQFVDPHRHEKDYLEERIIPISEEQIGLRLTNITSNRQSTWQSYGEHWSLNGAQDKIALRFTGGQWYEVEGTAATTHIIKPGIRGLKEQAFNEYLCMKTAERLSLPVAQSNYQMFGQVPAIVSTRWDRRIDDHSVPVSVTRIHQEDMCQAMSVMTSHKYQSDGGPGAVDIVDFLRNNGFPEDDVEFFFRALVFNYLIAGSDAHAKNYAILEPVGQLPRLAPLYDLASMFAYDTARRERKLAMSIGNEYSWERIDLRHWRRFAESCLGHDDWSMLSHALIDLSIRTLPAFLQSSAEALAD…		hipBA	OZG62110.1	222	Acto_222_OZG62110.1	MKITSDIRSVRQLAVSLRDARTARGITQAELAEKAGVSRPWINQFEQGKLRNASINRIFTLCRLLGVTPSVSYDVPDEMITDTYDQSSQNQIAEKQDRDDTSAEIESPVVDDATAQQSTKKNNTPPFPSYGTKGLLSSADWQETLKEISRIIPPTIDSKSISHLVQQWGDAKSLFGESYIRALNNLDLSRIAMADISASPQENDPMSGEENREPQHEQDQNA				HTH and structural similarity with Stl repressor
RSX51770.1	437		Acto_437_RSX51770.1	MAKTKTLKVLLEGIPIGVLQEDPSGKHTFTYYQESPSDARLSLSMPRRVEAWTGEPVEAYIDGILPDDPSIRQRIARKYSVNARNPFALLTAVGLDCGGGVQFVDAQKDINTALGEQITPITEEQIGERLMSITGSQQASWQNEGEHWSLNGAQDKIALRFTNGQWYEAEGAAATTHIIKPGIRGLHEQAFNEYLCLKTAEQLGIPVAMTEYRIFGTVPAIVSERWDRIVNDDVIPAAVRRVHQEDLCQAMGVMTAKKYQSDGGPSAVNIVQFLRDNDFPEDDVRLFFTALVFNFFIAGSDAHAKNYAILEPVGQSAHLAPLYDIASLFPYTTNRKDRKLAMSIGGEYSWERIELRHWKKLAAQLGGQSDQVILEELLVEFALRSIFVFARVAEETLAW…		hipBA	RSX51771.1	207	Acto_207_RSX51771.1	MSSDIQSVRQLAVGLRDARIAAGLTQAELADQTGLSRPWINQFEQGKNTNASVGRILKLCRVLNVSCTISYNVPSSAESRDDMATVGETDADARGSERDEDQSAQSKSNAFGSGYVSLFSKSNQRSFQQAIERATQLWNLQDSLGQSVLNPSSEAMQSYLKSVESLLQRMSHSSDDSKNEPGSIFDALRSNDDSQDEETANGEDQNA				HTH and structural similarity with Stl repressor
ADB10454.1	433		Acto_433_ADB10454.1	MTDKTLIVLLEGQRIGVLQENAAGKHSFIYDKHAPGQLSLSLPRRSEPWTGSPVEAYIDGVLPDNPEMRRTIGRLHGVNGNNPFALLTVIGLDCAGGAQFVLPEQLESVENSEYSLTPISEEESEKRLKAITDTHQASWQVSDEHWSLNGAQDKIALHHIDEIWYAAKGAAPTTHIIKPGIHTLHEQAFNEYICLKTLNEMGIPVAQTSFKTFGSTPALVSARWDRRVVDRNGRSVVARIHQEDFCQATAHPTANKYQSEGGPSAQDIIQCMRANGLDETEIKLFYMALVINFLIAGTDAHAKNYALLEPVGEKPTFAPLYDIASMFAYQTQRKQRKLAMSIGGEYNYERIELKHWEKLTTPFGADDWEFCRSALKALSQTLPFAFIVTAQNCLQEISS…		hipBA	ADB10453.1	192	Acto_192_ADB10453.1	MTDFQTEISSLTQLSTSLQDARIANNMTQTELATATGIPRPWINQLEHGHIANPSFTRILKIMAALKMSISVNYVVTDTPQDGPRQDVKQPAPTETSPSGQTYAQVAKGLSSSVETLPMTQLKEALAKFNSSLQPHFTEELSKTMQNVLAFYDRDFFDTYSVMLDRSKQVTQQAKDLERSTHNDLDDGETRQ				HTH and structural similarity with Stl repressor
KFI83796.1	436		Acto_436_KFI83796.1	MKPKELVVFLEGRRIGVLSEDSYGKHIFTYDTDAEIDAPLSLSLPRRVAPWRGKPVEAFIDGVLPDDQVMRQRIARRYDVNAGNPFSLLTAIGLDCAGGAQFVPPSDVDSFSEQASLRPITEAEIRQRLVSISDVRQASWQGVDEHWSLNGAQDKIALRFQDGQWYEAHGSAATTHIIKPGILKMHEQAFNEYVCLKAIAALHVPVSNCEFREFDGLPALVSERWDRKWVMNQDGDTEVIRIHQEDLCQATGHPTAEKYQSDGGPGATEILSCLRINGLDATSVGLFYIALILNFLMAGTDAHAKNYAIEEPVGERPRLAPLYDIASMFAYATQRNQRKLAMSIGGEYNWERVELRHWRKLADIDGSGDSELVELLLARYAATLPDAFADAAKTARELS…		hipBA	KFI83797.1	138	Acto_138_KFI83797.1	MEQFSSRIFSIHQIATVIKDARNARGWTQEELAAQTGFSRVWINRFEQSVISDPSFRRILAMCDVLSIDLSASYAPGKQVLPTRRHSRQRAKGSASKALEGDERTIRPQTVREAAAILESLARGTENGTVTANEENSL				HTH and structural similarity with Stl repressor
OZG68766.1	436		Acto_436_OZG68766.1	MKSKELVVFLEGRRIGLLREENDGRHVFAYDMGEDTGASLSLSMPRRARPWSGKPVEAFIDGVLPDERAMRQRIARIYDVNANNPFSLLSAIGLDCAGGVQFVPIDNIDTFERDAGLQEISEPDIRQRLMSISDNRQATWQGEDEHWSLNGAQDKIALCRLNDTWYEAQGSAPTTHIVKPGIMTLHEQAFNEYVCLKTIEQLDLPVSNSQFRIFDGLPALVSKRWDRKYVKDKDGRTQILRIHQEDLCQATAHPSAEKYQAEGGPGPIEIVRCLRDNGLDESSIALFYIALILNFLMAGSDAHARNYAITEPIGDTPQLAPLYDVASMFAYDTSRNQRKLAMSIGGEYNWERIELRHWRKLVNDAGSIDIADLEDFLTLYSKRLPGAFAEASQTALDLS…		hipBA	OZG68765.1	151	Acto_151_OZG68765.1	MEQFVASISGIHHMATVVRDARLARGWTQEELAAQSGFSRVWINRFELTAIAEPSFSRILTLCNILGIKLTVSYAIDPDAVGSRETSQGRAKEGAARSGEGNMGESIGDKMTDDMPPTRQRRSRNAATILETLALRSKEQRSGGIGEEESA				HTH and structural similarity with Stl repressor
QCB92775.1	422		Acto_422_QCB92775.1	MSGERHLDVLLYGRVIGHVTQSHSGRHTFTYDAQYAGDVDATPLSLSMPLAPASYPGRRIDPFMAGLLPDSEEVRERWARLFDVSAVNYFALLEHMGLDCAGAVQFVGARDDEDLARPGRLEPVSDADIAARLRDLRSDDSAWTVPGERWSLAGAQGKFTLARDAQGRWCEPVGDAPSTHIIKPGVPGYRDQALNEHVCLTAVGACGLRAVSTTYTHFDDEPALVVGRYDRRRTADGSVTRIHQEDMCQALSVHPRRKYEASRGPSAADVAQLLREVATDPERDVLELVQAVIVNYLIGAPDAHAKNYSVLLAGPQVRFAPLYDIASALPYDARRADSEITASAMSIGGRRTFGTVEPRHWDRFADGCRVPRDLVRGEVRRLAGQLPGALEAAFDPFAD…		hipBA	QCB92776.1	87	Acto_87_QCB92776.1	MRGISDARELGAQLRAARVNAGLSQQALADKAGISRPTLRTLEQGHPTGELGKALDVLRALDLELRLAPASTATFTLDSLEHDTRPL				HTH
OZG65268.1	417		Acto_417_OZG65268.1	MTMSYLNVYVENEYAGRLTQDASGRRTFAYDASYAGSPVSLSMPLRNDAYRQRIVDSFLWGLLPDSEEVRNDMGRRWGVSGANPFALLEHMGLDCPGAVQFAAPGGDAMTMPEHLVPVSRADIATKLKALRTRISRDWGSGREHWSLGGQQSKFALRKQDDRWFICEGAAATTHLLKPGIPDLRLQALNEFACLCVARVLQLDAAHVEYEEFEGEPAIVVERYDRLIDAHGRVLRVHQEDLCQALGIPPYKKYQSEGGPTAVDVISLFRRIGGADVGYNITQFLLLLFFNYLMGAPDAHAKNYSVLLHDGEVLLAPAYDIASGLMYGEDYRFAMSIGGENRFGWVGRRELLKFAQQADVDSDACLLLMRDLGERIPDAMSDVFRAHRDIPGMDELRQAL…		hipBA	OZG65267.1	113	Acto_113_OZG65267.1	MDIGTARNAGEALKQARLAAAMTQAELAERIHVSRKWVIDVESGANTSFHFDMYLKAIQVLGGSMTIGGASESTDGQRRSAAGDDDRDAAIADYFNRLRNRESRYESVLGGVR				HTH and structural similarity with Stl repressor
EEZ61709.1	420		Acto_420_EEZ61709.1	MRERTLHLLVGGDIAGEIRRDSQGKLSFRYSSRYAGPSVSLSMPKGSREYGDATIRPWLLGLLPDDREVRRRIGREAGISPDDTFGLLEEVGLDCPGAVQVCNDDTLEDALSRKGELKPISDGEIRDRIAEAESPSPQWTAPDESWSLGGNQGKVALRKQSGEWFRCTGSAATTHIVKPGIAGMVLEALDEYLCLRLARACGIPAAQVEYREFGGKGAIVVERFDRAQGGDGEVDRIHQEDFCQALSVPPDRKYSSDGGPIARDCVALLRRAGNAESNVALFVEMLLFNYVVGATDAHAKNYSVLHLANDETVLAPMYDVASALPYIPRLGNPWRSAMSIGGENRIGRLHRSHLVKFAESVSLPAEGCCRLAGEVAQRVLDTEGSVFNEEAGVPGMAEL…		hipBA	EEZ61710.1	103	Acto_103_EEZ61710.1	MKVTTTEQLGSIVRNARAELGLTQSQLAAEAGVSRRLIAAVEDGSAANVGFGRVLAICSALGISMCLGEDLPSRPLPPAEERLSEKALLAGSAALEILGGGSR				HTH
CBT77362.1	428		Acto_428_CBT77362.1	MKELVTFLYGQPVGILQQDHFGNRKFQFVPQDSRQARLSLAMPYRETPYQRSITDPFIEGLIPEGEAVRQSFADDFGISAKNPFALLEHIGFECAGAVQFVRPDEIDEFIHIPGELVACSDKEIGQRIRALSSSPRGSWTVNRERWSLAGAQSKFALRWQNGWHEATGSEPTTHIFKPGIQDFRDQALNEHLCLKTLGLVGMQVAETSFMQFDGQSAIVVNRYDRLVEGNTVYRVHQEDFCQATSTVPTNKYESNRGPSALKIINTLREARAPETEVHKFVEGLIGNYLLGAPDAHGKNYSILHLPDGGVQLAPFYDIASGLPYEHVDNDGFPKRNDGLRMAAMAIGGERRFGRVSSRHWSRFAREAKINEEWLRNTVSAMTYALPICLAQVLENESEA…		hipBA	CBT77361.1	208	Acto_208_CBT77361.1	MNRDVSTQKELGAFVHDARMKLGLTQEALADRAGVSRKWLIGLEQGVRTRAELGKVLDTFEALGISINLSFNAELEIESSDEDRYHSIARISPAASEAIRKASSLDQSSFPRLAPSNIGQSAFRKLAASGLGESSFQKFAKELRIQTGIRNLAASDLGQSALQQSLRKGLPSSDASTFDRNSSTANDVESEQDQALLDNDECNEPDNKDENNEQGPR				HTH and structural similarity with Stl repressor
PBB09539.1	425		Acto_425_PBB09539.1	MKELLVLLHGEVVGVLIQSPQGNRTFQYLKDSDPALEVSVALPYRLAPYPRRATDAFIEGLLPEGEGVREALAHNFGISSGNPFALLEHIGLECAGAIQFARPDELDSARQSKGNLIPCTEREVGERLRALISQPKGSWLVDRERWSLAGAQSKFALRWDDGWFEATGAEPTTHIFKPGIHDFRDQALNEHLSLRTLSKVGLTVANSRYMQFDGTNAIVVERYDRMTIDGRVLRIHQEDFCQATSTLPTKKYEAQQGPSALSIVRTLRRAGAEESEVLRFIEGLIGNYLIGAPDAHAKNYSIILAPDVVALAPLYDVASGLPYEYKNENGFPDKKDGLRNAAMAIGGERRFGRVAHRHWAKFAAEAKVDGQWLLATVRVLAMMIPDALEEVISEERHAV…		hipBA	PBB09540.1	176	Acto_176_PBB09540.1	MGNRAITTGRQLGAAIHDARTRAGLTQASLATSAGVSRKWLIGLEQGARTGAELSKVLAVLRALDLSIQLIEQPEQDEAGSPQAKASTPGTVSAQKIRDSTTSEARKALNIMRQYSAPSRTTLDVVRQAAQVRPELLETMRQAAQLPPELLETIRQATKITGNTLPDDHPKQDDAG				HTH and structural similarity with Stl repressor
PFG35091.1	475		Acto_475_PFG35091.1	MTKVTELAFALYGRRAGTIVRDRSRIGLSYDTSYLTSADPTPLSLSMPLSTDAYPTRSVEAFLKGLLPDHEEVRARWSRRFGVRPGDTLGLIAAIGADTAGAAVFAAPDELDDLLSRPGAVEPLTEADIASRLRQLRQDDGAWHDEHDEHWSLAGGQGKFTLVRRTDGGWALPSGSIASTHIVKPGISRIRSQALAEHVSMRALALLGLDVATTEHVLFDDQPAIVVTRYDRRPNRAGTVVRIHQEDMVQAFAMDPSRKYEADRGPGVGAIVNRLRAAADDDSAVRFTDATIAGYLLGAPDGHAKNYSMLLLGRAARLAPLYDVSTGLVPSATGRLRYGSAAMSIGGERAFGEVEAKHWVRFAKVVGQPADAILQRVRSLAESVPDAFRDAIRELPRSE…		hipBA	PFG18711.1	108	Acto_108_PFG18711.1	MQAMSPYIDTTIMSPYSDSMADAAPMPSRLLNARSLTRLGRAVGGLRRERGWTQAALAERAGVSRQWLNGLENGRIEGLEVGRLLRVLDTLGASLMIRDDARTSEEPE				HTH
KMM46159.1	420		Acto_420_KMM46159.1	MSPTLAVILERRLVGHVERTRAGAIRLTYTEDARELGRTPLSLSLPTDSRSHAGDAVLTFVRALLPESNATMAAIARHTGADPDDVLAMLEAIGKDCAGAVQFCLPDDVDATIDRAGELVPVADGDIAQRLAALRMSEETSWTMPGEHWSLGGAQNKLALRREGGRWFEAKGAEATSHILKPGIRQLAYQALVEHVTMRAAAACGLDVADTDYVEFKTEPAVIVTRFDRRRDAAGLTRVHQEDVCQALGRSQKYEEYGGPGVREILHLLRESAWNRTQAERNAQRFVDAVIFNTVVAAPDAHARNYALLLAGGQVELAPLYDVATGLAYDSPADRVLSMSVGGEFRINRIGREEWTRFADEIGLSAQDVIDRAAWFADSIPGAIRGALSGVDDEDGAAN…		hipBA	KMM46160.1	79	Acto_79_KMM46160.1	MERTLPARSLTRLGSAVRRLRNDRGLTQAQLAEAADVSRAWLIDVERGDRPGLELARLLRVLDALDASLMIRDDLGEQE				HTH
KGM13419.1	421		Acto_421_KGM13419.1	MTGELAVLLGGHVVATVTRARPGTLRLTYTGEGDGTPLSLSLPPETSPHVGAPVHVFLDALLPESGGVRAAIGRAHGADPSDLLDLLAAVGQDCAGAVQLCPPHQVDSTLERGGSLEPCSDGEIEARLDAMELDEDASWVMPGEHWSLGGTQGKVALRRHAGAWFIAHGAEPTTHILKPGIRRLRAQALIEHVSMRAAHLIGLDVAGTEYATFKSQDAIVVTRFDRFADDAGIVQRRHQEDMCQALGTDAKYEEYGGPSVADITRLLREVSPTPAAARTNVTRFLDGVIYNTVIGAPDAHGRNYAVLLDGEAVTVAPLYDVATGLAYDQPEERRLASMRIGGTFTFGQMDADAWRRLADEVQVDGDALLTRARQIADAAPAAAQTALDELTGDPDVDEV…		hipBA	KGM13420.1	83	Acto_83_KGM13420.1	MRPDATLLNARSLTKLGTAVKALRLRRGWTQAELAEKAQVSRQWLVALEGSRTRGLEVGRLMRTLDALDASLMIRDDAPEDAP				HTH
RPF22687.1	425		Acto_425_RPF22687.1	MTTGPNHLAVLLEGRHVADLTRTRSGVLRLRYHADVQHVGATPLSLSLPLDGSVHGGGAVERFLQGLLPENDGALRAIGRRYRVDTSDTLSLLSAIGKDCGGAVQFCTDDEIESVSRREGSLEPCSDGDIEMRLDEMDTDENASWLMPGEHWSLGGTQQKFALRRQDGRWYVAHGSEATTHIVKPGIRKLRGQALDEHVTMRAAVALGVDAAETDFTSFKSQDAVVVTRFDREHMVDGGVVRLHQEDLCQAIGNDEKYEEFGGPSALDIVELLRDSSATPALARQNVARFVDGLIFNVVAGAPDAHARNYAVMLAGDDVTLAPLYDMASGFAYESPSNGRRVVSMSVGGTFLLDEVDTDAWRRFAGTAGLDESVVLERVAEMTELVPAAFSAALDDIDD…		hipBA	RPF22688.1	106	Acto_106_RPF22688.1	MSPCRDIGAVSRYGDIAAVSSYHDIVNAGRNVLNARSLPRLGRSVRRLRLDRGLSQSELADRAGVSRQWVVGLERGQTEGLEVGRLMRVLDELDASLTIRDDLGAD				HTH
SNU02462.1	417		Acto_417_SNU02462.1	MPDALAILLSGEHVADVRRSRAGTLRLDYLASHSFPESTPLSLSLPPLRRTFSGIAVERYLWSLLPENDEARRWVQRLYGANPRDPLSLLGVIGKDCAGAVQFCAPGEIAETVARAGSLEPADDLESRLAQLRLSDDAPWQMPGEHWSLNGMQQKFTLVRAGDRWMYPQGSEPSTHIVKPGVRTVRHQALLEHLSMRAAALLGLDVASTSFEDFGSERAVVVERFDRRRSRSNVQRLHQEDFCQALGADEKYEDRGGPGVVRMARLLRERSETVAQAEENVRTLADGIVYNAIIAAPDAHARNFAVMLDGAGVTTSPMYDVATGLAYQPHPTMGRTSSLAIGGTFDLDALTPESWQSLALDLGADGEWIESRVDRVLDGIELAFHDAAAEVDDWDGAVG…		hipBA	SNU02463.1	99	Acto_99_SNU02463.1	MSTNVDSVTVSLYVDTMTMSLNVYNARSLTLLGDALVAMRTRRGLSQSEAARRAGVSRQWLNAAESAKTQGLDVGKLLSLLDFYEARLQIVDDGGAQDA				HTH
PFG18710.1	423		Acto_423_PFG18710.1	MTAHLAILLLGEHVADVERTRAGSLRLTYTRRALRDGGTPLSLSLPREGGSFVGERVATYLWGLLPESPEALAAIRRTHGADPRDPLSLLDAIGLDCAGAVQFCDPERLESDDLRPPWQLDVATPGEVEERLSQMRLDEEASWTMREQHWSLGGTQAKLTLHRREDAWFWPLGGAPSTHVVKPGVRTVRSQALIEHVTTRAAELLGLAVAHAEYLDFASERAVVSTRFDRPLVDGAVARAHQEDLCQALGVREKYEEDGGPTAGDIARLLRESAATALAADRNVRAFADGLLYNALVAAPDAHARNYAVLLDGDAVTLAPMYDVATGLAYDPPPGRDRELAMSVGGSTRADALTRSRIRELAEDLRLEVDHLEDRVRSLASGLPEAFRTALAEVEDWDG…		hipBA	PFG35090.1	86	Acto_86_PFG35090.1	MSTVRNPHELGAQLRAARRAAGLTQAQVATSANVSRAFVIDLEQGKRPGAELSRVLAVARALHRSFALVEDARPSFDAALDDFLGS				HTH
ACZ20330.1	427		Acto_427_ACZ20330.1	MPPSSPHLAVLLDGEVVAEVGRGRSGTLRLEFTESARGPGRTPLSLSLPTSTGTITGAPVDTFLSGLVPDDDVARRAVARVHGADANDVLSLLAAVGKDCPGAVQLCPPDEVDVTAARTGRLVPVSDSDVEMRLATLRTDRDASWTMPGEHWSLGGSQQKFALRRHDDRWFEATGSEPTSHIVKPGIYALRAQAMIEHVSMRAAVRCGVPAAETEYASFKSEDAIVITRFDRASTGEPGGLRRLHQEDLCQALGVREKYESEGGPDARAVVRLLRESSSTARAAATNVARFLDGLVYNAVIAAPDAHARNYAVLLQGDDVELAPLFDVATGLAYDPPAGGSRALSMSIAGQLDPARVTPDTWKRFCETVSVDETPVLEKIREVAEVAPDAMAEALAGID…		hipBA	ACZ20331.1	98	Acto_98_ACZ20331.1	MSSYVDTTLVSPYADIMTGQSITLARSLPKLGAAVRRLRSDRGMTQAQLAEAAGVSRQWVVAVESGSKHGLEVGLVMHLLDTLDASLMVRDDRPDDAS				HTH
ACZ30255.1	480		Acto_480_ACZ30255.1	MTSTLAVLLSGRLIGQVERTRAGVLRLTYLPEASTPGATPLSLSLPPTEQSITGPRVQSFLDGLLPDNSRVRQSIAQVHGADASDPLSLLAAIGKDCAGAVQFCPPDQVEQALARTGDLVPVRDSDIEMRLAEIRMDQDASWTMSEEHWSLGGGQQKFALRRTDDGWAEARGTQPTSHIFKPGIYKLRAQALVEHISMRAARAIGLDVAHTEYTSFKSEDALVITRFDRVASPDGTLARVHQEDACQALGVVEKYEQHGGPRVEDVVTLLRQNSHTAAVGRRNVYRFIDGIILNTVIAAPDGHARNYALLLDGDQVSLAPLFDVASGLAYSNPSNRVTAMSVAGNFYPETVTRDDWARLAERNRLDEAALIDRVNEVADQIPDAMRDALDEIDDWDGQS…		hipBA	ACZ30256.1	88	Acto_88_ACZ30256.1	MLAYDDIMDAGRTYPARSLTRLGQAIKALRRERGMTQADLADAIGVSRQWIIGIEKGTKERAEIGLIMRTLDELDASLLVRDDSQEEQ				HTH
RMI04720.1	422		Acto_422_RMI04720.1	MRTPRRLAVLLAGREVAQIERTRAGVLRLTYGSDARGATATPLSLSLRPSVGTFTGDRVENYLRGLLPDNERVLRSIASEFGADARDPLSLLAVLGKDCAGAVQFCLPDDVEPTRSRDGALVLLTDADIEMRLAEMRTDEDAGWVMPGEHWSLGGSQQKFALRRTADGWAEAQGAEATSHIVKPGIYRMTAQALVEHVSMRAAAACGIDAASTEYLTFKSESAIVVTRFDRASTGEAGLVRLHQEDLCQALGVGEKYEDYGGPTADDLIRLLRDRSRTARDAAANVERFVDALVFNTLIAAPDGHARNYAVLLDADSVRLAPVFDVASGLAYSYRDDTARALAMSVAGEFDPAAVTRDTWRRFADENRLDVDDVLDRLDRYADTIPSAMRSALAEVDDW…		hipBA	RMI04719.1	80	Acto_80_RMI04719.1	MRTDRLLPARSLPLLGESIKTLRREQGMTQAELGTAADVSRRWIGDVEAGLRSSVELSRALRVLDVLGASLVIRDDRTSS				HTH
KFI60697.1	429		Acto_429_KFI60697.1	MTFQDTLFAFLSDTYVGRFSRSSRGTVSFAYDDDYRWSNDPTPLSLDMPLEEKGFDDERPAIFLEALVPESPAARANAARLHHAASTGAFDLLTAIGLDSTGALRLTTAPQPPNEPYDLIPLDDADIALRLRQAAPAGEQSSGEDEHWSVAGQQGKTALLLRNGQWFAASGNALTTHILKPGIPSLPDQAFDEHFTMRIAHFLGLNVAETEFRFFDGEPAIVSTRFDRIQNADGTVRALHQIDFTQALGVGADRKYEEHGGPRSEAYAEMLRAHDIHHEADSNVRIFADGILSSYLLGATDSHAKNYSLMLQGSHVAMAPLYDFASVFPYLASGTQRYASTLAMTIGGQRKLLQLREKHLLRFADRMELPREYVINRFTGLVKTLPDAFDQATEENRHT…		hipBA	KFI60696.1	88	Acto_88_KFI60696.1	MIVDSTRGYARLVKQRRRALGLSQGTFAAKLGVSRRWLIDFENDKVPNPGFATILRALHLLGLSLDVRQSVPIDQLADEFAAGKDERP				HTH
ADU47960.1	425		Acto_425_ADU47960.1	MPDALRVLLHGSPIGALSRSARGELAFRYDRDYSNGSGTALSPDLPLDHRPFKGERVLAYLEGLLPDDPAVRQRWAARFDVRDEAFDLLAHMGLDCPGAVQFLPETATGHEAAVAEREAAYVHVTEARIAARIRQLRADGSSWTMPDEHWSLPGAQEKFSLARRRGRWYEAHGSAPATHLIKPGIARMRHQAEVEFASMRAARLLGLNVADVDLLRPGGEVAVAVRRFDRPQDRNGTIERWHQVDLCQAIGVPPSRKYEARGGPSAETLARVLRRVSTAPEADVRRFSDALLFNYLSGSPDGHAKNFSLLLVGTQVRLAPLYDLATGLPYATRDAARQSAFAIGGVRNFGESYPKHWRAHGRALGLDEDERVERVRRFASELPDAFRTALLDEVGGDIG…		hipBA	ADU47959.1	95	Acto_95_ADU47959.1	MTLMTEYVVRDWARIGAIVREHRRQAGLTQAALAQGAGVSRGWLVRLEAGHSTADTPTVFKVLRALDLELVARPTRRTEAEAAAELALAELLGDA				HTH
AFV89516.1	448		Acto_448_AFV89516.1	MTSADDRLVVWLAGRPAADLRRGDAKGPVLTYREDYLDGPHIPLSPVLAATTAVQPRRRVAAFLDHLLPDNPDTRQRWARHFQVSPTTFDLLAVMGEETAGALQFLPPGVADRRDARYEPVSEEQIGDRLRGLRTDQAGWALPDERWSLAGAQAKFTLALLEGRWHRPVGSAASTHILKPGISRLHHQGLVEHITMRAARRLGMTTATTQWREFDGEPALVITRFDRRGTDPVRRIHQVDMCQALGRGPKYETDGGPGAADIAGVIRRVSSDPQTDLYRLADALMFAHLTESPDAHAKNYALLLTETAARLAPLYDMATALPYEHTGLDLSVAMALGGQRRQGRVLPRHLVTMAERDLGIDAARVLDRYRSMATELPGAFEEALDEVSGAPAAELRRRI…		hipBA	AFV89515.1	87	Acto_87_AFV89515.1	MDRYLATWSDLGPAVRDYRTGAGLTQNDLARRAGVSRASVNAMENGTANPSGALIDKVLRALGLGIVLSPRPSADATMLSEILGEDS				HTH
ADB29908.1	420		Acto_420_ADB29908.1	MPDRLAVLLYGVVVGQLERADERSPTTFTYAENYVRTGEVALSARLPIASSTWPPSRTEPYLRGLLPENAATLGLWSSRLGTSPDDLFGILAAMGWDCPGAVQFSALDKVDELLSRSGEYELLSEFDIGQRLRDLAVRPASWTMPDEHWSLGGQQEKFALARIDGRWHAAHGSAATTHIVKPGIPVLFHQALVEHATMAAATALGVDVAASQLLRFDDQWAIVVERFDRTPNSDGTVTRIHQEDFCQALGRMPENKYESRGGPGARDMVRLLKRESTVLRDDLLALADFMIVNLVAGAPDGHAKNISLLRSAGRTWVAPLYDLATGLAYDSDQVERTVALSVGGERHPARIFSEQWDKAAKILGLDRELLRGRVGNLASSFPQAFADALKVLADVPGAA…		hipBA	ADB29907.1	116	Acto_116_ADB29907.1	MADVVIPDWTKLGSTLRAARSRQRLTQEQVAERAGVSRSWLARVESGHRAAEFQQVLRLVNALGMTVVLRDREQGAEESAAAFEADDVLKSYAAAHEDIAEQRRRSWGAPSETGDA				HTH and structural similarity with Stl repressor
SIO88085.1	419		Acto_419_SIO88085.1	MTERLLVLLAGEVIGHLERRTESDDPTFSYTARYVSVGDVALSAKLPLRGEVHPTGKVKPFLFGLLPENAQARAASAARYGVHMDDAFGLLAGIGWDCAGAVQFCREEDLAELRNRTGDHRPISETQIADRIRELIGGEPSWTMPGEHWSLGGQQEKFALARINGEWHTAHGSSATTHIFKPGIKELHHQALIEHVTMRAAASVGVDIAHSTFTRFDDQWAIVVERFDRVVQGEYVQRLHQEDFAQACGRMPEYKYEDRGGPQLTDMMRVAKRETTDLDDARRALADFLIVNLVAGAPDGHSKNISLLRAPDGNRVAPLYDLATGLAYDAENVDRSVALSIGGQRNPSRIRRHQWEKAARTLGLEADLLIERTSMMAEAFPDAFEDSLSELQEVPGIDE…		hipBA	SIO88083.1	121	Acto_121_SIO88083.1	MAESIITGWTKLGSLVRDTRLARGLSQANLATRAGVARSWLARVEAGHRGAELEQLFRLLDALDLTLTLHDSEGPTDRETAAMNRPETPRTARPTSNDTGSAARRSAWDLAARKVKERESD				HTH and structural similarity with Stl repressor
BAK33247.1	428		Acto_428_BAK33247.1	MTEPSTGPALLVVLYGRVIGQLDRGPRGPVFHYDPEYPRNAPPLSVNMPPSGTVYPSRVVLPFLEGMLPENAEVRRRMARELDVQPDALSLLSKAGWDCPGAVQFTLPERLEEMLRRPGLLVQVTDSDIAARLDRLRDDDASWTRPGEHWSLAGQQSKFALARTEQGWAEAKGTAPTTHIIKPGIGRLAYQALVEHATMRAAATLGVNVARTTYTEFAGRPAIVVERFDRLRGSRDQVLRLHQEDMCQALGRMPERKYEENSGPSVREMVKTLSLHAYEKSRNISGLLDFVLINYAAEAPDGHAKNLSIQILPSASDIRLAPLYDLASALPYDRGGFDRDLALSIGGRRRINDIHAKQWARLARELHISEDEVRHRARELVAGFPDAFGDALAEVGTPA…		hipBA	BAK33246.1	92	Acto_92_BAK33246.1	MAAVEEVDHWVQLGRVIRDGRARSGLTQHALAERAGVSRAWLARVESGHRKAEIEYLMRTLAALDLSLAVVPRTPPDVDPELAEALRRAGLA				HTH
RAW15417.1	432		Acto_432_RAW15417.1	MAPRRLLVVLYGAVVGRIDQRSPTAEPEFTYDPSYVASGATPLGTRMPVADITYRGKSVRAFLEGLLPEDPETRNQWGAMLGVDPGDTVAILSRMGWDCPGAVQFCAPDSLDEMQSRNQQLEPVTETHIAERLKSLRTRDAASWTLPDEHWSLAGQQSKIALVNVPSGWYEARGAAPTTHIVKPGIGRLHHQALVEHATMRAARKIGLDVAHTDFTHFGESEPAIVVERYDRLILEDETVLRIHQEDFCSASGRLPARKYEAHGGPTLADMARIVEQNVHERSSGMAALGDFAAFNYVAGAPDGHSKNISLLLLPRETKVAPFYDLATGLPYAGNSALRELAIAVGGRRKFGQILGKHWERAASTLGIPPERYRERVRHMADTFPDAFADALVQVGTPE…		hipBA	RAW15417.1	89	Accto_89_RAW15417.1	MASITDARQLGAAVRAERKRRGMSQVSFAAHAGVSRAWLARFEAGHPAASVEQVFLVLRALGLALELATPKTSEGEAALLAALAARKES				HTH
SNQ47150.1	431		Acto_431_SNQ47150.1	MTTKILLVVMQDEVVGRVTQSSESAEPEFTYEPSYLATGSVPLGVRMALASSAYRGSVVRAFLEGVLPEDPRTRQRWGGLLGVAPDDTLAILAQMGWDCPGAVQFCLPDAVDEMRSRGGETRPVSDEDIAGRIRALRTEDAASWTLPDEHWSLPGQQSKFALAKLPTGWYEAHGSAATTHVIKPGIGRLHHQALVEHATMRAARALGLDVAHTEFTYFGSDEPAIVIERYDRLVLDDQAVVRLHQEDFCSASGRLPTKKYEAHGGPGLRDLVRIVQQNARDRAAGRAALGAFVAFNYVAGAPDGHAKNISLLLLPEDIRVAPLYDLATSLPYSGDAGLREVAIGIGGRRKFGQVLGKHWDKAAAILGIPTDEYRDTARAMAEAFPDAFSDALTAVGTAE…		hipBA	SNQ47149.1	91	Acto_91_SNQ47149.1	MAVNIVNARQLGTAVRAARKERGLSQEALVARAGVSRAWLARFENGHPAASIEPVFRVLGALGLSLDLRERAMSDGERRVLDALAERDRRR				HTH
KJL21143.1	450		Acto_450_KJL21143.1	MIRALNVHLYDTHVATITRRGENLQLRYLPEYVESDTPVPISVTLPVVSPPFGNDETKRFLDNLMPDRADVRSRWARQAKLTSDSTFDLLSVYGADVAGALEFYPAGTSPRQEENLTPLTDREIGDRIRQIRRDDSDWLQHRAVEEGFSLGGAQGKFALTLRDDQWFEPSGRQPSTHIFKPGIQPLPGSDVTEHITLQVARLLGIDTAASVIAEFDGEHVLIVERFDRFEDNGAISRIHQEDLAQATGTSHVQKYESDGGPGYRDIFTVFDRNLSAADARTAKERFAKLHVFSWIIGHNDGHSKNYSLTHVPGRSVLAPFYDLNSSLPFTQREQVLAHEPAVFDDVELAFAVDGANTLGTFNGDSIRRLEADAGLAEGYLRDFALQVAAGLQPAVAVVT…		hipBA	KJL21142.1	229	Acto_229_KJL21142.1	MFFLRHLTMMVYFYNQNVRCDFSNTDGVATVKLQTPSDLARMVKNARVQRNLTQQDVADAVGITRQSLARLERGNGGTSFDTVLLILDHLGIHLDATTERRIPRATTVATGAAQAAADALATRITPLIGSGTLGALDKQLLGSLPRIAPSLPPEFDTSGILKQIEANLGPATLASIREASRGLTERLTVPGSVLIDPPRAVEAGSRAAADARTAEARTDADPHAEAGIE				HTH PAS domain in C-terminus
ACZ30776.1	461		Acto_461_ACZ30776.1	MPDRLDVWVDGTHAGTLERTGDRIAFTYTAAYQHLRSAPSLSVSMPRHVARHDDAAAPWIDNLLPDSDAVRARWAARFGERRPTAFGLLRHMGADCAGAVQILPEGTIPDDAGGAEPVTEAEIAAHLRELRRDDSSWAFEQHGGRFSLGGQQGKFALTRTAEGEWHQPTGRTASTHIFKIGIGGLPHSDAAELVTMRTARTLGLAVAGAEVAWFEDQAAIVVERFDRVTRADRIHRLHQEDLCQALGLWRASKYESDGGPGVRELADLTVAVTSPRDLTQSRTDLGRAVTFNWVSAGTHAHAKNYALLHSGARTVLAPQYDLLSTALLWRPHEVRHTARLAMRLGGEYRLRAIRRRHLERAADDLGVEPDWLVDVAYAQATAFVDAVSDQVAAHRDLID…		hipBA	ACZ30777.1	84	Acto_84_ACZ30777.1	MIITTAQQLGALLRRARTDAGMTQAALAAATGVSRQWVISAEAGAPTARLDLVIDALRAVGLVLDVVPEEQDDALDEVLGRTRA				HTH
RZS60878.1	469		Acto_469_RZS60878.1	MPVGDRLDVWLDGRHAGSLERARGGAVSFAYAAAFQELRVAPSLSVSMPRHATHHGPQVVEPWIDNLLPDSDTVRARWAARFGERRPTAFALLRHMGADCAGAVQILPEGSAPADDAGAQPLTDAQIAAHLRELRRDDSAWAFESHGGRFSLGGQQGKFALARDVDGAWTQPTGRTPSTHILKIGVGGLDHSDAAELVTMRAARALGLAVARVEAAWFEDQPAVVVERFDRLAGADGRVRRLHQEDLCQALGLWRAAKYEADGGPGVRVIADAVARAADPRDLAASRDDLARAVILNWVVAGTDAHAKNLALLHVGARTVLAPQYDLVSAALLWPPEEVWHRGRLAMRLGGEYRLRGVGTRHVARAAQDLGVEPEWLADVAAQYASAFPDAVRDVVAQH…		hipBA	RZS60877.1	84	Acto_84_RZS60877.1	MIVTNAEQLGALLRRARKERGLTQAQVAATARVSRQWVVAAEAGAPTARLDLTLDVLRAVGLVVDVVPDEPDDAIETVLGRARG				HTH
SKC71221.1	467		Acto_467_SKC71221.1	MADRADDRHDVWLDGAHAGTLHRARGGDVTFAYAASYQALRAAPSLSVSMPRHVTEHAPEVTMPWIDNLLPDNDAVRARWAAQFDERRPTAFNLLRHMGADCAGAVQVVPAGEQPQDGAGSTPLAEAEIAAHLRELRADDSSWAFEQHGGRFSLGGQQGKFALARGADGSWHQPTGRGASTHIFKIGVDGVAHSAAAELVTMRAARALGLSVASVESAWFEDQAAVVVERFDRLAADGSRARRLHQEDMCQALGLWRSAKYESDGGPGVRDVAQLVARAVDRRDLARSRDDLARAVVLNWVAAGTDAHAKNLALLHVGARTVLAPLYDLVSASLLWPADEVRYKARLAMKLGGEYRLRALGARHLERAAADLGVDAVWLADVAVSYATAWPDTVRDAAA…		hipBA	SKC71211.1	84	Acto_84_SKC71211.1	MIVANAEQLGSMLRRARKDKGMTQAQLAAAVDVSRQWVIAAEAGAPTARLDLVLDALRAVDLVVDVVPDEPDDALDAVLGRARG				HTH
BAK34675.1	484		Acto_484_BAK34675.1	MTRRQDVLDLWLDARHIGQLLRGAEGQVEFLYDADYRSDAETTPLSVSMPKTQAGHGPDRVMPWLSNLLPDAVEVRDRWAAKFGERRNDPFTLLRHMGQDAPGSVQVVPEGMMPASAGSLSSISDARIAERVQGILVDPDHWVDDGDQDESRFSLGGIQGKFALARIGERWFEPNGRAASTHIVKPGMAIVSGVTNAAVQAVEYVTMRAARLVGVPAAAVEICDFAGISAFVTTRYDRRVQGDGSVLRIHQEDFCQALGVFPARKYEEDGGPTMADMARLVREAASLAYLDNDQRALTRLFAFNLLTAGVDAHAKNHSLLLAGQGVRLAPAYDLISAHGIWDADRVRHKSSAAVKYGNSRRFRSITGRDIARTADVLGTDREGFVELLGDLGRALPESF…		hipBA	BAK34674.1	95	Acto_95_BAK34674.1	MTDGKDAALPDRVSLRTRAGFGAFTRGSRIRRGLTQEQLAQAVGKSRRWLQDVEQGKVAPSLSAAMDLVAALGYELVAERAKPTDVLDHVFADLP				HTH
RII40912.1	478		Acto_478_RII40912.1	MSESDDLLDVWLNGHLAGTLMRGQSDDVEFAYSDEHLTLRTATPLSVSMPLVQQYYGPKEVMPWLSNLLPDAVEVRDRWAAKFHETRNDPFSLLRHMGQDAPGAVQVVPRGFEPSTLGGTAPITDARIAERIHEIIEDPDHWVDDTDEDEGRFSLGGNQGKFALALVDGVWHEPNGRTPSTHIIKPGMVTTHGHTNSEIQAVEFVTMRAAKRLGLTVAAVEIEDFAGLPAFVTKRYDRLTTSTGTLRMHQEDFCQALSLLPSRKYEEDGGPTMHDMVNVVRENSSRAVAATDLHALAQLFAFNLLTAGVDAHAKNHSLLLSGKAVRLAPAYDLISAHGIWDEKRVQFKSSAAVRYGKERRFRNISGRNLARAADTLGVPRAEFHEMLVQMQSQLPAAFE…		hipBA	RII40911.1	82	Acto_82_RII40911.1	MFIGSTRDFAAFVRSHRIGAKMTQDELARATGMSRRWVQEIEAERIKPTLEAVLSVAATFKQEMHLEPAGNADPFREIFEGL				HTH
AKK09917.1	481		Acto_481_AKK09917.1	MSGLPDILDLWLDGRLAGSLMRGPTDEVEFSYDAEYFNSRGVTPLSVSMPLVQQHYGPNEVMPWLSNLLPDAVEVRDRWAAKFGETRNDPFTLLRHMGQDAPGSVQVVPWGAQPSQLGSMSHITDARIAERIHEIIEDPDHWVDDGDEDQSRFSLSGNQGKFALAKLDGRWFEPNGRTASTHIVKPGMVTVQGHTNAEVQAVEFVSMRAARYLGLTTALVDIEDFNGLPAFVTQRYDRRIDQNRTVTRLHQEDFCQALTFLPSRKYEEDGGPTMADMVAVVDKHSSPRWRDSDRLALARLFAFNLLTAGVDAHAKNHSLVLSGNLVRLAPAYDLISAHGMWNKDRVRFKSSAAVRYGKARPYRQITGRNLARTADTLRMDRREFHEQLVDMQRRLPSAL…		hipBA	AKK09918.1	83	Acto_83_AKK09918.1	MFVQSPMMFADFVRSQRVQRGMTQQDLGSQAGMSRRWVQDLESGKLVPSLEATLRVASAFGYELHLEPMPSASPLDALFDELA				HTH
OFP74392.1	435		Acto_435_OFP74392.1	MTPLDAYIDGTLAGTFRHGERHIQFRYADTYLTHPHAIPLSASIPLTDRTLEHVHVDNYLWNLLPENPRYLDALARQFRIASLYDPLEILQAIGEDTPGALSFHPHGHTPATGGELVALTDTDIARDITWLRSAAPATRTRLSLAGYQPKTAYTKIGDTFYQPVGTLASTHIVKPEMPQDTHLQDIEHILALTARGCHINAPRTSIRTFDDMSAFITERYDREILPDGRVKRLHQEDLMQVIGLSPSRKYQRHNGPGLVRLVSEVKRLCPQDEKAVWQLAAFNVAVGNADAHGKNYSFLIDEHGHHLAPAYDLISLAPYPQYEQSLAMKIGRQDHYRSVTMGDWEYAATRAHSDPKLVTTWVEEIHDVLPGAFEEACSQYGHDFLQLDALRCQILPRRK…		hipBA	OFP74393.1	78	Acto_78_OFP74393.1	MKTTLLYCDTPERFGKNVQLRRTARGMTIVQLADKAGVSRQALSRLEKGAPATRLDTVIRVMVALDIQIPFILAGREQ				HTH
RGE20164.1	402		Acto_402_RGE20164.1	MSERIEAWLEGCHVGQFVFDEGDVVFIYDEDAPPAPISLSLPRDRPAVRNVARNFLENLLPEHEQTRVRMASIYGAKSAGAFDLLNAAGGDLAGGLVLLPEGQTLPDRLAELSPVLKRDIADRISAIKRDSSDTTPRDVAARFSLAGAQGKFALAWVDSDWYWSNETVPSTHIVKPGNPKYRGIEAAEVAAIDLAYNAGILAPESEVMSFGDQTAYVVTRFDRAEEQGQLAQRLHAEDLAQSLGLPPEKKYDVSAGKIISLLKLIDPLGKLRRVFLSQLILNVLVGNADAHAKNYSLLLRPDGISFAPIYDVVPLFLYPEVEQELAMKIGGARHSQEVTPDHWRRFAQRIGFDVDELLTRVREIAEYVGKKNDRVWDALDADQQVQAREFVARNVERAA…		hipBA	RGE20165.1	258	Acto_258_RGE20165.1	MTAPQATRWPSSTSLRRTQVPVALEGGAMPLTAALKDPSCQGLRPSHALRYSCVMKVTEAADQLGVSPRRVRAMAADGRIPAHREGSAWVIEGLAPPKGRRSLSARSWQHLAKALKQRSLEGLSGQERARTAARIRQLRNAEHPSRLLIDWRPPDAPRDVFLDSLVAHAERNDDSYLKRALGRPAEYLRSSQELAYVVSSERAIRGGSRHWLAVAAGVSEDLVRDIELGRPLASPGQVRRVLRTLEVEPTALPSMALK				HTH
ROQ15621.1	408		Acto_408_ROQ15621.1	MTERLDAWLEGRHAGRFTRDADGTIGFSYSDDAPSTPISLSLPREGTTTRTAAARFLDNLLPDQEHTRRRMAQAYGVSSTGTFELLRTVGGDVAGGLVLLPDGEAPPTGPAQLNPALDGDVADRINSIKLDPDAWVPRQTPARFSLAGTQGKFALARVDRNWYWSNAAVPSTHIVKPARFEHLGLEGAEAAALTLAADVGLPAPRAAVLHMKDQTAFVVERFDRVLDDESVFARRIHAEDLAQALGVDVARKYSVTAAQIVEKLRSVDATGGVVRAFLRQLAFNILIGNADAHAKNYSVLLRPETVSLAPIYDAVPTGLYPAFDQELAMRIAGARFPQAVTQNHWRKLARTSGIDEEDVVTLVEEVARGVAARNDSAWTTLDDDQATLLKETVERNVAV…		hipBA	ROQ15622.1	207	Acto_207_ROQ15622.1	MDVKHAAERLGVTPRRVVALIAAGRIDATKVGRRWEVTEVPNARSRRPLSVRSRQSLAHALHERTLSGLEGQERARTAARIRRLRASQDPAGLLADWWGGEVESGLVDFGTNLVQHALHGDADYVREALHRPRREYLRRLEDLADTVSSERRIMGLSIDDLARASEVEVSDVRRLERGLPVSRPSTARRVLDILGVEPTALPDLVLR				HTH Structural similarity with mycophage pukovnik xis, MqsA and HipB antitoxins
GAB04318.1	399		Acto_399_GAB04318.1	MTRYLEAWLDNRHVGRFIIDADATVFRYDEDAPETPISLSLPREGSATRRAAASFLENLLPDHEHTRVRLAAAYGARSTETVELLQKAGGDIAGGLVLLPADTEPKTIAAEMNPALDRDIADRIRSIKHDPDAWAPGDLPARFSLAGTQGKFAIAAIDGDWYWSNAAVPSTHIVKPGRPDLRGVEDAELAALNLARAVGVSAPSASILRVADQHAFAVERFDRAAQTGPLPRRLHAEDLAQARGIGPDNKYGVTARQVIDTLRPVDASGTLVTSFLTQLAFNTLVGNADAHAKNYSILLGQNGITFAPIYDVVPVGLYPAYDQKLAMRIAGARMAAEVTIAHWRKLARTSGLNEDAVAHLVIDMARNVLEHNDSAWNALDFDQRTIVRTAVARNAERLQ		hipBA	GAB04319.1	208	Acto_208_GAB04319.1	MDVAEAADRLGVTPRRVRALIAAGQVKATKVGTSWQVETLPDSPRHSRPLSTRSRRMLVHALQYRTLRGLSGTDRARTAARIRALRATDDPAPLLSDWWAGSPHDDSGLFETQLIANAAEGNTDYIRYSVSQHRYEYLRDPDELADVVATERTIRGWSVHQLADTAGTDPADVRLIERGRPAPLRAVRRTLRALDVEPTALPDLQATP				HTH/Structural and primary sequence similarity with mycobacteriophage pukovnik xis
RCW78342.1	446	Paracoccus_lutimaris	Alpha_446_RCW78342.1	MARRQRVRQGARQARTGVWHGHILVGTLVKAADGGIGFSYSPAWLASEDAFPVASVLPLVQGAQRGDLVLAAFDNLLPDAEGELRAKIAERVAAPDKDVFSLLSVLGRDCVGALQFLPQGEMPEAQDMAYRVISAAEMAADLRGLAMAPLAQGPDDDFRISIAGAQEKTAYLRIGDRWAKPRGITPTSHIFKTPMGVLPGPDQIDLSDSVENELFCMTLAQEIGLPAASVERITLPGISALAVERFDRRWNGAVLTRLPQEDLCQALGFASTQKYQRSGGPSIRQIMELLRESDEPILDREAFLRAQMFFYLIGASDGHAKNFSLHLGRRGRFRLAPLYDVLSIAPVVQAGRLQRKRYRMAMSVDGHYRIDDIVPRHFENEARASGLPKGRALALLAEL…		hipBA	RCW78343.1	86	Alpha_86_RCW78343.1	MDSLPPTSIRSLRQAGAALRARRKACNLTQNQLAKATGTAQSTISDIETGVVSVSLDVYLRLLEPLGGELCMTTRAAQADTPGHGT				HTH
PTX39812.1	441		Alpha_441_PTX39812.1	MARLARRRAGIRRSKTAVWYERTRVGTLTKATDGGVAFSYDPGWLASDMAFPVASVLPLTQADWKGDPVIAAFDNLLPDAEGELRERIAVRVGAEGKDVFSLLSALGRDCVGALQFLPPDEEPAAQDMDYREISEQEMVADLKNLAAAPLALGDDEDFRISIAGAQEKTAYLRVGGHWAKPRGITPTSHIFKTPMGVLPGPDEIDMSNSVENELFCMTLAREIGLPVANVEKIILPGQVALAVERFDRVWEGKTLRRLPQEDICQSLGFPSARKYQKAGGPGIGQIMELLRESDDPIRDRETFFRAQIFYFLIGASDGHAKNFSLQLGRRGRFRLAPLYDILSVAPVVHAGRLQRKRYRLAMSIGGHYGIDEIVPRHFEAEGKASGLPRNRALELLAEM…		hipBA	PTX39811.1	82	Alpha_82_PTX39811.1	MEEISTQSIRSLRQAASALRARRRARGMTQKQLAQVTGTAQSTVSDIETGVVSVSLDVYLRLLEALGAELTVTGRIPDQDTN				HTH
PWK57302.1	441		Alpha_441_PWK57302.1	MARIARAGRRTRQSKTAVWYERARVGTLTRATDGAIAFSYDPDWLASEAAFPVASALPLTKLKWQGDPVVAAFDNLLPDAEGELREKIAARVGAQGKDVFSLLSVLGRDCVGALQFLPLDEAPSEQDMQYRVISEEEMVADLKNLATAPLALGEDEDFRISIAGAQEKTAYLRIDGQWAKPCGITPTSHIFKTPMGLIPGPEEIDLSDSVENELFCMPLAREIGLPVANVEKLTLPGQVVLSVERFDRVWHGDTLKRLPQEDICQSLGYPSAMKYQRLGGPGIAQIMELLRESDTPIEDRETFFRAQMFFFLIGASDGHAKNFSLRLGRRARFTLAPLYDILSVAPVVRAGRLQRKRYRLAMSIDGHYGIDEIVPRHFEAEGRAAGLPKGRALELLRDM…		hipBA	PWK57303.1	82	Alpha_82_PWK57303.1	MMKAPAYPIRSLRQAGAVLKARRAARKISQKQLGEMTGTAQSTISDIENGVVSVSLDVYLRLLEALGAELSATDRIADPGQR				HTH
AZV80983.1	438		Alpha_438_AZV80983.1	MGRKPIRRVLCVYLNGRLAGKLTKKPDGAVSFTYSAEWLDWDHTFPVSLSLPLQMGEIRGGQVLSVFDNLLPDNDQLRRDVAQRMGAEGRDPHSLLSAIGRDCVGAMQFIPEGEAPGDPFSGESVTLEATGVEDILKNLSRKPLGLDREKAFRISVAGAQEKTALLFDEGVWKLPAGLTATTHILKTRMGLLAAGGIDMATSLENEFLCLKLARAFGFDVNDAWIERFGETDALVIERFDRQVSGERRLRLPQEDFCQALGYPSHTKYETDGGPGIGKCLELLQGAANSNGDRVTFFAAQIFFWMIGATDGHAKNFSVFLSPSGYELTPLYDILSAEPALAQKQITHRQMQLAMAVRGESRYYRIDQIVPRHFHSTAKRAGLGETLAGRAFDQIIGAGQ…		hipBA	AZV81001.1	81	Alpha_81_AZV81001.1	MRARSELGVVLRRARKDRGLTQSQLGRLAGMKPHRISMIETGNSDMKISTLFSLLSALDLDVQVLSRGDGSGKGSKIADIF				HTH
PTX48150.1	443		Alpha_443_PTX48150.1	MGRPPVTRRLDVRINGRLAGEYRYTPAGGVSFAYDADWLAWEFAFPISRQLPLMAGNQSGAHVSAVFENLLPDNADLRRRIAERTAAHSDRPHDLLAAIGRDCIGAMQFLPQGSDPGDPFRIEGLPQDEAQIAATLRELATAPLGLHADESFRISLAGAQEKTAFLWQEGRWLKPVGLTPTTHIFKRRMGIVSHGIDMTDSVENEWLCLRLAAAFGLPVNEARIESFGDQTVLVVTRFDRTLRPRGGILRLPQEDFLQAQGLESAQKYQEHGGPGMQDALHLLEGSAERAGDQLLFLKAQIVNWLLAAIDGHAKNYSVFLGPGGFRMTPLYDILSAAPAMGSGAFRHRELRLAMSVGRRRHYRLDQIQPRHFDETAARARVPPELRRRAFADLVAAGLP…		hipBA	PTX48149.1	85	Alpha_85_PTX48149.1	MQTQILRDATSLTQALRSRRRALGLTQEELGQRAGLAAKHVSRIENGTHEPKVSTLFALISALGLDLVLGEAGKVAPAPSITDIF				HTH
RPG29071.1	440		Bact_440_RPG29071.1	MTRRSTMKRLDVRLNGRLAGYYDYTPAGGVSFTYAEDWLSWENGFAISRQLPLQDGTFRGEGASAVFENLLPDNDILRRIIAENTEARSVAPHDLLSAIGRDCVGALQFLPHDADPGNPFEIEGITQSETEIAQTLRSLTFSPLGIEEGAPFRISLAGAQEKTAYLRGNGTWLRPEGMTPTTHIFKRPMGRVHENLDMSESVENEFVCLALAREMGLPANVATIETFEDQKALVVERFDRQIRSKGGYLRLPQEDFLQAMGLMSGQKYEQHGGPSAIRCYGLLAGSMVRAQDLKTFAKAQIFFWMTAAIDGHAKNFSIFTMRDGFRMTPLYDIMSAAPDGLRRSFRHKDLQLAMAAGRRRHYRLDKLHPRHFVETAKAAKVPDALLREAVEELVIEGKG…		hipBA	RPG29070.1	123	Bact_123_RPG29070.1	MCAPRYKSGWCAAWYLLKMCALWYICKSTVPWKETLMSRKEPIRSLDDLGAIILRHRRRNKMTQAHLASRAAVEVKQISRIENGVIQPKITTVLSILAALDLEIFASPPRDEQEEASSMEDIF				HTH and structural similarity with Stl repressor
EAU47249.1	439		Alpha_439_EAU47249.1	MGRKPLTRTLDVHVNGRLAGYYRYRPSAGASFQYAEDWLGWAYAFPISRRLPLGLDIRAGDEVDAVFENLLPDGTDLRKKIAERTEARSDRPHDLLAAIGQDCVGAMQFLPHGATPPDPFRIDGEAQSEAEIADTLRSLSTTPLGIDPGAPFRISLAGAQEKTAYLRKDGAWMRPLGSTPTTHIFKRPMGIVGGGLDMSGSVENEYFCLLLAREMGLPANQAEIHQFEDQIALVVERFDRRPRRAGGLVRVPQEDFLQAMGRFSAEKYQQHGGPSMAECFALLQQSDTPIDDQAAFLKAQIFNWMIAAIDGHAKNYSIFLEGDGFRMTPLYDIMSAAPERLRAGFRHKDLQLAMSVGKRGHYRLDKILPRHFDETAHRAGVPVEARHRAVRDLLAAAPG…		hipBA	EAU47250.1	88	Alpha_88_EAU47250.1	MDATTFRDATALGHAIRRLRKAKGWSQADLARLAGTDARQVSRIETAAHEPKLSLLLAVIAALELDLALLPRQGASPETARPRPEDIF				HTH
AKO99647.1	439		Alpha_439_AKO99647.1	MGRKPLRRRLDVYLNGRLAGYYDFHPSAGARFRYDAAWLGWEYRFPISRALPLTPDTQAGDNVGAVFENLLPDVPELRKAIAERTEARSDRPHDLLAAIGQECVGAMQFLPHGAVPGDPFRIDGTPQSDAQIAETLRSLSTVPLGIDPEAPFRISLAGAQEKTAYLRQDDVWLRPTGMTPTTHIFKRPMGIVGGGLDLSGSVENEFLCLALARGMGLEAAQAEIHRFEDQVALVVARFDRRLRRAGGLVRVPQEDFLQALGLFSGDKYQQHGGPSMADCFALLRQADDPIGDQTRFLKAQIFNWLIAAIDGHAKNYSIFLEGDGFRLAPLYDIISAAPARLRSNVRHKDLQLAMSVGKRGHYRLDQIVPRHFDETAARAGVPLAVRQRAFKELAAAAPG…		hipBA	AKO99646.1	88	Alpha_88_AKO99646.1	MVVTIFRDVTGLGREIRLARKGRGWSQADLARLAGTDPRQISRIETAAHEPKLSLLLAVIAALDLDLGLVHRQGKSERAARPRPEDIF				HTH
KCZ90228.1	435		Alpha_435_KCZ90228.1	MARRPRTQRLNVYLNARLVGRLEKAGTGAVSFRYDPDWLGWPGAMPVSISMPMSTQVYRGAQVINVFENLLPDAERVRRNVAERLGADGTDAFSLLAVTGRDCVGALQFLPPEDVPGTAGEVNGTAMNEAEIAGLIRQLRINPLGLDPDNGDFRISIAGAQDKTALLKKDGVWHRPIGTTATTHILKPAIGVVQNGIDLTDSVQNEYACLRLCALLGLDVAEAEIVTFEDQMALSVTRFDRMWTGDGRLLRLPQEDFCQALSVPSTRKYQKEDGPGMLQILERLKESDRANEDRYAFFKAQVIYWLLGATDGHAKNFSIALQPGGGFWMTKLYDVLTVQLVVDDRRIGQNRFKLAMSVGDNNRYQVNQIARRHFEQTAAAAGLPKGTLDMVQAELNAAI…		hipBA	KCZ90227.1	72	Alpha_72_KCZ90227.1	MAGELVRKARLAAGLSQAELAERMRVRQATVSKLESGEPATRMAVFFDALTALGLELVVAKRGSKADFGDLF				HTH
AWZ01967.1	439		Alpha_439_AWZ01967.1	MAPPRLSGKLHVVLNGRNVGILERASSGAISFVYSEDWLDWRNAFPISLSLKLRRQKYIGAPVAAVFENLLPDNDVIRKRLAERTGAINTDAFSLLSKIGRDCVGALQFVPIDEPIEEVGYIRGNELNNAEIAQLLRELRTNPLGITMGDDRDFRISIAGAQEKTALLFSDGLWQEPIGATATTHILKPRIGKLPNGLDMTESVENEHFCMRLCSALGLPVAQTEILDFEDIRVLSVERFDRSWTKDGRLLRLPQEDFCQALSVPPAQKYNSEGGPGIVECLRLLKTSDRPDEDQRLFLKSQIVFWMMAATDGHAKNFSVFLRPGGRFRMTPLYDVLSAQPNYVAGELRRRDLKLAMAAGDSRYYALSRIHPRHFAQSAKAAALSTNLAIEIYEEIQLS…		hipBA	AWZ01968.1	89	Alpha_89_AWZ01968.1	MSYEKAMSEAIARSPEQLGQVLRNRRRNLELTQTDLAKKIGSYQKTISKIEAGQPGVKLQTIFDVIAALDIEIVIQTRSQSSARIEDIF				HTH
GAK32712.1	443		Alpha_443_GAK32712.1	MGRRRKSGVLTVALNGRVVGRLARAADGATRFGYVQDWLDWEYAIPVSRSMPLVDRPFTGLAVRAVFDNLLPDDDRIRARIAARVGADGTDAFSMLAALGRDCVGALQFLPEDMPPARPGPPEGEPITAEAIAERIRLLSVAPLGMRGGDDSFRVSLAGAQDKTALLYHGGKWMVPTGTTPTTHILKPQIGRVQTPDGEVDLSESVQNEHVSMALCRALGLAVAPTEILQLDDDLLVLSIERFDRRLDGKGRLLRLPQEDLCQALGILPTGKYESDGGPGIENCIALLKSSDHPDADRRAFMKAQIIFWLIGATDGHAKNFSLFLGPQGRFRLTPLYDILSTQWQHDRRQIPRKAFRLAMAIGNKRRYKVTEIAPRHFAQTAKRAGFPLDVLHEVMGEI…		hipBA	GAK32712.1	81	Alpha_81_GAK32712.1	MPIRDPQQLGAALQRERKRQGLTQTQLAEKAGLRQQTISAVEGGKPRSELQVIFEIMAALGLEVALSPRDGKTTPSLEDLF				HTH
RYZ11039.1	444		Alpha_444_RYZ11039.1	MARRLSSITLEVCLNGRRVGALRSNANGAVSFAYDATWLSWEHAFAISLSMPLTEESYRGSTVLAVFDNLLPDGVSIRRQIATRVGANGDDIISLLAKIGSDCVGALQFLPEATACTVSGNINAVPITNAAIATRIRGLAAAPLGLTEEDEAFRISLAGAQEKTALLRVDGAWRLPHGATPTTHILKPQIGRRPFGLGIEIDLPDSVENEQFCMAFCKAVDLPTAVTSIANFAGVRVLVSERFDRVWTQDGRLLRRPQEDFCQALGFASSQKYEENGGPSIAACMGLLQGSNNPHEDRRTFMKAILVYWVLGATDAHAKNFSIHLNPGGGFRLAPLYDVLSTQPHVTSGQLPHRSARLAMAVGNNRRYRVDQIVPRYFRETAAAVGFPAADLTAVEREI…		hipBA	RYZ11038.1	84	Alpha_84_RYZ11038.1	MKPDIARTPAELGIALRRRRRALKLSQTQVAERASMRQATVSSAEAGDPGLKLTTIVDLLAVLGLELVVRPRDANTSKTIEDIF				HTH
SIS90394.1	428		Alpha_428_SIS90394.1	MAKRGRGGTMQVLLNGRLVGQLRLARTGAISFTYDPGWLAWQHAMPISLSLPLREEAYHGGPVIAYLENLLPDNQAVRERVAAKVRAEGTDAWRILEKIGHDCVGALQFVADEMPDTPALQGEPVNDAQIATMLRNLANAPLGLDAEDDFRISIAGTQEKTALLRHDGNWLRPTGLTPTTHILKTQIGELPSGINLSDSVENEYFCMSFCRSMGAAVAEIEIADFEEVRSLVVTRSDRQWTGAGRLIRLPQEDFCQALGIAPSQKYQTDGGPGFSDGIALLEGSDTPELDRRAFVRAQALFWLLGATDGHAKNFSIALRPGGFRMTPLYDVLSAQKAVDDGQIRQNRMRLAMAIDGRYRVNEIVPRHFLQAARAAGFGVALAEEVLDDITARIDSALAD…		hipBA	SIS90403.1	81	Alpha_81_SIS90403.1	MNLTARTAEQIGEAIRRARKARGWTQGDISARTNLRVATISSLENGDAGTKLATVLAVMAALELEFRLVERGGSVEIEDIF				HTH
SET89262.1	432		Alpha_432_SET89262.1	MARRARSGGTMQVLLNGRLVGHLRLAASGAISFAYDRDWLDWDHAMPVSLSLPLRDEPHRGAPVIAYLENLLPDNQTIRDRVAARVRAGGTDAWHMLEKIGRDCVGALQFVSGEAPKADALQGEPVSEAQIADMLRNLATAPLGLAEDDDFRISIAGAQEKTALLRDGQTWIRPTGLTPTTHILKTQLGVLPNGINLSDSVENEFLCMTLCRAVGLDTAEVQIVDFQNVRSLVVTRFDRAWTSDGRLIRLPQEDFCQALSVPPSQKYQMDGGPGITEGIALLSGSDDPAADQDAFFHAQVMFWLLGATDGHAKNFSIALRPGGFRMTPLYDVLSAEKAVRDGQIRQNRMRLAMAVDGHYRINEIVARHFVTAARSAGFGVMLARDILARAALVPAALDR…		hipBA	SET89285.1	81	Alpha_81_SET89285.1	MELSARTADQIGQAIRRTRKARGWTQGDVSARTNLRVATISSLENGDTGVKLATLLSVMAALGLEFRLVQRGGNVDIEDIF				HTH
PTE17016.1	446		Alpha_446_PTE17016.1	MAKRGRSGTMQVLLNGRLVGHLRLASSGAISFAYDPTWLAWEHAMPTSLSLPLREEAHQGAPVIAYLENLLPDNQAIRERVAARVRAGGTDAWALLEKIGRDCVGALQFVSGEVPEAGGLEGEPVTEAQIAALLRNLASAPLGLDEDDDFRISIAGAQEKTALLRHNGEWVRPSGLTPTTHILKTQLGVLPNGINLSDSVENEFFCMSFCRAMGADVAEVEIVDFEDVRSLVVTRFDRRWTADGRLIRLPQEDFCQALSVPPSQKYQMDGGPGITEGIGLLAGSDDALADQRAFFRAQVLFWLLGATDGHAKNFSIALRPGGFRMTPLYDVLSAQKAVDEGQIRQNRMRLAMAVDGHYRINEVVPRHFLQAAKAAGFGVALAEEVLAHAAERVEGALEE…		hipBA	PTE17017.1	81	Alpha_81_PTE17017.1	MDLSARTAEQIGEAIRRARKARGWTQGDISARTNLRVATISSLENGDAGTKLATLLAVMTALGLEFRLVDRGGSVEIEDIF				HTH
AXK42283.1	435		Alpha_435_AXK42283.1	MPRQPTHPPLSVYLNNRLVGRLRRQANGAVDFQYDEGWLAWEHAMPVSNSLQLREDRYVGAPVIAVFDNLLPDNRDIRSRVAEKMGAKGTDAYSLLSAVGRDCVGALQFLPDGEEPSALDAIEGEEIAEAGIAEILSNLKAAPLGLERERDFRISIAGAQEKTALTHWKGKWLLPHGTTPTTHIFKPQIGELPNGIDLSNSVENEFLCLEICRNFGIPTTECEIQHFEGKPALIVQRFDREIDGDRILRQPQEDMCQAMGVPPDIKYQSDGGPSMFDVLTFLRGSDTPTEDQANFLKANILFWLLGATDGHAKNFSVAMGLGGRFSLTPLYDVLSAEPSFADGKIPQGKYRLAMSVGKNRHYRIDEIMPRHFMQTADRAGFSVDDARALFEQIKAQAEE…		hipBA	AXK42282.1	82	Alpha_82_AXK42282.1	MQQLIRTSKPFGAAIARQRKAKGLTQSSLASKVNTRQATISDLENGKGGTRLDIVFAILAALDLDICLQSRSAAKTRMSDIF				HTH
ALV29654.1	439		Alpha_439_ALV29654.1	MARKRQNPPLQVLINGRRAGLLMQEANGAVLFSYERDWLDWEHAFPVSLSLPLREERYSGAAVISFFENLLPDNVGIRRQVAARVKAHGTDAYSLLSKIGGDCVGALQFLAEDADPGKAGTISGHPISDEGIARKIAALKMAPLGMDGEDAFRISIAGAQEKTALLRHAGQWMIPDGTTPTTHIIKPQIGQIPGGIDLSNSIENEYLCLRLCAAFGLPVANAGIVDFAGTKALAIERFDRFWTADGRLLRLPQEDMCQALSVPPERKYQADGGPDNQAVMTLLKGSDRPEEDQRAYLKAQIVFWLIGATDGHAKNFSIFLRTGGRYQLTPLYDVLTAQPSVDAGQVDISRFKMAISAGDRNHYKIASITPRHFLQTAGRCDFDPAIIARELETLLDTGH…		hipBA	ALV29653.1	82	Alpha_82_ALV29653.1	MSTIVRIPFQIGAAIRRQRKLKGLTQAQLGQKTGLRQATISQLEKGEGGAQLKTLTDVLSALNLELVIQERTTSPVSFEDIF				HTH
SDH22204.1	441		Alpha_441_SDH22204.1	MVRRKQNPPLRVILNGREVGTLSRATSGAIDFRYASEWLAWENAIPVSLSLPLREDRYIGAPVIAVFDNLLPDNRAIRDRVAARVGAQGTDAYSMLARIGKDCVGALQFLPDDTDVGYVGSLDGNPISDAEIARKLRNIHADPLGLDEEEDFRISIAGAQEKTALLFNEGRWFTPKGITATTHILKPQIGMIPNGIDLSNSVENEFICLKLCEALGLETTKAEIVEFEDQKVLCVERFDRIRTRDGRLLRLPQEDMCQALSVPPNLKYQADGGPDNQHIMKLLKGSDKPDADQLSYLRAQILFWLLGATDGHAKNFSVFLMPGQRFQLTPTYDILTAQPSVDAGQVNLKKYKLAMSVGKTNHYRINEIQPRHLLQTAERCNFDPRIVQQEFERLLETAE…		hipBA	SDH22223.1	80	Alpha_80_SDH22223.1	MSDIARTPAQLGAVIRRQRKRKGLSQTQLAEKTQLRQASISQLENGELQLKTLMEVLAALNLELVVQERTRASQSIEDLF				HTH
ABF39161.1	443		Acid_443_ABF39161.1	MPRHATYAPLNVFINSRRVGVLRRESSGAVEFRYSDEWLAWAHAFPISLSLPMRPEKYVGAPVLAVLENLLPDNEAILRRVAERVHANGTDAYNLLSAIGRDCVGALQFRPEDTQPGPAGVVDGEELEGHGIEQLLANLTRAPLGLTTDDDFRISIAGAQEKTALLRWNDRWWKPLGATATTHIFKRPIGMAHNIDLSDSVENEYLCLRLTKALGIPVANAEIEQFGKQKALVIERFDRLWTSDKRLLRIPQEDCCQAFSMPPTKKYEAEGGPGAVKILTLLNASDTPTDDQKMFLKALITFWLLGAIDGHAKNFSIRIAEGGRFQLSPLYDIVSGQPAVAAGSIRHNQFKLAMAVGKNRQYVVNSIAPRHFAETAAQAGVGRVVVEEAMQELHSAAVK…		hipBA	ABF39161.1	83	Acid_83_ABF39161.1	MDEIARTSKQLGALLRKTRKSLGLTQADLASRIDVRQATISDLEHGEREARLGTVLQVLAALDLELVVRTRTRGDAKHLEDLF				HTH
ABC23243.1	435		Alpha_435_ABC23243.1	MPRPHQEPPLAVFLNSRLVGRLNRTARGAIDFQYDSSWLEWDRALPISLSLPLREDRYSGAAVNAVLENLLPDSALIRRRTAERVRAQGSDAYNLLAAIGRDCVGALQFLPDGEAPGTAGTVDGIPVDDREIARLIKELSIAPLGLGEDIDFRISIAGAQEKTALLHWKDRWYKPCGTTATTHILKPRIGRLSNGLDLTSSVENEFLCLKVTAALGIPSADVALADFEDNRVLVVERFDRHWTADDRLLRLPQEDCCQALGVPPTLKYQAEGGPGIEALLNLLKGSDVPKVDQTRFLKATVAFWLLGATDGHAKNFSVFLSSGGRFRMTPLYDVISAQPSADAGQIPRNRMKLAMFVGTNRHYVIDTIMPRHFLQTAAAAGLGASLVEPVFADILATAP…		hipBA	ABC23242.1	86	Alpha_86_ABC23242.1	MEGLLMIARTPKQIGAAIRRQRRKLALTQADLGEQTKLRQATVSAVEAGEPGTQIRTLCDILAALDLEFVIQPRTKASVDEIGDIF				HTH
PCJ43899.1	439		Alpha_439_PCJ43899.1	MAKRRARIPLNVFLNGLLVGQLKREASGAIDFKYDNSWLMRENALPISLSLPLREDRYIGYPVIAVFDNLLPDNRAVRRSVAERVGAEGYDAYSLLSAIGRDCVGALQFLPEGDDPGSAGTISSRIVGDEEICRIXANLANVPLGIDGDEEFRISLAGAQEKTALLHWKGRWRIPHGITATTHILKPQIGLLPNGIDLSQSVENEHFCMRLMTALGLPCAATEIYSFEGKRVLVVERFDRLWTKNKQLIRLPQEDFCQALSVPPSGKYESDGGPGIAHILELLKGSDEPEQDQKLFIKAQIIFWLIGATDGHAKNYSLFLAPGGRFHLTPFYDVMSAQPNLDAGQIQRSKMKLALAIGDNRHYVVESIVPRHFLQTAKKCGVASSVMDEIFAELTKSLP…		hipBA	PCJ43900.1	83	Alpha_83_PCJ43900.1	MEQIARSAKQVGAIIRRYRRNKGLTQNDISEKIRIRQATVSRLETGEYDTSLRTIFDVLAALDLEITIRERSKFSKHDIEDML				HTH
BAC47250.1	439		Alpha_439_BAC47250.1	MARRPARAPLNVYLNARLVGRLRRESSGAIDFQYDKQWLAWENAIPVSVSLPLREDRYIGDPVVAVFDNLLPDNDDIRRRVAERAHADGADAYSLLSAIGRDCIGALQFLPDSAAPGGAGAIDGRAASDQEIAAILGNLASNPLGIGPDQDFRISLAGAQEKTALLYWKDKWHVPHGTTATTHIIKPQIGKLPNGIDLTGSVENEHLCLELVAALGLPVAKSSIIDFAGRRVLAVERFDRIWTRDGRLLRLPQEDCCQALSVPPARKYESDGGPGIRKISDFLKGSDTPEDDQAIFFKAQIVFWLLAATDGHAKNFSIHLAPGGRFHLAPLYDIISTQPSLDAGQISQNQMKLAMAIGSNRHYIVHTVLGRHFVQTAKSCGLPDKTVKVVIQQLGDTAA…		hipBA	BAC47251.1	83	Alpha_83_BAC47251.1	MDTIARTPQQIGAGIRRYRRQKKLTQGDLGEKMHARQATVSKLEAGEPATQLRILMDALAALDLELVIRPRTKLTAEAIEDLF				HTH
ODR99371.1	444		Alpha_444_ODR99371.1	MARAPRRPPLNVYLNGRLVGRLRRESSGAIDFIYDPSWLGWENAIPVSHSLPPREDRYVGDPVVAVFDNLLPDNDDIRRRLAERAHADGFDAYSLLAAVGRDCVGALQFVPDGMDAGKAGEVNARAVTDQEIAERIGDLTRNPLGIGDDDREFRISIAGAQEKTALLYWKDKWHVPHGTTATTHILKPQIGHLPDGVDLSNSVENEHLCLELVRALGLPAAKSKIRDFEGKRALVIERFDRIWTKDGRLLRVPQEDCCQALSVPPTRKYESDGGPGVCDLVELLKGSDAPEEDQKTVFKAQVIFWLLGATDGHAKNFSLRLASGGRFRLTPIYDVVSAQPSVDANQIRLNQMKMAMAIGKNRHYIVHTIIGRHFVETGDKCGLSARLVSDAIQEICDTG…		hipBA	ODR99370.1	82	Alpha_82_ODR99370.1	MNMIVRTAKQLGATLRRYRRQKGLTQLSLGKLMHARQATVSKLESGERGTQLGVLIDALTALDLELVVRPRSRAAEDIEELF				HTH
TBN53527.1	433		Alpha_433_TBN53527.1	MVPAPRKSSLNVFINARKVGVLRREASGALSFKYAEGWLDLDAAPPVSLSLPLREERFVGAAVHNVFDNLLPDDDRTRLRLAERVGADGIDAFSLLYEVGRDCAGAMQILPRGTAPGVAGQIEGDALDKEGMVEILRNLQITPFGVNTDEAFRLTLPGVQDRTALLRHEGAWLTPHVGTATTHVLKPRIRRGPTGVDLSDSVENEYLCLKLLESFGVPAARAEIADFGHVRALVVERFDRRLTRDGRLLRLPQEDFCQALSYPPELKRQSDGGPGIHEIVELLKGSDSPEVDIATFLRAQVAFWLIGATEGHAKNFSLLVRSGGRFRLAPVYGVRTAQHLVDARQIEWKGFRLAMAVGRNPHDAVGEIGPRHFVETADASGVGRSVMTAIFEDLAANAA…		hipBA	TBN53275.1	83	Alpha_83_TBN53275.1	MDQIARTPGQIGAVVRRRRKALDLSQDALGEKISMRQATISNLEAGDRGAKLGTLLDAMSALGLELVIRPRTRGRSDEMDDLA				HTH
GBD46942.1	434		Alpha_434_GBD46942.1	MAKRPTRIPLNVFLNGRHVGVLRRQSSGAVDFRYDQAWLGWATTFPISHSLPLREEQYIGDAVANVFDNLLPDSLALRTRIAERVGAAGVDAYSLLRSLGRDCVGALQFLPDGEDPGPAGEVRSQPMSEDDVARLIDNLASAPLGVGPEEDFRISLAGAQEKTALLRIRDKWFKPLGATATTHILKPEIGARALGVDFPHSVENEHLCLRLMAAFGLPVAETEIAEFGGRRTLVVQRFDRYWRSDGRLLRLPQEDICQALSVPQTLKYQSEGGPGATRILDLMKASDTPQDDVATFLRALVAFWLIGATDGHAKNFSIFLAPGGRFRMTPLYDVLTTQPTVDAGRIRRNQFKLAMSLGKSRHYRVDDIAPRHFLETAADAGVGGSIMRAILDDLAANAL…		hipBA	GBD46941.1	82	Alpha_82_GBD46941.1	MAEHIARTEQQLGAIIRRQRRSAGLSQSALGELVHLRQATISRLEKGEPAIQLKTLMEILAALQLELVVRPRSTSDQIINLF				HTH
KZD22341.1	441		Alpha_441_KZD22341.1	MARSPKHVPLNVFVNGRLVGALRREASGAVNFRYARDWLDWDSTFPISLSLPLREDQYVGAAVLNVFDNLLPDGDAIRKRVAERVGAEGTDTYSMLAALGHDCVGALQFLPDEHTPDPAGKVDGHPVDAGDIADILNNLVSAPLGLGEDKDFRISIAGAQEKTALLKRDGRWYKPIGTTATTHILKPQIGRLPNGVNLSDSVENEYFCLRLLSALGIPSAHTEIADFGGRRTLVVERFDRLWTRDKRLLRLPQEDCLQSLSIPSTRKYQSDGGPGTTEIFGLLKGSDTVEADLSHFLRTIIVFWLIGATDGHAKNFSIFLNPGGRFRMTPLYDVLSAQPSLDNGQVQRKNFKLAMSIGKSRHYRVEEVMPRHFVQSAAMAGIGASLVRSTFEDIVANTM…		hipBA	KZD22342.1	83	Alpha_83_KZD22342.1	MDQIARNEKQLGAILRRARKQADLTQTELGQKLHLRQGTVSRLEAGEPAVQLNTLMAALAALNLELVVRSRTTTEAADIESIF				HTH
RFC63901.1	445		Alpha_445_RFC63901.1	MVRRKTHVPLNVFLNSRHVGVLRRETSGAIDFTYARDWLDWSETFPVSLSLPLRESRYIGAPVTNVFDNLLPDSELIRRRVAERVGAEGIDPYSLLTALGHDCVGALQFLPDGSEPGTAGSVEGRAVSDDEIAALLANLASAPLGVGDDEDFRISIAGAQEKTALLRKDGKWFKPSGTAATTHILKPQIGQIADGVDLSNSVENEYLCLKLAAALGLPSADAEIADFGDRRTLIVERFDRRWTGNGRLLRLPQEDMCQALSIPPTRKYQSEGGPGMRAIIQLLKASDRPDEDTAAFMRACILFWLIGATDGHAKNFSIFLAPGGRFHMTPLYDVLTTQPSLDSGQIARRKFKLAMSVGKNNHYALDEIVPRHFQQTADEAGIGTAALRAIFEEFAATTG…		hipBA	RFC63907.1	84	Alpha_84_RFC63907.1	MTDSIARTEKQLGAIIRRARKQSALTQGALSDLIHLRQGTISRLEAGEPAVQLRTLMEALSALKLELVIRPRTQASAADIEDIF				HTH
KXF77967.1	445		Alpha_445_KXF77967.1	MARRRTHAPLNVFLNGRLVGVLRRESTGAIDFRYDPDWLSWDNAFAVSLSLPLREDRYIGVPVVNVFDNLLPDSDAIRKRVAERVGADGTDAYSLLTALGHDCVGALQFLPDGIDPGPTGGTDGQHVDDKAIADLINNLAAAPLGMGEDDDFRISIAGAQEKTALLRKDGQWFKPIGTTATTHILKPEIGQLPNGIDLSNSVENEYLCLKLLEAFGVPVATVEIADFGERRTLIVERFDRRWTKDERLIRLPQEDCCQALSIPPTRKYQSDGGPGLREILELLRGSDTPDKDIATFMRANIIFWLLGATDGHAKNFSVFLTPGGRYQMTPLYDVLSAQPSLDAHQIVRKKFKLAMSVGKNRHYALNDIVPRHFVQTAEIAGIGTSLIRSLFADLAAKAP…		hipBA	KXF77968.1	84	Alpha_84_KXF77968.1	MTDSIARNEKQLGAILRRARKQAGLTQSGLGDHIHLRQGTVSRLEAGEPAVQLRTLMAALSALDLELVVRPRSKGNAADIEDLF				HTH
TKT75703.1	441		Alpha_441_TKT75703.1	MARRKANAPLNVFLNGRLVGLLRRESTGAIDFRYDSRWLDWEHGFPVSLSLPLREDRYIGTPVINVFDNLLPDNDPIRKRVAERVGAGGTDAYSLLTALGHDCVGALQFLPEDVDPGPAGRVDGKLVSDSEISEIINNLASAPLGVGEDEDFRISIAGAQEKTALLRVDGQWFKPIGTTATTHILKPQIGQLPNGIDLSNSVENEYLCLKLLEGFGIPAANVEIADFGERRTLIVERFDRRWARDGRLLRLPQEDICQALSVPPTRKYQSDGGPGMREIIQLLKGSDRPDEDIGTFMRACIVFWMLGATDGHAKNFSVFLDPGGRFRMTPMYDVLTAQPSLDAGQIQRKKFKLAMSVGKSRHYPVLDIMPRHFVQTADIAGVGKPLMRAIFDDLSAHAH…		hipBA	TKT75702.1	84	Alpha_84_TKT75702.1	MNEQIARTEKQLGAILRRARKQYGLTQGALGEQIHLRQGTVSRLEAGEPAVQLRTLMEALSALHLELVVRPRTEARAADIEDIF				HTH
SOC41902.1	447		Alpha_447_SOC41902.1	MARRRAHAPLNVFLNARLVGTLRRESTGAIDFQYARDWLAWENTFPVSLSLPLREDRYIGAPVINVFDNLLPDSDAIRKRVAERVGAGGTDAYSLLTALGHDCVGALQFLPDGVDPGKAGTTDGNPVTDADIAAIINNLAAAPLGMGEDEDFRISIAGAQEKTALLRKDKKWFKPAGTAATTHILKPQIGQLPNGVDLSNSVENEYLCLKLLAALGVPTAHTEIADFGDRRTLIVERFDRRWTSDGRLLRLPQEDICQALSVPPTRKYQSDGGPGMRDIIQLLKGSDTPEQDIATFMRACILFWMLGATDGHAKNFSITLGPGGRFHLTPLYDVLTAQPSLDAGQIQQKKFKLAMSVGKNRHYPVDRIMPRHFLQTAELAGVGTPLMRTIFEDLAANAE…		hipBA	SOC41900.1	84	Alpha_84_SOC41900.1	MTDQIARNEKQLGAILRRARKHAGLTQGTLGDHIHLRQGTVSRLETGEPAVQLRTLMAALSALDLELVVRPRSKASAADIEDMF				HTH
SDP71569.1	442		Alpha_442_SDP71569.1	MVRRRAHLPLNVFLNSRHVGVLRREATGAIDFQYGHGWLDWRGTFPVSLSLPLREDRYIGTPVINVFDNLLPDNDAIRNRVAERVGAEGTDAFSLLTALGQDCVGALQFLPDGTDPGTVGDTGGKPVSDDEVANIIKNLAAAPLGMGQDEDFRISIAGAQEKTALLRKDGQWFKPIGTTATTHILKPQIGQLPNGIDLSNSVENEYLCLKLLQAMGVPTANVEITDFGERRTLIVERFDRLWTKDGRLLRLPQEDTCQALSIPPTRKYQSDGGPGMREITNLLKGSDTPEADIATFMRACVLFWLLGATDGHAKNFSIFLGPGGRFRMTPLYDVLTAQPSLDDGQISRKKFKLAMSVGRNRHYAIHDIVPRHFMQSADLSGVGTPVMKAIFEDIAANAE…		hipBA	SDP71544.1	84	Alpha_84_SDP71544.1	MNEQIARTEKQLGAILRRARKQAHLSQGALGEQIHMRQGTVSRLEAGEPAVQLRTLMEALSALNLELVIRLRSQGSAADIEDLF				HTH
EHH09595.1	441		Alpha_441_EHH09595.1	MARRPAHVPLNVFLNGRLVGVLRRESTGAIDFQYARQWLDWRSTFPVSLSLPLREDRYIGAPVINVFDNLLPDNDAIRRRIAERVNADGTDAYSMLSVLGHDCVGALQFLSDGIDPGPVGLSDGKRISDDDVAEMINNLAAAPLGLGEDEDFRISIAGAQEKTALLRKDGHWFKPIGTSATTHILKPQIGRLPNGIDLTNSVENEYLCLKLLEAFGIPAAKSEIADFGERRTLIVERFDRLWARDGRLLRLPQEDCCQALSIPPTRKYQTGGGPGLRAIVDLLKGSDTPNEDIMTFMRANIIFWLIGATDGHAKNFSIFLTPGGRYRLTPLYDVLTAQPSLDTGEVSRKKFKLAMSIGKSRHYAIQDIMPRHFMQTADLADIGKPMMKALFEDLAIGVE…		hipBA	EHH09594.1	164	Alpha_164_EHH09594.1	MIAASITRRGLIGGVAAAFGAGHPVTSTLGAGYDDTNARATYAITYMIFLYRFAYRFVIYANPYIDEIYQLAYINLWRRAMTDQIARNEKQLGAILRRARRQAGLTQAALGSHIHLRQGTVSRLEAGEPAVQLHTLMAALSALGLELVVRSRSKGSATDIENLF				HTH
RWK07479.1	437		Alpha_437_RWK07479.1	MARRSAHTPLNVFLNGRIVGVLRRQSTGAVDFQYAREWLDWHGTFAVSLSLPLREDRYIGAPVINVFDNLLPDNEAIRKRVAERVGAAGTDAFSLLAALGHDCVGALQFLPDGIDPGSPGSSDGKPVSKKDVAEIIENLAAAPLGLGEDEDFRISIAGAQEKTALLRKDGRWFKPVGTAATTHILKPQIGRLPNGIDLSNSVENEYLCLKLLDAFGVPAAKTEIADFGERRTLIVERFDRLWARDGRLLRLPQEDMCQALSVPPTRKYQSEGGPGMPDIIELLKGSDRPEDDIVVFLRACIVFWLIGATDGHAKNFSIFLGPGGRFRMTPLYDVLTAQPSLDAGQIPRKKFKLAMSVGKSRHYSMHEIMPRHFMQTAEVAGVGTSLMRRIFEDIAGNAE…		hipBA	RWK07480.1	84	Alpha_84_RWK07480.1	MTDQIARNEKQLGAILRRARRQADLTQETLGNQIHLRQATVSRLEAGAPAVQLSTLMAALSALDLELIVRPRSKSSAAEIEDLF				HTH
RED52153.1	431		Alpha_431_RED52153.1	MGRRRIHRPLNVFQNNRHVGRLEMLPNGATSFEYDRAWLDRENAFPISLSLPLQHRKFTGRTVRAVFENLLPDNERILTRIAERVGAGGLDPYHLLSRIGRDCVGALQFLPDGEDPGPLRPPQGEAVSEEDVARMIRDLALRPLGMGPDEQFRISVAGAQEKTSLLKMDGKWYRPLGASPTTHILKPPIGRWDNGIDLSHSVENEHFCLTVLGKLGLPVAKTEIQFFEDQKVLSVERFDRKYRGDGTLMRLPQEDCCQALETPPTNKYQVDGGPGVPEIMELLKGGDEPEGDRAAFFRAILLFWLMGATDGHAKNFSIFLMPGGRYHLTPLYDVISVQPTFDRGEIERRHFRMAMRYGENNHYRMDEIVGRHLIQTGESAGLGRLAASILEEVKDRFAG…		hipBA	RED52152.1	82	Alpha_82_RED52152.1	MSEIVRNQKQLGQVLRFHRQKKGLNQADVATKANLRQSTISDIENGIGGTITTICEIMRVLDIEMEIRPRSKLTSDDLLDML				HTH
PLW76040.1	435		Alpha_435_PLW76040.1	MGRKRSFIPLNVYLNARLVGTLLRERTGAISFHYDQTWLGWVHTMPISLSLPLRTDRYIGAPVNAVFDNLLPDNEGIRRRVAERIGAQGIDAYSLLSEIGRDCVGALQFLPESKEPNPTDQLVSEPVSDEQIEALLNDLDATPLGIRREKDFRISVAGAQEKTALLYHQGQWFEPIGTTPTTHIIKPQIGRLPNGMDLSHSVENEYFCLKLLEAFGLKVAKAEIAIFGDKKALVVERFDRRWSKDGRLIRLPQEDMCQALSVPSTRKYQSEGGPGIVEIMDLLRGSDEPIKDRIDFFKATILFWLIGATDGHAKNFSIALMPGGRFRLTPFYDVMTVQPTYLVGQIQRKDFRLAMRFGKSNHYRVEDICGRHILETAQQAGLSKEVTLGIFEELQQRAE…		hipBA	PLW76039.1	83	Alpha_83_PLW76039.1	MKFLARTPKNIGHAIRQARIARGLTQKELASISGIWQETISKIENDISATKLETIFDLLAALDLEIQLQTRTKGDDTDLEDIF				HTH
OKL42910.1	433		Alpha_433_OKL42910.1	MGRRRSYQPLSVFMNTRHVGTLTRESTGAISFAYDKTWLAWESTMPVSLSLPLRKDRYVGAPVMAVFDNLLPDNDDIRKRVAERVGAQGTDAYSMLSEIGRDCIGALQFLPEGEEPQATSNLSGEPVSDKQIEEMLNDLDVAPLGIRKERDFRISIAGAQEKTALLYHEGQWIEPSGTTPTTHIIKPQIGKLPNGMDLSDSVENEYLCLKLLEAFGLRTANVEMATFGKRKALVIERFDRRWAKDGRLIRLPQEDCCQVLSIPPTRKYQNEGGPGIVEIIDRLRGSDEPTQDRLDFFKANILFWLMGATDGHAKNFSIALMPGGRFRMTPLYDVLTVQPTYDQGQIQRKDFKLAMRFGKSNHYKIENIYGRHILETGVEAGLSKDAVGSLFDELHQDVP…		hipBA	OKL42911.1	83	Alpha_83_OKL42911.1	MKQLARTPKDIGHAIREARKERRLSQTELASRSGLWQETISKIENGVASTKMETLFDVLAALDLEIQVQPRSKGVPSSMDALF				HTH
AVO37575.1	434		Alpha_434_AVO37575.1	MGRKRSYPPLNVFLNARHVGQLLRESTGAISFVYDQDWLAWEHRLPVSLSLPLREDRYVGAPVIAVFENLLPDNDVIRRRVAERVGAAGTDAYSLLSEIGRDCVGALQFLPDGEEPQAADDLTGHPVSETDIEALLGELDVAPLGIRREKDFRISVAGAQEKTALLWHDGKWLEPSGTTPTTHIIKPQIGRLPNGMDLSNSVENEYLCLKLMEGFGLRAANIGMASFGARKALVIERFDRLWTKDGRLIRLPQEDCAQALSVPPTQKYQNEGGPGIAEIMGLLLGSDEPVQDRLDFFKANILFWLSGATDGHAKNFSLALMPGGRFRLTPFYDVLTVQPTLDANQLNRKDFKLAMRFGKSNHYKVGDIIGRHIMETGVESGLSRKAIADLFDDIQASAK…		hipBA	AVO37574.1	83	Alpha_83_AVO37574.1	MKNLARTPNDIGHAIRQARKAKKLTQKELAERSGVWQETVSKVENGLSGTKLETIFDIFAALDLEIQVQSRSKGSTESFEDIF				HTH
OJI94388.1	433		Alpha_433_OJI94388.1	MGRKRSYTPLNVFLNSRLVGQLVRESSGGVSFAYARDWLNWEHRMPVSLSLPLQENRYSGAPVMAVFDNLLPDSDVIRRRVAERVGAEGVDAFSLLSQIGRDCVGALQFLPDGQEPQPMSELTGEPVDEAQIRAILSDLDLAPLGIRRENDFRISVAGAQEKTALLRKDGQWIEPTGTTPTTHIIKPQIGRLPNGMDLSDSVENEYLCLKIMEAFGLRVANVEMAKFGEKKALVVERFDRRWTSDGRLIRLPQEDCCQALSVVPTQKYQNEGGPGISDIMELVLGSDDPNKDRYDFFKANVLFWLLGATDGHGKNFSVSLLPGGRFHMTPLYDVLTVQPTVDARQIERKYFKLAMNFGNSNHYKVANIVGRHIVETGVQSGLSRAVVQGLFEELQETSH…		hipBA	OJI94387.1	83	Alpha_83_OJI94387.1	MKHLVRTSKNLGHAIREARKAKNLTQKELASMSGVWQETISKIENGSGGTKLETLFDLVAALDLEITVTERSKGASDGLEDIF				HTH
PYC46286.1	433		Alpha_433_PYC46286.1	MGRKRSYVPLNIFLNARHVGQLLRESNGAVSFSYDPAWLAWEHRMPISLSLPLRRDRFVGAPVMAVFDNLLPDNEPIRRRVAERVGAAGTDAFSLLSEIGRDCVGALQFLPDGVEPASPSTLTGEPVTDGQICATLKDLDVTPLGIRKENSFRISVAGAQEKTALLKKDGQWIEPTGTTPTTHIIKPQIGKLNNGMDLSNSVENEYLCLKVMEGFGLQSARTEIVTFGDQKALVIERFDRRWTDKGHLIRLPQEDFCQALSVPSTLKYQSDGGPGVVEIMEVLRRSDKPTKDRLDFFKANILFWLMGATDGHAKNFSISLLPGGRFHMTPFYDVLTLQPTADARQIERKDFRMAMRLGKSNHYKVSDIIGRHIKETGLQAGLSREAITSVFEDIHQSAH…		hipBA	PYC46285.1	83	Alpha_83_PYC46285.1	MKYLARSPQEVGHAIREARKAQKLTQKELAIRSGVWQETISKIENGLSGTKLETIFDLLSALELEVTIDDRSKGSSTSLEDIF				HTH
PCJ08353.1	441		Alpha_441_PCJ08353.1	MGRKRSYTPLNIFIGSRLVGQLVRASTGAVSFAYDQSWLDWEHSFPISLSLPLRADRYIGPPVIAYFDNLLPDNDQIRTRLAGRVGAAGTDAYSLLSIIGRDCIGALQILPVGEQVEKSNTLTGRPMSGSDIETLLGNLTTHPLGLRRDNDFRISVAGAQEKTALLWHEGQWIEPTGTTPTTHIIKPAIGQLPNGMDLTDSVENEYFCLRLLQAFGLPVAHTEIAQFGDIKALVVERFDRIWAKDGRLVRLPQEDCCQALSIPPALKYQSDGGPGIVEISQLLRRSDEPMQDQKAFFKANILFWLMGATDGHAKNFSIALTVGGRFRMTPFYDVVSVQPTLDAHQLNRKDMKLAMRVGDKNHYRVDKITGRHFVQTGLKAGLSKQVIHEVITDITDNAE…		hipBA	PCJ08352.1	83	Alpha_83_PCJ08352.1	MNTIARTPQDIGTALRNARKSAGYTQKALSERSGIWQETISKIETGTGSAKLDTIFDLCAALDLELNISPRSKGADIALEDIL				HTH
ADO44310.1	443		Alpha_443_ADO44310.1	MGRRRAYPPLDVYMNARLVGQFARQSGGAHLFTYAQSWLDWPGRLPISRALPLQGARHQGAAVIAVFDNLLPDHPQIRDRLAARVGAGGADAFSLLAEIGRDCVGALQFLPAGEVPDAQGLQADPLSAAQIGALLSNLSAAPLGLDRTRDFRISVAGAQEKTALLRQGDQWFAPRGATPTTHILKPAIGLLPSGVDLRNAPQNEHFCLRLLAGFGLRVADTQVADFNGLSTLVVTRFDRLGGGGVTRFDRLWTADGRLIRLPQEDCCQALGVPSSLKYQSDGGPGIREISALLQASDQPVQDRLDFFKANILFWLMGATDGHAKNFSLSMAPGGRFRLAPLYDVISLQPALAAGQMQPGDMRLAMRMGASRYYRIGDITGRHILESGLDAGLSRVQVLA…		hipBA	ADO44309.1	89	Alpha_89_ADO44309.1	MDHDLHMDHIIRSPKDIGHVLRQARKAGGLSQADLAAKAGLWQRTVSTLETGAADARLETLFDLLAALDLELQVVPRSRTDPDSFADLF				HTH
RWR08168.1	437		Alpha_437_RWR08168.1	MGRKRSYAPLDVFMNRRKVGQFFREPDGAFAFTYASDWLAWENTLPVSRALPLRRERYVGVPVIAVFDNLLPDNDDMRRRVAERVGADGLDAYSLLARIGRDCVGALQFLPEGAVPEATGALTGEVLRDDQIAAMLGDLGRTPLGIRRDRDFRISVAGAQEKTALLRNEGKWIEPTGTTPTTHILKPAIGTLPNGMDLTDSIENEHFCLRLMAGFGLPVARTEIIRFADTKALVIERFDRLRTRDGRLLRLPQEDCCQALAVPPTRKYQNEGGPGIVEISDLLQGSDEPLRDRANFFKANVLFWLIGATDGHAKNFSIALMPGGRFTMTPLYDVLTVQPSLDAGQLQLKDMSLAMRVGKSRHYKVSDISGRHFIETGLAAGFSREHVMEIFQDIEASAE…		hipBA	RWR08169.1	83	Alpha_83_RWR08169.1	MDQIARTTKDIGNLLRNARKAKGLTQAELASRAGVWQRTISNIETSASGAKLDTVFDLLAALDLELHIAPRSKMKPGDLEDIF				HTH
SDI61779.1	437		Alpha_437_SDI61779.1	MGRKRVYAPLDVYMNRRHVGQYLRAPDGAFAFTYAADWLAWENRLPISRALPLRPERYTGPPVIAVFENLLPDSDDIRRRVAERVGAEGLDAHSLLARIGRDCVGALQFLPEGESPGEGRALTGTPLAEEQIAALLSDLHHTPLGLRRETEFRISVAGAQEKTALLFHDGQWIEPSGSTPTTHILKPAIGTLPNGMDLTDSVENEHFCLRLMAGFGLPVARTRILHFADTKALVIDRFDRLRARDGRLIRLPQEDCCQALAVPPTRKYQNEGGPGIVEICDLLQGSDTPLRDRADFFKATILFWLIGATDGHAKNFSIALMPGGRFSMTPLYDVLTVQPTLEAGQLQVKDMKLAMRAGRGRHYKVSDLHGRHFVETGLAAGFSRQQIAQIFDEIAAGAA…		hipBA	SDI61805.1	83	Alpha_83_SDI61805.1	MDQIARTTKDLGHILRAARRAQNLTQADLAARAGLWQRTVSMIETSASGAKVETVFDLLAALDLELHIVPRSKMSRDDLEDIF				HTH
PVE45163.1	437		Alpha_437_PVE45163.1	MGRRRIYAPLDVFMNQRKVGQYFREPNGAFAFVYAPEWLNWDNTLPISRSLPLREERYVGPAVISVFENLLPDSDAIRRRVAERVGADGVDAYSLLARIGRDCVGALQFLAEGEEPGDSRELKGEALSEDQIAAMLKDLGRTPLGLRTEQDFRISVAGAQEKTALLFHEGQWVLPLGTTPTTHILKPPIGTLPNGMDLTNSVENEHFCLRLMAAFGLPAAHTEIATFADAKTLVITRFDRLRARDGRLIRLPQEDCCQALSVPPTRKYQNEGGPGVVDICGLLTGSDEPMRDRANFLKANLLFWLIGATDGHAKNFSIALFPGGRFAMTPLYDVLTVQPSLDAGQIQIKNMKLAMRVGKSRHYKVSEILGRHFLETGLAAGFSREQVARIFEDIVSEAE…		hipBA	PVE45164.1	83	Alpha_83_PVE45164.1	MDQIARTTKDLGNALRQARKARGLTQSELASRAGIWQRTVSNIETSTSGAKVDTIFDLLAALDLEIHIVPRSKIALADLEDIF				HTH
SDX08639.1	437		Alpha_437_SDX08639.1	MGRRRTFPPLDVYMNRRHVGQYFRDPDGAFAFTYAPDWLAWANTLPISRALPLRPERYAGPPVIAVFENLLPDSDDIRRRVAERVGADGLDAYSLLARIGRDCVGALQFLPEGEAPGASDVLTGVPLDDLEIAAMLKDLRRTPLGIRAGRDFRISVAGAQEKTALLFHEGQWIAPSGTTPTTHILKPAIGSLPNGMDLTDSIENEHFCLRLMAAFGLPVAHTEIARFADTRVLVVERFDRLRARDRRLIRLPQEDCCQALAVPPTRKYQNEGGPGIVDICALLQGSDEPVRDRAHFFKANVLFWLIGATDGHAKNFSIALMPGGRFTMAPLYDVLTLQPSLDAGHLQSKDMKLAMRVGNSRHYKVADILGRHFVETGVAAGLSRPQVGQVFEDIQEKAG…		hipBA	SDX08675.1	83	Alpha_83_SDX08675.1	MDQIARTTQDIGHVLRQARKAKGLTQSELAHRAGVWQRTVSNIETSASGAKVDTIFDLLAALDLEIHIVPRSKMKPDDLEDIF				HTH
AMS30642.1	437		Alpha_437_AMS30642.1	MGRRKAHPALNVLMNNRLVGRLQKATSGAVSFQYDESWIEWEPAIPLSISLPVQSKAYNGAGVVAVIENLLPDVDAVRRRVAERVGAEGVDAYSLLAKIGRDCVGALQFVEDGADPLQVGRVEGEPVDDEQVGRILKALKAQPLGLEDSDAFRISVAGAQEKTALLLHNGRWMKPKGSTPTTHILKPQIGQIPTADGVIDLSNSVENEYYCLKLLSAFGLRVPNVAMHSFGDVRTLLVERFDRLWTQDGRLLRIPQEDFCQALSVPSTQKYQSHGGPTAVAILETLRGSDTPHEDQMAFLKAQVLFWLIGATDGHAKNFSIHLRSGGKFKLAPFYDVLTAQPAVDEAQIRHNKFKLAMSVGASKHYDILGIRRRHFLETAKAASLSTIGTNAMIDDIIA…		hipBA	AMS30643.1	83	Alpha_83_AMS30643.1	MRHTVRTPGQIGDVIRRLRTMKGLTQAELADKAGTVQKRISIIESGHPGTKIDILCDLLAALDFDIVITERDKREPPDIEDLF				HTH
KKC24246.1	443		Alpha_443_KKC24246.1	MARRETHTPLNVMINGRLIGRLDKEPSGAVSFRYDETWLDWQHAFAASLSLPLRAAPYRGAPVVAVFDNLLPDTMDMRRRIAERTGADGTDPYSLLARIGRDCVGAMQFLPDGEDGEAVGAIQGEPLADADIEKILSELKGAPLGIDAERGFRISIAGAQEKTALLRHDGKWLRPLGTTPTTHILKPQLGKIPTSSGMIDMTASVDNEHYCLALLNVFGLPIAKSEIATFGERRVLVVERFDRQWLADGRLLRVPQEDCCQALGIVSSQKYQNDGGPSATDLLNLLGGSDDPTADQSAFLASQIIFWLIGATDGHAKNFSIFLRPGGGFKLTPFYDVLTVQTAVDHAQLPQKSFRLAMAVGNNRHYRVEEVLGRHFVQTARKTRMGPTPIAQVITDIRE…		hipBA	KKC24266.1	82	Alpha_82_KKC24266.1	MIQLARSPKQLGMLIQNARRRHNLTQQALASLVGTGQKTVSRIESGHAGTKLETLFSLLGALDLDIQIGPRRKGDADLGEIF				HTH
RVT90312.1	443		Alpha_443_RVT90312.1	MVRRRTHIPLNVLINGRLVGRLEKEPSGAVSFQYDQSWLDWPHAFAASLSLPLRTAVYRGALVNAVFDNLLPDNANIRRRVAERTGAEGADPYSLLARIGRDCVGAMQFLPDGTDGGADGTIVAEPLSDANIEAILADLAIAPLGIDADQDFRISIAGAQEKTALLRHEGQWLRPLATTPTTHILKPQLGQIPTSTGMVDMTASVDNEHYCLALLRAFGLPVANTEIATFGKRRVLVVERFDRQWRPDGRLLRVPQEDCCQALGIASSQKYQSEGGPGATDILNLLGSSDDPAADQAAFFASQIIFWLIGATDGHAKNFSLFLRPGGGFRLAPFYDVLTAQMAADRDQLTRKNFRLAMAAGDSRHYRLDEVMGRHFVQTARKTRMGPTPIGKVVIDIRA…		hipBA	RVT90313.1	82	Alpha_82_RVT90313.1	MAQMARSPRQLGTLIQNARLNRDLTQQALASMVGTGQKTVSRIEAGHPGTKLDTLFGILAALDLDLQLGPRNKGEPDLTEIF				HTH
KUR74376.1	442		Alpha_442_KUR74376.1	MARRKAHAPLNVLINNRLVGRLRKEASGAVSFQYDQTWLDWDPAFAISLSLPMRETAYSGEQVVAVFDNLLPDSPNVRRRVAERMGTQGADYFSLLAAIGRDCVGAMQFLPDDVPADVEPYVKGEPVSDEEIEAILASLATAPLGMDKEQEFRISIAGAQEKTALLRHEGQWMRPIGTTPTTHLLKPQLGEIPTAFGPIDMAASVDNEHYCLKLMEAFGLDVAQTEVVTFGERRVLVVERFDRRWRNVGHLLRLPQEDCCQAMGIPSAQKYQNNGGPGMADILTLLQRSDEPQMDQVDFFKSQILFWLIGATDGHGKNFSLFLKPEGRYSLTPFYDVLSAQPAFDKRQIPNNKYKLAMSVGKSRHYRILEVVGRHFVQSGKAAGLGSTLMKKAITDILE…		hipBA	KUR74375.1	83	Alpha_83_KUR74375.1	MSRIARSPRQLGNIIQRTRKQRGLTQTELANLAGLRQEMVSKIETGHEATKLSSIYALFAALDLELVVDTRSGRPAKDIEDIF				HTH
SMD08763.1	442		Alpha_442_SMD08763.1	MGRRKAHAPLAVLINNRLVGQLTKEASGAVAFQYDETWLGWDPAFAISLSLPLREAAYSGAPVVAVFDNLLPDNPGARRRVAERMGAQGTDYYSLLEVIGRDCVGAMQFLPGGSPMDALPTIAGKPLADAEIEALLASLAVAPLGVDKDEEFRISVAGAQEKTALLRKDGQWLRPAGTTPTTHLLKPQLGEIPTAFGPIDMADSVDNEHYCLKLLEAFGLAVAKTEIATFGERRVLVVERFDRRWRGADQLLRLPQEDCCQAMGIPSAQKYENSGGPGMVDILTLLQRADEPRKDQADFFKSQVIFWLIGATDGHGKNFSIVLKPEGRYSLAPFYDVLSAQPAFDKRQIPNNKYKLAMAVGSNRHYRILEVVGRHFVQSGKAASLGPAVMKQAISDIFD…		hipBA	SMD08753.1	83	Alpha_83_SMD08753.1	MPHIARSPRQLGNIIQRARKQRGLTQTELAQLSGLRQEMISRIETGHEGTKLSSLYALFAALDLDLLVDTRGGKASKEIEDIF				HTH
AXB75506.1	444		Alpha_444_AXB75506.1	MARKKSHAPLDVLINGRLVGRLEKAANGATSFHYAAEWLQWEHRFAVSMSLPLRLDAYRGAEVAAVFDNLLPDRDAVRRRVAERMGAQGTDYYSLLEAIGRDCVGAMQFIPEGADLDTARPIEAQDISDAEIEAMLADLASAPLGVDREQEFRISVAGAQEKTALLLRDGRWCRPLGTTPTTHILKPQLGQIPTSEGMIDMSDSVDNEHYCLKLMEAFGLKVASTEIMTFGQRRVLVVERFDRRWRDGSRILRLPQEDCCQAIGIPPTRKYQSDGGPGMRQILELLRGTNDPQSDQAAFFKSQILFWLMGATDGHAKNFSIFLEPGGGFRSTPFYDVLSAQPTFDKGQIAQNQFRIAMSAGKSRHYRMLEIMGRHFVQSGKAAGLSAKLMSDSITELLD…		hipBA	AXB75505.1	82	Alpha_82_AXB75505.1	MEQVVRLASQLGALLQTERRRRSMSQTDLASKVGTHQKTISAIENGSEGVKLETLLGIIAALDLDMQIVPRRKVGKSIEDVF				HTH
AKH43589.1	442		Alpha_442_AKH43589.1	MARKKTHAPLDVLINGRQVGRLEKAASGAISFRYSEEWLAWEHRFAASLSLPLTPAAYRGAPVIAVFDNLLPDRDAVRRRVAERMGAQGTDFYSLLEAIGRDCVGAMQFLPEGADQAQSTDIESEPVSDTEVEALLADLARAPLGVDREQEFRISVAGAQEKTALLRIDGKWHRPAGVTPTTHILKPQLGQIPSADGMIDMSNSVDNEHYCMTLMKAFGLSVAATEIATVGQRRVLVVERFDRHWRNAKQILRLPQEDCCQALGYPPTHKYQSDGGPNMKDIFGLLRGADDPQADAAAFFKSQILFWLIGATDGHAKNFSIFLKPGGRYSLTPFYDVLSAQPAVDSDQIAQNRFRLAMSAGTNRHYRLNEVTGRHFVQSGKSAGLGKGLMRAAINELMD…		hipBA	AKH43590.1	82	Alpha_82_AKH43590.1	MRQIVRLPSQLGAVIQTHRLGKGLTQTELARLAGTQQKTISAIENGSEGTKLDTLISVIAVLGLDLQIVPRQQDGASIEDVF				HTH
PQM26377.1	441		Alpha_441_PQM26377.1	MARKKTHLPLDVLINGRLVGRLEKAANGATSFQYAGQWLSWDHRFAVSLSLPLTPLAYRGAEVAAVFDNLLPDRDAVRRRVAERMGASGTDFYSLLEAIGRDCVGAMQFLPEGGEASAPDSHGEPVSEAEIEGMLADLAQAPLGVDREQEFRISVAGAQEKTALLRIDGQWFRPIGTTPTTHILKPQLGQIPTSDGMIDMSDSVDNEHYCMRLMQAFGLHVARTEIAIFGARRVLVVERFDRHRRDSGQILRLPQEDCCQALGIPPTRKYQSDGGPSMRDILGLLKGADDPQADQIAFFKSQILFWLMGATDGHAKNFSIFLKPGGRFSLTPFYDVLSAQPAADKGQIAQNKFRLAMSAGKNRHYRMSEVLGRHFVQTGKAAGLGASAMREAIGELLDR…		hipBA	PQM27227.1	82	Alpha_82_PQM27227.1	MQQIVRLPSQLGSIIQIERLRQGLTQSELASRTGTQQKTISSIENGSEGTKLDTLLSVIASLGLDMQIVLRKRDSKSIEDVF				HTH
SNS79277.1	442		Alpha_442_SNS79277.1	MPRHRAHVPLDVLVNNRPVGQLIKERSGATSFRYVQSWLDWQHAFAISLSLPLREPAYSGAPVTAVFENLLPDNPNVRKTVAERTGAEGADYYSLLERIGRDCVGAMQFLPEGTAVEALPEIEGEVVDEGEIEAMLANLARTPLGIDLDHEFRISVAGAQEKTALLFSEGRWMRPLGTTPTTHILKPQLGEIPTAFGIIDMQNSVDNEHYCLHLLAAFGLPVAPSHIETFGKRRVLVVERFDRQRRGNRILRLPQEDCCQALTVPPAQKYQNNGGPSATDILKLLRGADEPLRDQAAFFKSQLLFWLIGATDGHGKNFSIFLRPGGRYGLTPFYDVLSAQGAFDLKQIPNNKYKLAMSVGASGKYRILEIVGRHFIETAQEAGLGATTIKAVLTEILEA…		hipBA	SNS79254.1	83	Alpha_83_SNS79254.1	MTQVARSPKQLGNLIQRARRQKGLTQTELAGLSGLRQELISKIEGGHDGTKLSSIYTLFAALGLDLLVDSRSHGAAVEIEDIF				HTH
ESQ90255.1	452		Alpha_452_ESQ90255.1	MARRKTHIPLNVVLNNRLVGKLEKETSGAIRFQYDPTWLDRRGSFAISLSLPLKSSAYRGEPVVAVFDNLLPDNERVRRRVAERMGAQGTDSYSLLEQIGRDCVGALQFLPDDINVDPVSDITGEPISDEEIEHLLANLENAPLGMDDEHEFRISVAGAQEKTALLRYEERWLRPTGTTPTTHILKPQIGQIPTAFGTIDLSNSVDNEHYCLKLMEAFGLTVAKTEIATFGKRRVLVVERFDRQWLNEGKRLLRLPQEDCCQALGIPPNQKYQSSVQGGKNGPSAVDILQLLKAGDKALQNQMEFFKSQIIFWLIGATDGHGKNFSVFLRPGGGFELTPFYDVLSAQPVFDQKQIPHNKYKLAMSVGDSRKYAILNIRGRHFTETAKEAGLGPTLINQV…		hipBA	ESQ90254.1	88	Alpha_88_ESQ90254.1	MEMQMIQMARSPKQFGAALQQRRSQKGLSQSALADLIGTGQKTISKIENGNPATKLETLFSLLAALDLELEIKPRSKSNPNEQWEDYL				HTH
GAO37869.1	446		Alpha_446_GAO37869.1	MTRRKSHAPLKVLINGRITGRLEKETSGAIRFKYDDSWLGWAHRFPISLSLQLRHTAYQGTPVAAVFDNLLPDNPNIRRRVAERTGAQGTDAYSLLEQIGRDCVGAMQFLPEEMEARNGDIQGESIDDDEIERLLANLGGVPLGIDPEHEFRISIAGAQEKTALLHYDGKWMRPIGTTPTTHILKPQLGEIPTSTGVIDMAASVDNEHYCLKLMEAFGLTVASTSIATFGERRVLVVERFDRQRTSDSRILRQPQEDCCQALGIPPSRKYQSTVEGHQNGPSAVDILTLLRGSDEPTRDRVDFFKSQILFWLIGATDGHGKNFSIFLRPGGGYELTPFYDVLSAQLAFDNKQIPNNRYKLAMSVGASRKYRILDITGRHFVQTGKEAGLGPTPIRGAIT…		hipBA	GAO37870.1	87	Alpha_87_GAO37870.1	MTATAMNQPIRSPKQLGSLIRQARLQRSMTQKDLADLIGTYQKTISQIENGNPGAKLETMFSILAALDLDLELVSRRKSRPDLGDIF				HTH
OWQ98831.1	446		Alpha_446_OWQ98831.1	MPRKKTHVPLSVLINGRLTGRLEKEPSGAISFQYDESWLAWEHRFAISMSLPLRGTVYRGAPVVAVFDNLLPDNPNIRKRVAERTGADGSDAYSLLAQIGRDCVGAMQFLPQAEEGSFDRSINGELINDRAIEQLLANLGGAPLGIDPEHEFRISVAGAQEKTALLRYKERWLTPTGVTPTTHILKPQIGKIPTSSGVIDMAASVDNEHYCLTLLESFGLTVAQTRIETFGSRRVLVVERFDRQWRGDKELLRIPQEDCCQALGIPPTRKYQSTVIGHENGPSAVDILKLLNGSDEPAKDRHDFLKSQIIFWLIGATDGHGKNFSIYLRPGGGFALTPFYDVLSAQTAFDKKQIPNNRYKLAMSVGTSRKYKILEIWGRHFVETGRAAGMGKSQIRAAV…		hipBA	OWQ98832.1	79	Alpha_79_OWQ98832.1	MIRTASQLGAFIQDTRSRQNLSQQQLAEMIGKHQKTISSIEQGNPGTKLDTILLVLAALNQKIEVGPRSKSGADISNIF				HTH
PBN44665.1	442		Alpha_442_PBN44665.1	MGRRRTHPPLNIFINNRLAGRLLKQSSGAIEFRYDQSWLGWEHGFPISLSLPLRESPYTGEAVLAVFDNLLPDNAAVRRRVAERTGAQGSDAYSLLERIGRDCVGAMQFLPDDVASDGIQPVDGEPISDTEIEQMLANLTQAPLGIDMEHEFRISVAGAQEKTALLFHDGQWLRPLGTTPTTHILKPQLGKIPTAFGMVDMTDSVENEHYCLKLLEGFGLPVAKTEIATFGARMVLAVERFDRRWRSPTELIRLPQEDLCQALGIPSVQKYQSHGGPGAVAILKLLGSSDNPLEDQAAFLKSQIIFWLIGATDGHAKNFSIFLRPGGRFGLTPFYDVLTAQPAFDARQIQNNNYKLAMSAGNSRKYQILNIVGRHFVETAKEAGLGPTLIGKVFREVIH…		hipBA	PBN44664.1	83	Alpha_83_PBN44664.1	MAHIARSSRQLGAAIQRARKQKGMSQTELAGLAGLRQELVSKIETGQEGTRLSSIYALFAALDLEMVIDQRSGKSAPDIEDIF				HTH
OYU69752.1	442		Alpha_442_OYU69752.1	MGRRKTHAPLKVLINNRLVGRLEKEPGGAIEFQYDQSWLDWPPHFPISLSLPPRKATFRGEPVVAVFDNLLPDNPMVRRLVAEKTGALGTDSYSLLEQIGRDCAGAMQFLPDGMAVNTLQPIAGEPVSDEEIEAILANLASAPLGIDTEQEFRISVAGAQEKTALLFHDGRWKRPIGATPTTHILKPQLGEIPTPWGMIDLSNSVENEHYCLKLLEGFRLPIAKTEIARFGARRVLVVERFDRRWRSNDQILRLPQEDCCQALSIPSSRKYQNQQGPSAVDIMTLLKESDNPITDQAAFFKSQIIFWLIGATDGHGKNFSVFLRPGGRFELTPFYDVLSAQPAFDAKRIPHNKYKLAMSVGTSRHYEIQDVHGRHFVETAKEAGLGSTIIKQVLDEVFQ…		hipBA	OYU69753.1	83	Alpha_83_OYU69753.1	MTQIARSPSQVGNLIQKFRKLKGMSQTELAERSGMRQELISKIESGHNGAKISSISDLLAALDLEMTIGPRTKSSSADIEDIF				HTH
OJU10334.1	441		Alpha_441_OJU10334.1	MPRRRAHQPLQVLINNRLCGRLEKQAGGAISFQYDRDWLDWAPTFPISLSLPLQTAAWRGAPVAAVFDNLLPDNAHVRRQVAERTGANGADVFSLLEQIGRDCVGAMQFLPEGEQADGLPPIQGTPLSDGEIETLLANLPRAPLGIDPDQEFRISVAGAQEKTALLRHNGQWLRPIGTTPTTHILKPQLGEIRTSSGIIDLSDSVENEHYCLTLLEGFGLPVANTEIATFGARKVLVVERFDRRQSGDRLLRLPQEDFCQALSFPSTQKYQKDGGPSAAALMAKLQESDDPLSDQAKVLKSQIIFWLIGATDGHAKNFSLFLGPHGRFALTPFYDVLSAQPAFDAKSIPHKHYTLAMSAGAKPHYKILDVHGRHFVETAKAAGLGPTIIRTAIKEVIEA…		hipBA	OJU10341.1	84	Alpha_84_OJU10341.1	MQPSIARSARQVGRQVQRIRLEKGLNQTELAHLSGQRQEMISKIETGQSGVKLTTLFDILAALGLEMSLSPRSQSSPADIEDIF				HTH
OYX72734.1	440		Alpha_440_OYX72734.1	MGRRRAHAPLQVLINNRLVGRLEKAASGAVDFRYDETWLEWEPAFPVSLSLPLRKSAHRGAAVTAVFENLLPDNTDVRRIIAERTGAASADAYGLLEQIGRDCVGALQFLPDGEIVDATAPAAGEPLADAEIETILANLARAPLGLNLEQEFRISVAGAQEKTALLYQGGQWKRPIGATATTHILKPQLGQIPTPSGIIDLSNSVENEHYCLKLLEAFGLTVAKTEIVRFGARTVLVVERFDRAWRDTQLLRLPQEDFCQALSTPPSQKYQNQHGPGAVDILRLLKASDTPQEDQAAFFKSQILFWLMGATDGHAKNFSLFLKPNGRFSMTPFYDVLSAQPAFDAKAIPHRAYTLAMSAGESRHYKILDIHGRHFAETATEAGLRPHMVRRVIEEIFDL…		hipBA	OYX72733.1	83	Alpha_83_OYX72733.1	MSRIARSPDQLGAHIKNVRQQRGLSQSQLADLAGTRQEMVSIIERGHEGAKISTLLDLLQALDLDLTLASRPKPATTEVLDIF				HTH
KRA67054.1	441		Alpha_441_KRA67054.1	MARRKTHAPLTVLINNRRLGRLEKEASGAILFQYDEAWLDWEHTFPVSLSLPLRPAAYRGERVSTVFDNLLPDNPSVRRIVAERTGAAGTDAYSLLEQIGRDCVGALQFLPEGLDLDATAPVAGEPLSHARIETILANLARAPLGLDLEQEFRISVAGAQEKTALLWHEGRWKRPTGATPTTHILKPQLGQIPTPFGTVDLSNSVQNEHYCLKLIEGFGLPVANTHIEQFGARTVLVVERFDRHWRGDGQLLRLPQEDLCQALSAPPSRKYQNQGGPGALDILDLLKASDEPQADQAAFLKSQIVFWLIGATDGHAKNFSLFLRPGGRFKLTPFYDVLSAQPAFDAKAIPHNKYTLAMSAGTRRHYKILDLHGRHFAQTAQDAGLRGPLLKTVIDEVQA…		hipBA	KRA67055.1	83	Alpha_83_KRA67055.1	MSQIARSPKQIGSIIQNLRQRRGLTQSQLAQLAGARQEMVSIIERGHPGAKLSLIFDLLAALEAELSVQPRSKAAAAEVADIF				HTH
SDF01913.1	439		Alpha_439_SDF01913.1	MVRRRAHDPLQVYLNNRLVGHLRKDSGGAIRFVYDAAWLAWDHRLPISLSLPLTEETYRGARVEAVFDNLLPDSPVLRRRVAERVGARGPDVYSLLEAIGRDCVGALQILTEVAAADIMTGPAGVVRGVAIDEDAIADILRNLARTPLGLGGEDDFRLSIAGAQEKTAFLYRDGRWHKSLGTTATTHILKPQIGRLSNGIDLSNSVENEFYCLRLLGAFGLAVAEARIETFGDVRALVLTRFDRRWTRDGRLLRLPQEDCCQALGVPSTLKYQNQGGPGLTDLIRLLKGSDRPLDDPLTVFKAQVLFWLIGATDGHAKNFSVFLTPGGRYALTPLYDVLTAQPSLDDGTIQKKAMKLAMAVGDRNHDRIDDITGRHFLQTAARSGIPLPAARAVLTEIA…		hipBA	SDF01887.1	83	Alpha_83_SDF01887.1	MSDIARTPKHLGAIIRRARRAAGLTQAALGERAGLWQETVSRIENGNGATKLETLFDLLAALDLDLTIGPRSKGSAADIEDIF				HTH
OPH81990.1	431		Alpha_431_OPH81990.1	MARRRQHAPLHVYLNNRLVGHLLKDPGGAVSFQYDESWLGWENAIPVSLSLPLREDSWRGAPVIAVFENLLPDSELLRRRVAERVGAEGADAYSLLVAIGRDCIGALQFVADGVDERSSGIEGEPIDDAAIEKLLRNLEQAPLGLSKDDDFRISVAGAQEKTALLWDGKRWRRPLGTTPTTHILKPQINGIDLSNSVENEFFCLRLLAVFGLPVNNATIETFGRTRALVIERFDRRWTRDGRLLRLPQEDCCQALSVPPSRKYQSDGGPGLVQVLDLLKGSDTPDEDRKTVLKAQILFWLIGATDGHAKNFSIFLGPGGTFRLTPLYDALSAQPSLDARQIERKQMKLAMAVGAKNHYRIDGIQGRHFFETGRKARFSKTTVQTVINEIAATAGETLER…		hipBA	OPH81991.1	83	Alpha_83_OPH81991.1	MADLARSPKQVGNFIRRARKQRRWSQTQLGERAGLRQETVSLIESGNPATRLDTILAVLAALDLEVQIGPRSKGRAAAIEDIF				HTH
ABI57643.1	437		Gam_437_ABI57643.1	MPRRRRHPPLHVLLNNRHVGQLQKAVDGAISFTYEQNWLDWDHALPVSLSLPLREDPYRGAPVAAVFDNLLPDAEPLRRRVAERVGAEGTDAYSLLSAIGHDCVGALQFVGPDAPAPGDTTQISGQVIDEDDIGRLLRGLAQAPLGLDRDEAFRISIAGVQEKTALLRHEGRWLKPHGTTPTSHILKPQIGQLPNGIDLSNSVENEYYCLKLAAAFGLPVNRAEIHTFGPTQALVVERFDRHWTHDGRLLRLPQEDCCQALSVPPTRKYQTEGGPGIVQLLELLNGSDTPAKDQATVFKAQIFFWLIGATDGHAKNFSLFLRPQGAFRLTPLYDILTVQPSLAGRQIERKQMKLAMAVGRGNRYRIHEIQGRHFLQTGAAARLPRTLATNVIEDIVTRA…		hipBA	ABI57642.1	83	Gam_83_ABI57642.1	MIDLARTPKQVGNLIRRSRKQQGLTQQALGAKAGYRQETISLIENGHPAAKLETLLAILAALDLELRIAPRSKGSAADIEDLF				HTH
AFC87317.1	438		Gam_438_AFC87317.1	MARPRRHAPLRVYQNARSVGVLLKESSGAISFEYDASWLQRERNFPVSLSLPLQEAPYRGAVVSAVFDNLLPDSANLRRMVADKVGAEGVDAYSLLSKIGHDCVGSLQFVSDGAELPVVTEHISGERLDELAIERLLKSLKQAPLGLSRDEDFRISVAGAQEKTALLLYDGHWLKPHGLTPTTHIFKTRIGPVGNGLDLSDSVENEFYCLQLLEQLGLPVNRAQIMSFGGTTALVVERFDRRWHRGRLIRLPQEDCCQALSVPPTRKYQAEGGPSLVDLANLLKGSDSPANDHLTLFSAQLVFWLVGATDGHAKNFSLFLKPGGGYALTPLYDVLSAQPYLDRQQLQRKQYKLAMSVGERNHYRIHEVMPRHFIQTAKRSGVPDIVIRSAMESVAGRME…		hipBA	AFC87318.1	82	Gam_82_AFC87318.1	MPSLARTPLQMGTLIRRRRKQLHWSQTVLASKAGLRQETVSLIENGHAAVRLDTLLDLLAALDLQLQVETRSHDYDIEDLIG				HTH
AER57338.1	437		Gam_437_AER57338.1	MARTRRHPPLRVYQNDRLVGHLLKERSGAIEFRYDRQWLERSRAFPVSLSLPLREEPWRGEPVVAVFENLLPDSDDLRKRVAEKVGAAGADAYSLLAAIGRDCIGALQFIAGDAAPEGTSTLSGEPVDDEAIERLLKSLAQAPLGLSRDDDFRISIAGAQEKTALLWLDGQWLKPHGTTPTTHLFKPQIGKLPNGIDLSNSVENEFYCLQLLRHLGLPVNHAEIATFGQAKVLVVERFDRVWSNGRLIRLPQEDCCQALSVPPARKYQSHGGPGIREIAELLKGADSPADDHRTLLRAQVVFWLIGAADGHAKNFSVFLHPGGGYALTPLYDVLSAQPSLDARQIERKKMKLAMSVGNNNHYRIDEIQTRHFFQTGEAAGLPPSLVRGAIEDIAARMEG…		hipBA	AER57339.1	81	Gam_81_AER57339.1	MHDLARTPKQIGTIIRRNRKRLGMSQSELGDRVGLRQETISLIETGNPATRLDTMLSVLAALELEFQIAARSRGSDPQDLI				HTH
ARQ00678.1	437		Alpha_437_ARQ00678.1	MPRRPRHPPLRVFLNNRLVGHLHKAASGAIDFRYDPDWLEWEHALPVSMSLPLREDAYRGEPVTAVFDNLLPDSDMLRRRIAEKVGAAGTDAYSLLAAIGHDCVGAMQFMADDKDNHKASDHGLSGDAVDDEQIEKLLKNLPQTPLGLTRDDDFRISIAGAQEKTALLRLNGKWIKPHGTTPTTHLFKTQIGELPNGVDLSNSVENEYYCLKLAAAFGLPVNKAEIITFGKTRALVIERFDRLWTKDRRLLRLPQEDCCQALSVPPTRKYQSEGGPGLVRLLDLLKGSDNPAVDQTTLFKAQILFWLVGATDGHAKNFSIFLNPGGRFHLTPLYDVLTAQPSLDNGQIQPKQMKLAMSVGTNKHYRIADIVGRHFVQTGKTAGLAKSLVSNAIESMATA…		hipBA	ARQ00679.1	82	Alpha_82_ARQ00679.1	MTELARTPKQIGNSIRRTRKKRGLNQAQLAAVSGLRQETISLIETGNPATKLGTILAVLAALDLEFQIAPRSRENTSIEDIF				HTH
OCK53901.1	436		Alpha_436_OCK53901.1	MPRRRRHEPMRVLLNNRLVGLLSKAATGAIEFRYEVDWLGWEHALPVSLSLPLREDVFRGEAVTAVFDNLLPDSDALRRRVAQRVSAAGTDAYSLLAAIGRDCVGALQFVADDDDHHGDGRTIAGDAVDDEAIEKLLNGLAQAPLGLTRDDHFRISLAGAQEKTALLRHGGKWLKPHGTTPTTHIFKTQIGELPNGIDLSNSVENEYYCLRLAAAFGLPVNHAEIATFGNTTALVIERFDRRWTKDGRLLRLPQEDCCQALSVPPTRKYQSDGGPGMVKLLDLLKGSDTPADDQATLLRAQIFFWLIGATDGHAKNFSIFITPGGRYHLTPLYDVLTAQPSLDTGQIQRKQMKLATSVGTNNHYSIAEVQGRHFLQTGEAAGVPKKLVQESIERVASAA…		hipBA	OCK53900.1	83	Alpha_83_OCK53900.1	MTDLARTPNQIGNLIRRTRKKWGLSQSQVGARAGLRQETISLIETGHPAAKLDTILAVLAALDLEFRIVPRTKGTAAELEDIF				HTH
RYD36928.1	436		PVC_436_RYD36928.1	MPRKRQHTPLRVLLNNRLVGHLLKDAGGAVEFRYHESWLNWQPAMPVSLSLPLREDAYRGAPVLAFFENLLPDSDALRRRVAGKVGAEGTDAWSLLAKIGRDCVGALQFFPEDSDMGESDTTRIDGVAVTNQEIEDLLKNLVQAPLGLDRDEDFRISVAGAQEKTALLRHGGQWLKPRGTTPTTHLLKTRIGTLPNGLDLSLSLENEYYCLKLVEAFGLPVNAAEIRSFGQTKALVVERFDRRWTRDGRLLRLPQEDCCQALSVPPARKYQSAGGPGMVDILRLLQGSDTPGGDQKRFLKAQMIFWLIGATDGHAKNFSLFLRPEGRFALTPLYDVLTAQPSLEAWQIEKRHMKLAMFAGDSRHYVLDRIAGRHFRQTAKRAGVPDPQVDEAIQEIVER…		hipBA	RYD36929.1	83	PVC_83_RYD36929.1	MNSLARDPRQIGNLIRRTRKKQGLSQSALGSRAGLRQETISLIETGHPAARLETLLAILTALDLEFRIGPRSKGSEHEIEDLF				HTH
GAT32428.1	421		PVC_421_GAT32428.1	MLLNNAELGFLVKKPGGAIEFRYTEGWLRRKDAIPISLSMPLQEEPFRGDAVSAVFENLLPDSEPLRRRVAERVGARGTDACSLLSKIGRDCVGALQFVSEEVAVDTDTTRIEGEPVTAREIEAMLQNLAEAPLGMDRDRDFRISVAGAQEKTALLFHEGRWWRPRGTTPTTHILKKAMGKLRNGIDLSRSIENEFYCLRVLAAYGLPVNEAKMQTFGKTRALVVTRFDRRWTSDGRLLRLPQEDMCQALSVPPTLKYQSEGGPGMVDILKLLKASNTPEQDIRLFLKAQVLFWLLGATDGHAKNFSIFLGAGGQFQLTPFYDVLSAQPARDAGQILKKEMKLAMAVGRQHYAMGYIEGRHFVQTAEKAGVPASLARDVLDDVAARAGQAGEAVAGDLP…		hipBA	GAT32427.1	91	PVC_91_GAT32427.1	MVFNIFCEMGDLARNTKQIGAVIRRARKKLGITQKELGEKVGIWQVTVSLIENGESGARIDTLLSILAALDLEFQIVPRSRDLHADIERNF				HTH
WP_110382458.1	439		Beta_439_WP.110382458.1	MARHRTHPRLRVYQNGEIVGYLSKQPSGAIVFLYAEEWLSNERAYPVSLSLPLREDAFKGAPVVAVFENLLPDSNTLRSRVAEKVGADGTDAYSLLAQIGRDCVGALQFFSEDADIDLTDLHSIHGEAISDEEIERLLNNLARVPLGLDREHDFRISVAGAQEKTALLLHNEKWLRPYGATPTTHILKTQIGELPNGIDLSNSVENEFYSLVVMETFGLPVNKAEIRTFGKTKSLVIQRFDRKWTKEGSLLRIPQEDFCQALSVPPSLKYQNEGGPGMVEILNLLKGSDTPSEDQKVFLKSQILFWLMGATDGHAKNFSIFLGTGGRFVLTPLYDVLTAQPFCDDRQIERKSMKMAMSVGNNRHYKMDEIQERHFIQTAQRAGLPDYIAKDALEEICGI…		hipBA	WP_110382457.1	84	Beta_84_WP_110382457.1	MAELARSPKQIGNTIRRARKKRGMSQSELGEKAGLRQETISLIENGNPATKLETILAVLSVLELEFQISSRSKLSALAVERPKL				HTH
WP_062766877.1	440		Alpha_440_WP_062766877.1	MARRKTYADLHVYLNGYLVGRLSKQLNGAVVFTYDPAWADRPDAIPVSLSLPLRPEPHRGPEVAAFFDNLLPDQPAIRRRVAERIGAPGTDAYGLLSRIGRDCVGALQFLDDDTSPSSLDRIEGEPVSDDDIATMLKNLGQTPLGLQGDDDFRISIAGAQEKTALLFHEGQWLKPTGTTPTTHILKTQIGHLPNGIDLSNSVENEFYCLKLAQAFGLDVNHAEMTVFSGTKALVVRRFDRKRLNNGWLIRLPQEDFCQLTGTPPTLKYQSEGGPGCVDILDALKGSDDPGRDHRDFLMAQMLFWIIGATDGHAKNFSVFLAPGGRFRMTPLYDILTAQPSLDHRQGERRQMKLAMSVGQNRHYRLDQIQPRHFAQTAEKAGIPPLIFKTALQQLVERGG…		hipBA	WP_041605087.1	90	Alpha_90_WP_041605087.1	MADIIRTPQQLGNLIRRQRRKLGLTQAALGVRTGQRQSMISQIEQGYPSLRLDTLIDLLAALDLDLQAAPRDRSTVDDAIARMLLGGNDD				HTH
SHN13648.1	441		Alpha_441_SHN13648.1	MGRPPHHVPLRVYLGSRLTGRLIREPGGAIAFRYDPDWLAQPGALPISLSLPLREDAYRGEPVAAVFENLLPDSGLLRRKVAERVGARGTDAYSLLARIGQDCVGALQFVAGDMDRRDDGLAGETVTDADIARLLTNLAAAPLGLSPEDDFRISIAGAQEKTALLLKEDKWLKPHGTTPTSHIFKTRIGHLPGGIDLTDSVENEFYCLKLAESFGFPVNRAEIRTFDGVTALVIERFDRRPLADGRLLRLPQEDCCQALSVPPTLKYQSEGGLGMAEVLDLLKASDAPARDQAQFLAAQLFFWIIGATDGHAKNFSLFLKPGGGFAMTPLYDILSAEPAHARHQVTRRQMRLAMSAGKNRHYRLDEIHPRHFVQSAMAAGVPVPVMTAALRQLADHADT…		hipBA	SHN13635.1	100	Alpha_100_SHN13635.1	MSNLARSPQQIGTLVRRARKAKGWSQGELGLQSGLRQGTVSQIESGHAGVRLETLLSVLAALGLEFRIGPRGEISGEFSGQDADQSADHPQPDGLEDLIG				HTH
SOC21470.1	439		Alpha_439_SOC21470.1	MGRRPTYPPLRVYQNGRLVGLLLKEPGGGVAFRYDAGWLERANAVPVSLSLPLREDAYRGEPVLAVFENLLPDSDALRRRVAETVGARGIDAFAMLSRIGRDCVGALQFVAGDEERKEDSSSNGEVLDEAAVERVLQNLARAPLGIERDEDFRISLAGVQEKTALLRHDGRWLKPHGTTPTTHIFKTQIGVLPGGINLTDSVENEFYCLKLAEAFGLAVNAAEICFFGETKALVIERFDRLRTRDGRLLRLPQEDCCQALSVPPTLKYQSDGGPGMAEILDLLKGSDTPLEDQELFLAAQIFFWAIGATDGHAKNFSLFLRPGGAFRLTPFYDILTVQPLLDARQITKRQMKLAMSAGRNRHYRVDEIQPRHFLQTAGLANVAERTALRALEHVAGRAE…		hipBA	SOC21473.1	86	Alpha_86_SOC21473.1	MSDLARSPKQIGSIIRRVRKKRGLSQMELSERTGLRQGTISLIETGNPAARIETLLAVLAALDLDFRISTREPGPSHTDDLEDLFG				HTH
KJE33985.1	439		Alpha_439_KJE33985.1	MPRKAKHAPLNVYLNNRLVGQLHKQTSGAIKFIYDENWLNWEHTFPISLSMPLREDAYSGEAAVAVFDNLLPDSDLLRRRVAEEVGARGIDAYSLLKAIGRDCVGALQFVPGELTPSTDSTKIYGNPVSEQEIEKVLNNLAQAPLGLQKDDDFRISVAGAQEKTAFLRHEGKWLKPEGTTPTTHLFKTQIGHLPEGIDLTNSVENEFYCLQLFKAFDLPVNNAEIKTFGETKALVIERFDRRWTKDGRLLRLPQEDCCQSLSVPPTMKYQNQGGPGITDILNLLKGSDYPADDQSRFLKAQILFWLIGATDGHAKNFSVFLRSGGGYSLTPFYDVLTTQPCLDAKQITRRQMKLAMSVGNSRHYRIDQVYPRHFIQTSDQAGLSRQVIQEILEQLIETA…		hipBA	KJE33984.1	83	Alpha_83_KJE33984.1	MNELARTPKQIGNSIRRARKTRGWSQTVLGQKSNLRQETISLIETGNPSARMDTILTVLAALDLELRIHTRYQGSSSDIEDIF				HTH
ANK79346.1	441		Alpha_441_ANK79346.1	MPRRPKYAPLRVYLNNRLVGHLLKEPSGAIEFRYDQSWLDWENSFPVSLSLPLQEDTYRGAPVVAVFENLLPDSDGIRRRVAEKVGARGTDAYSLLEAIGHDCVGALQFMAGGTEPNIDSTKIEGEPVDDAAIEKILINLAQAPLGLDREDEFRISVAGAQEKTALLRHKGNWLKPHGTSPTTHLFKTQIGRLPNDIDLSNSVENEFYCLKLLEAFGLPVNKAEIQTFGETKALVIERFDRLKAKDGRLLRLPQEDCCQALSIPPSRKYQSDHGPNMVDILNFLKGSDRPADDQKFFLKAQILFWLIGATDGHAKNFSVFLRPGGSFSMTPIYDVLTAQPSLDAGQIEHKQMRLAMSVGNNRHYRIDQIVGRHFVQTSVRAGLPKSLIQTAIREIADVA…		hipBA	ANK83181.1	83	Alpha_83_ANK83181.1	MNDSARTPKQIGNIVRRARRKHGWSQSELGSATGLRQETISLIENGNTATKLETILAVLTALDLEFRVRERSKGQSSDIEKLF				HTH
PQO22457.1	440		Alpha_440_PQO22457.1	MPRRRQHEPLRVLLNNRLVGTLTKDPGGAVAFRYDRSWLDWEHALPVSLSLPLREDAYRGEPVIAVFDNLLPDAEALRRRVAEKVGAAGTDAYSMLAAIGHDCVGALQFTAADEAADDTGKISGAAVDEEAIEQMLKGLAQAPLGLSRDDPFRISVAGAQEKTALLFHEGHWIKPHGTTPTTHIFKTQIGRLPNGIDLSDSVENEYYSLKLAAACGLPVNQAAIHTFGETKALVIERFDRRWTKDGRLLRLPQEDCCQALSVPPTRKYQNEGGPGLTAILDLMKGSDDPAGDQAIIMKAQILFWLIGATDGHAKNFSVFLGPGGSYRLTPLYDILTAQPSLTAQPSLIARQIERKQMKLAMAVGAKNHYRIDQIHGRHFLQTAEKAGLPKTLIRDALAE…		hipBA	PQO22458.1	83	Alpha_83_PQO22458.1	MNDLARTPKQLGTVIRRIRKQRGLSQKQLGEKAGLRQETISLIETGNPATRIDTVLAVLAALDLEFRVGPRGKGSAADIEDIF				HTH
OKL45111.1	437		Alpha_437_OKL45111.1	MGRRRTHVPLSVLLNNRRIGTLIKEPSGAVVFQYDETWLAWDYALPVSLSLPLREEAYRGAPVVAVFENLLPDADALRRRVAERVGAAGTDAYSLLAAIGHDCVGALQFAAGDAPVDDASAINGAVVDEVAIEAMLKGLAQAPLGLSREDPFRISVAGAQEKTALLYHEGQWLKPHGTTPTTHIFKTQIGRLPNGIDLSDSVENEYYCLRFAAACGLPVTSAAMHTFGETKALVIERFDRRWTRDGRLLRLPQEDCCQALSVPPTRKYQNEGGPGLVDLLQLMKGSDDPAADQATLLKAQMLFWLIGATDGHAKNFSVFLGPGGSFQLTPLYDILTAQPSLMSRQIDRKQMKLALSVGRNNHYRLDQIHGRHFLQTAEQARLPKGLVHNALSEIAEAAL…		hipBA	OKL45112.1	83	Alpha_83_OKL45112.1	MSDLARTPKQLGTLIRRARKQQGFSQAQLGEKSGLRQETISLIETGNPATRIETILVVLAALDLEIKVGPRAKVTAANIEDIF				HTH
KDB01698.1	441		Alpha_441_KDB01698.1	MGRRPRYAPLRVYLNNRRIGTLEREPSGAISFAYHPDWLNWAQALPVSLSLPLRETPYRGEPVIAVFENLLPDSDALRRRVAEKVGARGIDAYSLLAAIGRDCVGALQFIAGDAEAIDSTGRIEGEAVDDVAIEKILKGLGQAPLGLSRDDDFRISVAGAQEKTALLRYNGQWIKPHGTTPTTHLLKTQIGRLPNGIDLSNSVENEFYCLKLAEAFGLPVNQARIETFGETKALVIERFDRRWAKDGRLLRLPQEDCCQALSVPPTLKYQSDGGPGVVDILGLLTGSDTPTADQDLFFKAQIVFWLMGATDGHAKNFSLFIGPGGSYHMTPLYDILSAQPSLIARQIERKQMKLAMSVGDRRHYRADQIHGRHFLQTATRGGLSKTRALGLLDDVAARA…		hipBA	KDB01697.1	83	Alpha_83_KDB01697.1	MSKLARTSRQIGTIIQRTRKQRGWTQAQLAERAGLRQETISIIESGEKPSKLPSILAVLAALDLEFTIGPRAKGTASDIEELF				HTH
PTW61997.1	455		Alpha_455_PTW61997.1	MGRRPAHAPLRVYLNNRRVGTFGREASGAVAFSYHDDWLGWENALPVSLSLALRETPYRGAPVSAVFENLLPDSDRLRRLVAEKVGAPGTDAYSLLARIGHDCVGALQFIAGDDEAPASTGKLEGEPVDAAAIERILNGLGQAPLGIARDDAFRISVAGAQEKTALLQHEGQWIRPHGTTPTTHILKTGIGALPGGIDLSDSVENEYYCLKLAEAFGLPVNSAEIETFGTTKALVIERFDRFWTRDKRLLRLPQEDCCQALSVPPTLKYQDRGGPGMKEVLRLLGGSDTPLEDQERFLKAQAVFWLIGASDGHAKNFSIFLHPGGGFRMTPLYDILTAQPALNARQIDRRHMRMAMSVGKSNHYRFDGIHGRHFVQSAKQAGLSERRAAALIEDVADQA…		hipBA	PTW61996.1	83	Alpha_83_PTW61996.1	MSELARTPNQIGTIIQRARKKRGWTQAQLAERAGLRQETISLIENGGKDAKLTSLLSILAALDLEFKIDARSRSEHRDIEALF				HTH
RFP86245.1	439		Alpha_439_RFP86245.1	MGRRPAYAPLRVYLNNRRVGTLSREASGAISFTYHEDWLGWEHALPVSLSLPLRETPYRGEPVAAVFENLLPDSDKLRRLVAEKVGARGIDAYSLLARIGHDCVGALQFITGDDAAPDSTSNLEGEPVDAAAIEKILNGLSQAPLGLSSDDAFRISVAGAQEKTALLYHEAGWIKPHGTTPTTHILKTQIGALPGGIDLSDSVENEYYCLKLTEAFGLPVNTATIETFGDTKALVIERFDRRWTKDGRLLRLPQEDCCQALSVPPTLKYQNEGGPGMVDVLDLFKGSDTPMEDQETFLKAQLIFWLIGATDGHAKNFSVFLSPGGSYRMTPLYDILTAQAALNARQIERKQMKMAMSVGKNRHYRFDQIHGRHFVQTAMRSGMSKKRAMAIIEEITVCA…		hipBA	RFP86246.1	83	Alpha_83_RFP86246.1	MSTLARTPKQIGTIIQRARKQRDWTQSDLAERAGLRQGTISVIEKGDKPAKLDSILAVLAALDLEFRVGERSKGAGQDIEELF				HTH
KEP67984.1	442		Alpha_442_KEP67984.1	MGRRPAHLPLRVYLNSRRVGTLSREASGAIGFSYHDDWLGWGSALPVSLSLPLRETAYRGAPVAAVFENLLPDSDRLRRLVAEKVGARGLDAYSLLSKIGHDCVGALQFVAGDDDAPDAAGKLEGEPVDEAAVETLLKGLSQAPLGLNRDDAFRISVAGAQEKTALLWHEGRWIKPHGTTPTTHLIKTQIGQLPGGIDLSDSVENEFYCLKLTAAFGLPVNTAQIATFGETKALVIERFDRRWTKDGRLLRLPQEDCCQALSVPPTLKYQNEGGPGMVDVLDLLKGSDTPMEDQEIFLKAQLVFWLIGATDAHAKNFSVFLGPGGSYRMTPLYDILTAQPALMARQIERKQMKMAMSLGTNRHYRFDEIHARHFVQTALRAGLSKARAVAVIEEVEATA…		hipBA	KEP67985.1	83	Alpha_83_KEP67985.1	MSDLARTPRQIGTLIQRARKTRGWTQTQLAERAGLRQATISIIESGEKPAKLDSLLAVLAALDLEFRIGARSKGHERDIEDLF				HTH
KPN63847.1	451		Alpha_451_KPN63847.1	MARRSAHAPLRVYLNNRRVGTLTRASDGAIGFSYDAGWLGWNHALPISLSLPLRETPYRGAPVWAVFENLLPDSDRLRGLVAEKVGARGTDAYSMLTKIGQDCVGALQFIAGDADAPDAGGKIAGDPVDAAEIEKILTGLRHAPLGLARDDAFRISVAGAQEKTALLRHKGQWIRPHGATPTTHLFKTQIGALPGGIDLSDSVENEYFCLKLIAAFGLPVNTATIETFGDTKALVIERFDRHWTRDGRVLRLPQEDCCQALSVPPTLKYQNEGGPGMVDILRLLAGGDTPTEDQDTFLKAQILFWLIGATDGHAKNFSVFLGPGGSYRMTPLYDIVTAQGALQARQIERKQMKMAMSVGDSRHYRFDRIHGRHFVQTALRAGFSRKRATGILEEIAATA…		hipBA	KPN63848.1	83	Alpha_83_KPN63848.1	MDTLARTPRQIGAIIQRERKKRDWTQATLGERAGLRQATISMIERGETPAKIDTILAILAALDLEFRVGPRSKGQGRDIEALF				HTH
KEJ94236.1	444		Alpha_444_KEJ94236.1	MGRRPTYAPLRVYLNNRRVGTLNREASGAVGFSYEADWLDWEHALPVSLSLPLRETPYRGEPVSAVFENLLPDSDKLRRLVAEKVGARGTDAYSMLTKIGHDCVGALQFIAGDDETPNATGKIEGEAVDAVGVEKMLKGLGQAPLGLARDDAFRISVAGAQEKTALLWHDGRWIKPHGTTPTTHLIKTQIGKLPGGIDLSDSVENEYYCLKLTAAFGLPVNTATIETFGETKALVIERFDRRWTKDGRLLRLPQEDCCQALSVPPTLKYQNEGGPGMIDVLGLLRGSDTPIKDQDTFLKAQLVFWLMGATDAHAKNFSVFLSPGGSYRMTPLYDIVTAQGALDARQIERKQMRMAMSVGNSRHYRFDKVHGRHFVQTAMRAGLSKKRTMGIIEDIAARA…		hipBA	KEJ94235.1	83	Alpha_83_KEJ94235.1	MSDLARTPRQIGSVIQRARKKRGWTQMKLAERAGLRQATISMIESGEKPAKLESILAVLAALDLELRIGQRSKGHGSDIEALF				HTH
RDD64345.1	439		Alpha_439_RDD64345.1	MGRRPAYAPLRVYMNNRRIGTLSREASGAIGFSYVEDWLEWEHAMPVSLSLPLRETPYRGEPVMAVFENLLPDSDHLRRLVAEKVGARGIDAYNLLTKIGHDCVGALQFIAGEDEAPDATGQIEGEPVDAAAVEKLLNGLSQAPLGLSSDDAFRISIAGAQEKTALLRHEGQWIKPHGATPTTHLFKMQIGKLPGGIDLSDSVENEYFCLKLTEAFGLPVNTATIETFGETKALVIERFDRRWTKDGRLLRLPQEDCCQALSVPPTLKYQNEGGPGMVDVLNLLQGSDMAIEDQETFLKAQIIFWLMGATDAHAKNFSVFLSPGGSYRMTPLYDIVTAQGALDARQIKRKQMKMAMSVGNSRHYRFDQIHGRHFVQTAMRAGLSRKRIVALIEEVESRA…		hipBA	RDD64346.1	83	Alpha_83_RDD64346.1	MSDLARTPKQIGTLIQRARKKRDWTQQQLAERAGLRQATISTIESGEKPAKLDTILAVLAALDLEFRIGARSKGDASDIEKIF				HTH
AEM47641.1	430		Prot_430_AEM47641.1	MGRKRKARAVQVYVGSTKVGVYSRTPDGSTLFRYDPVWLASERAFPISLSMPLSDRPWSGMTVSSFFDGLLPDDSTVRDKIASREHAESAGTFDLLAAIGRDCVGALRFIPEEMDPGDSTKMIYRPVSDEEIAARLEALGTSPLGMNVEEDDFRISIAGVQEKTAFLNIDGKWNLPLDPTPTSHIFKPALMQGPNSADFSDTSWNEWLCLELCRALGLEAANAKVLLFGGKPVLVVERFDRRWQDGVLYRLPQEDTCQALGVSPTRKYQTDGGPGIEDILAFLNGAVAPREDRLRFMTAQVVFWLLAAIDGHAKNFSVFLTPGGYKLTPLYDVMSASPYPQLSPHQIKLAMAVGKNRHYRITDIQSRHFYQTGQAAGLGKQDMDGIFSGLLARIEAALA…		hipBA	AEM47642.1	81	Prot_81_AEM47642.1	MTVTIRNSRELGEAIRAERLKRKLRQVDLASMASVRQALISNLENGANSARADTFLKVLAALDMDLALVPRRKAEFNPTEY				HTH
TAP32811.1	427		Gam_427_TAP32811.1	MAKRRKTNSLSVGINGRHVGTFERYGATHAFTYDDEWLSAEYAHPISLSMPLTKKRHTGDLVRFYFDNLLPDDIEIRKLIVDRVGAYSTDTMDLLSEIGRDCVGSLSLTPEPVDGIDELKLEAMSHADIEAHLMNTVRRKTLGMDDDDVFRISLAGAQEKTALTLHEGKWHRPLGTTPTTHIFKLPIHDLENGLKLTNSVDNEWFCLRFMRYLGFNVAQADIYTFGRQKALVVERFDRQQGEDGLIYRLTQEDMCQALGRAGQSKYEAHGGPGASEIANLLRFSTDSENDMFQFFLAQYVFWLLLGIDGHAKNFSVYLDQNGHWLTPLYDVISAHPFRNQFRRKELRMAMKVMSKNNHYIWADIQMRHWKSHAAKTFLNDELALGYIESLNEEVETALS…		hipBA	TAP32810.1	123	Gam_123_TAP32810.1	MRIKTPKDVGHYIASTRKALGWSQTDLATKIGKDQRFVSRLENDPTSVAFGTVLMVLNVLNINIDMTNQSTHKTDGAAVAGGQRIPQNAPKVVKSSLRRVGSGKFVSKPMRTPVVVRKNKAKE				HTH and structural similarity with Stl repressor
RUO39219.1	442		Gam_442_RUO39219.1	MVKRVSALYCHMNGERVGILKRVSGTLTFQYDVGWISSAHARPISVSMPLTDLPYKGDTVEAYFDNLLPDSKRVRRAIAERVNAKSENPYDLLASIGRDCVGALSITDSPSSPPMQLPQVKILDAAALSAHMKRTRSGQTFGIQDDSEFRFSLAGAQDKTALTWHDGSLGIPVGSTPTTHILKPHIISNNPDIDLSTSVSNEWFCLELMRQLSKCSQLPFEVANADILTIDNQPVLSVERFDRKLVDGFIYRLPQEDCCQALGVYSGTKYESDGGPSAIQIAELLDTSIDPYRNKLNFLRYQFIYFLLAAIDGHAKNFSVFILPGGKIDLTPIYDVMSAYPYFGQGDLQPQKIKMAMVVRSKHAHYKWSEILPRHWLPHAEKHGIKAAEIQPVLEELLN…		hipBA	RUO39218.1	77	Gam_77_RUO39218.1	MNINRLADASAKIKQQRKSLQMTQRDLSSKTGISPRSLSAIENGGDMQLSTLLKICAALKLSIMVSADDTTTKASIW				HTH
KFZ27783.1	434		Gam_434_KFZ27783.1	MGRRKHENTLYCHMNDQLVGTLTSRLNNLSFRYSDSWLQSKFARAISISIPLTEQEYSGEALNAYFDNLLPDSPDVRKTIVDRLGAKSTKPFDLLQTVGKDCIGALTFVASPEPEPVPDVEIIPLNEEQIGQLIADSRTGKTLGMQHENAFRFSLAGAQEKTALTFWQGQWGIPVGQTPTTHILKPRIITRPGEPDLSSSVENEWFCMRVVQALGLPVAHTKIDSFNGEDVLIIERFDRKIIGNKTYRLPQEDFCQALGVAGSSKYEEHGGPSAKEIMNILSTSTASVRDQDTFMSAQLLYWLFAAIDGHAKNFSLALTPHGYRLTPLYDVLSAHGFAQVGNLHPKKIKMAMAVNSKNRHYHWHTILPRHWGAHAKSVGYDPDRMDSIIVNITSKLEAC…		hipBA	KFZ27784.1	80	Gam_80_KFZ27784.1	MIIQRPADLAVIIKSQRKAQGYTQKELARLTDLSQRSVSSIERTGEMHTSTLLRIFAALRIQLNADAVEQSTSNNNEVIW				HTH
RUO81090.1	434		Gam_434_RUO81090.1	MSQRKVESTLFCHMNDQFVGTLTSRLNNLSFRYSEHWLNSEFGRAISVSLPLTDQAYSGDAVNAYFDNLLPDSTEVRKHIVDRLGAKSTKPFDLLAAVGKDCIGALTFTNSPESTPVPNTEVVPLNDAQIGKLVADSRTGKTLGMQPNEGFRFSLAGAQEKTALTFWKGQWGVPVGRTPTTHILKPRILTRPGEPDLSSSVENEWFCMRVIQLLGLPVAHTTIDSFNGEDVLVVERFDRKIVGEKIYRLPQEDFCQALGIAGGSKYEEHGGPSAKDIMQVLSTSIAAVSDRDTFMSAQLLYWLFAAIDGHAKNFSLALTPNGYRLTPLYDVLSAHGFAQIGNLHPKKIKMAMAVNSKNRHYHWHTIFPRHWATHAKSLGYNPERMDSVIADITGKLGNC…		hipBA	RUO81091.1	82	Gam_82_RUO81091.1	MPMIIQRPTDLAALIKSQRKKHGYTQKELAKLTDLSQRSVSVIENSGEMHISTLLRIFAALNIQFDAATDQLKHPDSTEAIW				HTH
RUO31089.1	439		Gam_439_RUO31089.1	MGRRSHTDMLYCAMNGILVGRLLRRHGRLSFQYESEWISRKGSRAISLSIPLQSQEIMTDAVHAYFENLLPDSDVVRKHIVDKLGATSNSPFDLLAQIGGDCIGALSLTKEPVTDSILPTVNVSKLRDYEVAQHIRHTRQENMLGLQADDDFRISLAGAQEKTALTLWDGDWCKPHGATPTTHIFKPPIMHHPQMALDMSNSVENEWFCLRFLGRLGLPVTRADIAKFEDQTVLVVERFDRVVQPEQNRIVRLPQEDMCQALGVVSGSKYEEFGGPGSLDIMKVLSGSLTPHEDKLTFFKSQIAFWLLAAIDGHAKNFSIHLQSNGYRLCPLYDVLSAYPYFGQGNIQRQKIKMAMKVHSKNTHYRWHEIMGRHWLAHGRYLGLSTEYIEEAIRSIVSN…		hipBA	RUO31088.1	81	Gam_81_RUO31088.1	MRLNTPQDIGAMLRDARKAKSWTQAELASRLGMYQKDVSKAETQPEKLNVAVLLSICAMLDVRLSVGTLGNTKKADLEMDF				HTH
KTG24475.1	439		Gam_439_KTG24475.1	MGRRSLTDTLYCSMNGFLVGRLFRRKGRLSFQYEKEWLGLKGSRPISLSIPLQSSEITTDSVHAYFDNLLPDSDIVRKHIVDRLGADSLSPFDLLAAIGGDCIGAISLTVAPPENAGTEELSLTPLTESGVAEQIKRTRVENTLGLNEDDDFRISLAGAQEKTALTYWNEKWCMPHGMTATTHIFKPPIMHHPQMALDMSNSVENEWFCLRFLHHLGFDVAEADILMFKGQKALVVKRFDRKVESEKERILRLPQEDMCQALGRVSGSKYEEHGGPSSKDIMDTLSRSIMPHEDRLTFFKTQVAFWLLAAIDGHAKNFSIHLQANGFKLCPIYDVMSAYPYFGQGNIQSKKIKMAMKVHSKNTHYRWYNILGRHWLSHGRYLRLSASAVKQVLGELLEL…		hipBA	KTG24476.1	81	Gam_81_KTG24476.1	MKINTPQDIASALRDARKSKKWTQTELADRLGVYQKDISKYELQPDKISADMLLRLCAMLDLKVDIGPMYDIPLQCQEVDF				HTH
AXR06748.1	437		Gam_437_AXR06748.1	MGRKSHTQTLYCSMNGYVVGKLYLKNGRMSFKYTPEWMNMDGSRAISLSLPMQMSEIKTDAVHAYFDNLLPDADAIRQHMVDRLGANSNKPFDLLAEVGKDCVGALTFTSHPPKEGMPPLALTPLSQAQVAETIRAARLEKMLGMNSDEDFRISLAGAQEKTALTWWNDTWCRPHHSTPTTHIFKPPIRHHENLRIDLSSSVDNEWFCLTFMRHLGMEVAQAEIEQFEEQKVLVVERFDRRLQPDNIIRLPQEDLCQALGMASGSKYEEKGGPGAAAIMELLSHSSNAFKDRLAFFQSQIVFWLLAAIDGHAKNFSIALNANGYRLTPFYDVISAYPYFGQGNIQRQKIKMAMKVHSKNKHYRWHDITARHWLAHGSYLGISKDDILSILSTLSANVEP…		hipBA	AXR06749.1	78	Gam_78_AXR06749.1	MKINTPKDLGALLKDARKAKKMNQAELARQIGVYQRVISNCETRPEKISLDMLLKLSAALDLDIKVERPQSNKTSLPF				HTH
RPJ65438.1	437		Gam_437_RPJ65438.1	MGRKSHTRTLFCSMNGFPVGELYLKNGRMSFKYNPAWLEVEGGRAISLSLPMQRAEIKGDAVHAYFDNLLPDTSAIREQMKDRLGAYSARPFDLLDKVGKDCVGALTFTQVPATGEMPPLSLTPLSEGEVAQIIRNTRLEKMLGMNSDDGFRISLAGAQEKTALTLWEGRWCRPHGSTPTTHIFKPPILHHESLGIDLSSSVDNEWFCQTFMKNLGLDVADCDIAQFEDQKVLVVERFDRRIEGDTIFRLPQEDMCQALGKVSGSKYEETGGPGSQQVMELLSGSKNAYDDRLEFFRVQIVFWLLAAIDGHAKNFSIALDQDGFRLTPIYDVLSAYPYFGQGNIQAKKITMAMKVHSKNTHYKWNEILPRHWPEHGKRQGIDKKQTLGILAYLDEKVEE…		hipBA	RPJ65437.1	88	Gam_88_RPJ65437.1	MKINTSKDLSAIIKDSRKAKGWTQADLAKRIGVYQRDISICETKPEKVSVNMLIKLCASLDLELKIDSLSKDEVSTLTSPLAKKSLRF				HTH
AUC86853.1	437		Gam_437_AUC86853.1	MGRKSHTKTLYCSMNGFPVGDLYLKNGRISFKYSPDWLEVEGSRAISLSMPMQRAEISGDAVHAYFDNLLPDTGAIREHIKDKLGADSANPFDLLAKIGKDCVGALTFTETPATGGIPSLTLTPLSEGELAQIIRDTRFEKMLGMHSGDDFRISLAGAQEKTALTLWRGKWCRPHGSTPTTHIFKPPILHHESLGVDLSSSVDNEWFCQTFMKNLGLDVANCDIAQFEDQKVLVVERFDRKVESDVILRLPQEDICQALGKVSGSKYEEQSGPGSQEVMKLLSGSRNAYKDRLEFLRVQIVYWLLAAIDGHGKNFTITLNQDGYRLAPFYDVLSAYPYFGQGNIQAQKIKMAMKVYSKNTHYRWNEIMPRHWPEHGKKQGISEAQTLAIMTSLVDKVEP…		hipBA	AUC86854.1	88	Gam_88_AUC86854.1	MKINTPKDLGAVFRDSRKLKGWTQADLAERIGVYQRDISNCETKTEKVSAEMLLKLCAALNLEFNVGKLNNDEESTQVTPLAKKSLRF				HTH
RUO20671.1	437		Gam_437_RUO20671.1	MGRKSHTRTLYCSMNGFPVGKLYLKKGRMSFKYAPEWLEVEGSRAISLSLPMQRAEIVDDAVHAYFDNLLPDSAAIREQIKDRLGAESAKPFDLLASVGKDCVGALTFTDEPATGEMPSLSLTPLSEHEVAQMIRETRLEKILGMHSDSDFRISLAGAQEKTALTQWNGKWCRPHGSTPTTHIFKPPILHHESLGIDLPSSVDNEWFCQRFMKNLGMNVAVCNIEQFEDQKVLVVERFDRKIEEDAIIRLPQEDICQALGKVSGSKYEEKGGSSSQQVMDLLSGSSNAYEDRLEFLRVQIVFWLLAAIDGHGKNFSIALNQNGYRLTPFYDVLSAYPYFGQGNIQPKKIKMAMKVHSKNTHYKWSEILPRHWPEHGKKQGIDEELTLTIMTALDEKIEL…		hipBA	RUO20672.1	97	Gam_97_RUO20672.1	MQNSVYEADMKINTSKDLGAIIKDTRKSKSWTQADLALRIGVYQRDISNYETKPEKVSVDMLIKLCAALDLEFSIGNRLKNEVATLNTPLAKKSLGF				HTH
QAR32701.1	437		Defer_437_QAR32701.1	MGRRRKSSSLNLFMNGEAVGKLNRLSSGRLELLYDDEWMNSAFGRSISLSLPIVLKRHTGDVVENYFDNLLPDSMPIRNRIQARFGIAKGDSFDLLAVIGKDCIGALQMLPEGVETDDFHRIVAEPLTDSSIAEILKNYRSMPLGMNDEDDFRISIAGAQEKTAFLSYKGQWCRPSGSTPTSHIFKLPIGRIEHNNIDLSDSVENEWLCHLLLKEFGLPVANAEIKEFADMKALVVERFDRKWSEDGSWLFRLPQEDMCQAMGISPAIKYESSGGAGIESIMKLLLGSANSIEDRRIFMKAGFVFWLLGATDGHAKNFSIFLEQGGRFRLTPLYDVMSVYPLVAKKELSLQNVKMAMSVSGKSKHYRWAEIQQRHWLATAKLCSFPEKEIKTIMDEVIG…		hipBA	QAR32700.1	81	Defer_81_QAR32700.1	MQNQIISSAKILGKAIKAFRERKGLTQKELADLVGVKQSTVSNIETASGDLRLSTLFRLISALEADMTFNERKKKNNPDAW				HTH
TCK61958.1	442		Defer_442_TCK61958.1	MGRESQSAKLNVYMNGILVGILERLTTSLLEFTYADEWMQMEESRPLSLSMPLFTKKHSGDVVRNYLDNLLPDNQKVLDRIQARLKIGRSDSFDILAEIGNDCVGAIQLVPYGKNPCRVRNIEGKLLSDHDIAKILKNYRTEPLGMDDSDDFRISLAGAQEKTALLKRNEDWYRPEGSTPTTHIIKLPIGYIRANNIDLSESVENEWLCHLILKAFGLAVANMDIVQFEDMKVLSVERFDRKLADDKSWIIRLPQEDFCQITGTSPSLKYEKDGRLGIERIMEILRGSSNSQEDRHTFMKTVFLFWVMGAVDGHAKNFSIRLNPQGAYNLTPIYDVISIYPSLAKKEIHPSKIKMAMAVVGTNKQYLWERIHVSNWIRTADACNFSTEAMKGIVKDVIW…		hipBA	TCK61957.1	80	Defer_80_TCK61957.1	MISQIISSPEILGHAIKSARQKAKLTQGQLAEKTGLRQATISKIENGSKNTRLDTLFIVLSELNLDMALNPKDSKLKAEW				HTH
ADD69407.1	440		Defer_440_ADD69407.1	MGRKKTSATLKILMNGMPVGTLERSSSNMLELIYDDQWLESDIRRPISLSLSLFSKKHRGDAVQYFFDNLLPDNQQILDRIQARYKIGKSNAFDILAEIGRDCIGAIQLTPAEIVGDIHQITSKPQSEADIADTLKNYRLKPLGMGEDEDFRISLAGAQEKTAFLLLEDRWHLPTGSTPTTHIFKQPIGKIEANNIDLSESVENEWLCHLILKEFGLPVANMAVHTFEDTKALVVERFDRQWASDGSWIMRLPQEDFCQASGTSPALKYESDGGPGIKDIMALLQGSSKADNDRYTFMKSVFLFWVLGATDGHAKNFSIFLEPEGRYRLTPLYDILSVYPIMAKKQIHPSKVKMAMSVVGTKKNYLWERIHVDNWIRTADACNFSTTAMREIIEDVLGN…		hipBA	ADD69406.1	79	Defer_79_ADD69406.1	MNQVVSSPSILGQAIKAARLEAKLTQSQLAEKTGLRQGTISDIENGTQRAKLDTLFIILSALNLDMHLQPKSTNKMSEW				HTH
PCH57100.1	430		Gam_430_PCH57100.1	MNKLLVYTNGTHVGTLVQQRTGVLSFTYALDWLQRDNASPISLSMALTENEITGMSVNNFFDNLLPDSELIRARIQARFQTKSNQCFELLTKIGTDCVGALQLLAEPLASDVHKIQAQPISHNDIAALLKNYRTAPLGMDPHTDFRISIAGAQEKTALLWHNNTWNLPQQSTPTSHILKLPIGRIEHAGIDLSDSVENEWLCLAILQAFNMPVNKAVIENFAGVKALVVERFDRSWQDNGTWLMRLLQEDLCQAIGMSAALKYESDGGPGIERIMQVLSGSCVAKADRWQFMKATFLFWVLGAIDGHAKNFSIFLQQHERYRLTPLYDVISAYPLAASRQLEWRDLKMAMALQGKNRHYHWHNMQLRHWIATAEKCQFPVQVMQDIIDEVFDDLEKVID…		hipBA	PCH57101.1	74	Gam_74_PCH57101.1	MQQLVHSPKSLGSSIRRQRKLQKLTQTEAGFHFRIEQSTVSSIEQGAAGTRVETLFRMLASLDLEMVIRSKDHE				HTH
KRG17386.1	434		Gam_434_KRG17386.1	MAKQLEHVLYVYMNGIQVGVLQQLPNDLSFVYQDDWLHNKNARPISLSMPLREETYIGDVVYNYFDNLLPDSVLIRKRIQARFQIKTNECFDVLSYIGSDCVGALQFLKEQKDFNQLKIKAKKIDNVAIADLLKNYQSAPLGMGALSNFRISIAGAQEKTALLWYQDQWYVPEENTPTSHIIKLPIGMIKHSNIDLSDSVENEWLCLKILSAYDLPVNEASIEYFEKTKALVVERFDRVWDKDKKWLLRLPQEDFCQVLGMPSSLKYESDGGPGIIQIMKILEGSKAVKTDRYQFMKTVFLFWILGAIDGHAKNFSILIEAGGRYKLTPIYDVISAYPLAIKRQLEWKELKMAMSLKSKNTHYHWHNMTLEHWLTMADKCQFPKEEMYNIINEVCDKME…		hipBA	KRG17387.1	82	Gam_82_KRG17387.1	MEQFVYSPKTLGMAIQRQRKAKKLNQHDAGKAFKLKQATVSSIESGALGTRIDTLFRLLAALDLEMIIRSKDESDNAEKGAW				HTH
KTD65215.1	436		Gam_436_KTD65215.1	MARSKRYHELFVYMNGIEVGRLSRESSGQLVFQYADNWLDHEITRPISLSMPLTEVPYKGRAVEYFFDNLLPDSTIIRTRIQKRFHTESTQCFDLLSYIGGDCVGALQLLTTPLTTNIKEITATPISDDEIATLLKGYQSAPLGMQEHTDFRISIAGAQEKTALLWHKEQWHLPKDTTPTSHIIKLPIGKIVHAGIDLSESIENEWLCLQILSAYGLPVNQANIVRFAEFKALAVKRFDRAWAESNQWLMRLPQEDFCQVLAIPPGLKYESDGGPGIKSIMNILQNAEHAAADREQFFKTVFLFWVLGAIDGHAKNFSILLKAQGRFQLTPIYDVISAYPLADKHELEWKKLKMAMALKSSKNHYKWDTIQIRHWLIMAKSCYFPEQKMQEIITSVFDE…		hipBA	KTD65216.1	82	Gam_82_KTD65216.1	MEQLIHSLKALGTVIKRQRKAKKLTQTQTGIEFNIDQSTLSSVEQGAEGTRLITLFRILAALDLEMVIRSKDKGKADNKEQW				HTH
KTC65162.1	439		Gam_439_KTC65162.1	MGRKRFYSELYVYMNGLEVGRLRRESLGQLIFQYNDDWLNSEIARPISLSMPLTEVPYKGYVVECYFENLLPDNDIIRNRIQKRFHTSSTQCFDLLSYIGKDCVGALQLLTTPLEANIKKICAVSIKEDDIATLLKGYETAPLGMHANSEFRISIAGAQEKTALLWYQDQWCLPQGTTPTSHIIKLPIGKIIHAGIDLSESIENEWLCLQILSAYGLPVNHAEIVQFADTKTLVVQRFDRVWAQSGEWIIRLPQEDFCQVLAIPPGLKYESDGGPGIKSIMDILQNAEQAVIEREKFFKTVFLFWVLGAIDGHAKNFSILLKAEGRFSLTPIYDVMSAYPLAEKRELEWKKLKMAMALRSSTTHYTWETLLIRHWLTMARKCNFPEQKMKEIIVSTFDK…		hipBA	KTC65163.1	82	Gam_82_KTC65163.1	MEQLITSLHTLGTVIKRRRKAQKLTQTQAGIAFNIDQGTLSSIEQGAGGTRLTTLFRVLAALDLEMVIRPKKPNERDNEEQW				HTH
ACD96604.1	439		Delta_439_ACD96604.1	MARPKITADLHLFMNGKKVGCLTRTAVGQLRFEYGDEWLHSAFRRPLSLSMPLSQKIFSGDVVENFFDNLLPDSQSIRSRIQARFGAKSNRCFDLLWHVGRDCVGALQLLPEDAAEVDVRRIESEVLTDSQIAGLLRNYATLPLGMQGDNDFRISIAGAQEKTALLRLNDKWHRPLGVTPTSHIFKLPIGKIAHSGMDLTDSVENEWLCHLILKAYGIPVANADIATFEDVKVLVVERFDRRWADDRSWLIRLPQEDMCQALNISPALKYESDGGPGIQRIMALLLGSVNALADRSLFLKTQVLFWLLGAIDGHAKNFSIFLLPEGSFQLAPFYDVMSAYPLVEKRLVEPQKMKMAMAVRGKSTHYQWQKIQLRHWLSTAKACGFPADEMESIVKNLFG…		hipBA	ACD96605.1	83	Delta_83_ACD96605.1	MVHKISSPETLGQALRAERKNKGMSQKVVGHSVGMEQHTISKIEKGNPGTELNTLFRLLAALDLELTIQPRQKPTFENTGDQW				HTH
ACM18459.1	436		Delta_436_ACM18459.1	MPRNLAVYLNGTRVGTLTHAARVLQFVYATSWITSSVSRPLSLSMPLRREPYSGDVVENYFDNLLPDNQAIRNRIQTRFGSPSNRAFDLLWHTGRDCVGAVQLIPDGAEAVDVRRVEATPVSDVKIAAILNNYRTMPLGMRPDIDFRISLAGAQEKTALLRLDGRWCIPSGVTPTSHILKLPIGTIAHSGMDLTDSVENEWLCHLILKEFGVPVANAEMEVFEGVKALVVERFDRRWAEDGSWLIRLPQEDMCQAMGVAPALKYESDGGPGIQKIMTFLLGSADALGDRRVFMQVQVLFWLLAAIDGHAKNFSIFIRPRGEFSLTPMYDVLSAYPLVVKGQLDPHRLRMAMAVSGKNRRYEHISIRYRHWLATAQRNNVSPEEMALIIEELLDRVDSIT…		hipBA	ACM18458.1	80	Delta_80_ACM18458.1	MSGIRSPKELGEALRQKRKAKGLTQTAAGKPVNLVQSKISQIENGTLAIELSTLFRLLAALDLELVVQPRQKHEIKGDEW				HTH
ABQ25676.1	441		Delta_441_ABQ25676.1	MSRTRLSSDLHVFMNGRTVGRLTRTSSGKLQFSYCEEWLSWELGRPLSLSMPMTQEPYAGEVVENYFDNLLPDSQSIRNRIQARFAARSNRCFDLLWHAGRDCVGALQLIPENAGPLDVHKVESVPLSDAEIADTLRNYQTMPLGMGRESDFRISIAGAQEKTALLLLDGRWCRPLGVTPTSHIFKLPIGTIAHSGMDLTDSVENEWLCHLILKGYGLPVANAEIRTFDGVKVLVVERFDRRWAEDRSWLIRLPQEDMCQALGVPPALKYESDGGPGSERIMNLLLGSAEGLRDRKMFMTLQVLFWLLAAIDGHAKNFSIFLLPGGSYRLTPAYDIMSAYPPVAKRQLELQSLKMAMAVKGKTSHYQWTRISYRHWLSTAVRCRFSAEEMAIIITELLE…		hipBA	ABQ25675.1	91	Delta_91_ABQ25675.1	MSFFRSHDMTQKILSPESLGAALRKERKKKGLSQTDVGKSVGIDQPTISRVEKGNPGTELATLFRLLAALDLELKIQSRQQLANDTRGDVW				HTH
SHJ67815.1	443		Delta_443_SHJ67815.1	MGRKRLRTELFAYMNGEKVGTLTRTANGRLEFSYDKSWLESSSGRPLSLSMPLAEQVYADDRVENYFDNLLPDSQPIRNRIQRRFGTASNNGFDLLWHVGRDCVGALQLMPEDQQVDVQQIEAEPLKDADIAAILKNYRTMPLGMHEDKNFRISVAGAQEKTALLKIDNQWHLPLSSTPTSHIFKLPIGHIEHSGMDLSDSVENEWLCHAILKAFGLPVAKAEMHTFEETKALVVERFDRRWAKDRSWLIRLPQEDMCQALNVPPVLKYESDGGPGFSPIMELLLGSTDSLSDRRLFMTANLVFWLLCAIDGHAKNFSIYLLPGGDFKLTPLYDVISAFPLVAKKQLEQRRLRMAMALMGKNRHDEWHMMLYRHWLSTAKACRFPTGEMEKIITETLGR…		hipBA	SHJ67843.1	83	Delta_83_SHJ67843.1	MFRKIISPESLGAALREVRKQKGLNQTAAGKLVGIDQSTVSKVEQGSGGTQLDTLFRLLAALELEMAIQPRNRVEDNIEGDNW				HTH
EAT17041.1	435		Delta_435_EAT17041.1	MGRKRHGSELFIFMNGEKVGQLTRTAGGRLECRYADSWLNSSAGRGLSLSMPLTDQVYSGQVVENYFDNLLPDSQPIRDRIQKRFAAQSNRGFDLLWHIGRDCVGAIQLLPEDRAPDVHHIEAEPLTDDDIAQTLKNYATMPLGMQQDKDFRISIAGAQEKTALLNHHGQWHRPLGATPTSHLFKLPIGRIDHSGMDLSDSVENEWLCLAILTAYGLPTAHSKIMNFAGTKTLVVERFDRRWSTDNSWLIRLPQEDMCQALNVPPALKYESDGGPGIEAIMTLLLGSARSLEDRRTFMTQVFLFWLLGAIDGHGKNFSIALGPGGSFQLTPAYDVISAYPLIVQKQLNQKRLTMAMSLQGKNSHYHWERMFRRHWLATAKRCKFPAEEMNRIMDETLER…		hipBA	EAT17040.1	82	Delta_82_EAT17040.1	MRTKTTSPQSLGLILRAARKRKGLSQTKAGKSVGIDQPTLSKIERGESNARLDTLFRLLAALDMELIIKPRETSSATEGDRW				HTH
ORJ62483.1	435		Delta_435_ORJ62483.1	MGRKRLGSELFIFMNGEKVGLLSRASNGKLAFQYDATWLDSKSGRPLSLSMPLTDQTYSGDEVENYFDNLLPDSQPIRNRIQQRFGARSNRGFDLLWHVGSDCVGAIQLLPEDTQVDVQKIESESLSDAEIAETLKSYRTMPLGMREDKEFRISIAGAQEKTALLRLDDEWHRPLGMTPTSHIFKLPIGRIEHSGMDLSDSVENEWLCHAILKAYEIPVANTEMMTFEDTKALVVERFDRRWSTDKSWLIRLPQEDMCQALGVPPALKYESDGGPGIEQIMKLLLGSAHSLADRRTFMTRVFLFWVLGAIDGHAKNFSLALKPGGEFQLTPAYDVLSAYPLIAKKQLEQRRMTMAMSLRGKNRQYQWERMFGRHWLSTAKRCNFPSDEMTQIIERIMGE…		hipBA	ORJ62484.1	83	Delta_83_ORJ62484.1	MKTKAVNSKSLGIILKSVRKSKGLNQTETGKLVGVDQTTISKIERGESNARIDTLFRILAALDMELIVRPREKTSDMSEGDTW				HTH
AMV73086.1	431		Delta_431_AMV73086.1	MGRKRQRSELFVAMNGEDVGLLTRASTGKLEFRYDDGWLGSRSGRPLSLSMPLARQIYSGDVVENFFDNLLPDSLPIRNRIQKKFGARSNRGFDLLWHIGRDCIGAIQLSPEHPPVTIKSIESELLTDAEIAETLKSYRTKPLGMSAENEFRISMAGAQEKSAFLRREDGWHRPLGATPTSHIVKLPIGRIEHSDLDLSESLENEWLCHAIFKAYGVPIANAEIMTFESIKTLVVERFDRRWAKDRSWLIRLPQEDMCQALNVPPNLKYESDGGPGIEEIMALLLGSENSLEDRKLFMTQVFLFWVLGAIDGHAKNFSIFLLPTGAYRLTPAYDVISAYPILKSRKEISMAMAVSGNRRHYKWEGIFARHWFATAKRCNFPKDEMSEILGRVLGDVDKV…		hipBA	AMV73085.1	82	Delta_82_AMV73085.1	MQKATSPKVLGQILKSARNEKGLNQQQAGNLVGITQAMVSRIETGESNARIDTLFRLLAALGMEMTVKPRDISADLSKGDNW				HTH
ALC17609.1	426		Delta_426_ALC17609.1	MGRKRQGAELFVFMNGEKIGLLSRVSSGKLEFRYEAGWLRSKSGRPLSLSMPMAEQIYSGDIVENYFDNLLPDSQPIRNRIQKRFGARSNRGFDLLWHIGRDCVGAIQLSPEDILVDVQKIESEPLSDADIAETLQGYRTMPLGMREDREFRISLAGAQEKTAFLRRNDKWHRPLGTTPTSHIFKLPIGRIEHSNLDLSDSVENEWLCHAVLKAYGLPVAHTEMMSFEGVKALVVERFDRRWSEDGTWLIRLPQEDMCQALGISPSLKYESDGGPGIEQIMELLLGSSNGLADRKTFMTQVFLFWVMGAIDGHAKNFSIFLRPGGAFQLTPAYDVISVYPLVGKGQYEQRKVSMAMSLKGRQHHHLWEQMFHRHWISTAKRCNFPEDEMAQIIERVLAD…		hipBA	ALC17608.1	83	Delta_83_ALC17608.1	MGTKATSPTSLGLIVRDARKKKGLSQTAAGKSVGIDQPTLSKIERGESNARIDTLFRLLAALDMEIILRPRNKASDQHEGDNW				HTH
OYQ61769.1	447		Cyan_447_OYQ61769.1	MVRTRRINSLNILMNGYLVGTWQNLPSGAMNFQYDEEWLETDGARPISLSMPLRRQPYEGDLVYNFFDNLLPDSREIRARIQKRFSISTSQPFDLLTAIGADCVGAIQICQEGTPQTIETTQAQPMSTDEVARYLKEYKATPIGINKNNNDFRISIAGAQEKTALLWHQGKWCRPIGTTPTSHIFKFSIGIIPNDNLNMSDSCENEWLCLQITKAFGLPTAEAQVQHFDDVKVLVVERFDRRWSQDRRWLIRLPQEDMCQALGMSPNLKYQNQGGAGISEIMKILLGSEDANGDHEKFFRSQILFWLLAATDGHSKNFSIYIKQGGSYRLTPLYDVISVYPFIKNKSLSKRNVKMSMSLRGEKTNYYNWNSIQPRHFISTAKAVNFSEAKASVILEEML…		hipBA	OYQ61770.1	83	Cyan_83_OYQ61770.1	MLIHSSKELAEYLRDRRKRQKLSQAEIGDRVGLKQATISAFENNPEGTKLETLFKLFSALDLEIQIIPKEEARKLKQGWKEEW				HTH
STX27537.1	438		Gam_438_STX27537.1	MVRRKLYILMNNELVGELTQDNAGGLGFSYVTDWISKSHSRPVSLSLPLVKQKFLGEVVYNFFDNLLPDNPQIRARIQARFQARSSRPFDLLALIGSDCVGAIQIVEHIPQAQQLNIESHVVSEAEIAHTLRSYQTSPLGMNKEDDEFRISIAGAQEKTAFLYYQNEWHKPLGPTPTTHIFKLPVGYLSHQGIDLSESCENEYLCLMLASKFGLDVAKSEILQFEDEKVLVVERFDRKWSRDNRYILRLPQEDLCQSLGYSPNLKYQSDGGPGIKEIMQLLNGSQRPQKDRDEFFKAQIVYWCLGAIDAHAKNFSINLQPQGGYQLTPLYDIISAYPIVEQKQLSFKKLKMAMALYGKNSHYKVHSIQKRHFIETAKNVQYSKIKAVQIFEQVIDRIDS…		hipBA	STX27536.1	79	Gam_79_STX27536.1	MIIRSAKDLAVYLNDKRKQLKMSQSEVADLVGLKQDTISKFENSPDNSRVDTLFRILSALNLNISLVEKGQETDEEIEW				HTH
KRG20334.1	433		Gam_433_KRG20334.1	MPRDVRTLYIFMNEFLVGRLEKQSKGILQFFYEPSWLAMAGARPLSLSLPLSAKRYMGDVVYHFFDNLLPDNPQIRARIQAKFSAKTDQPFDLLEKIGRDCVGAIQLNDVTNITIVKSIQLKKLNEKNIAEILRHYQNYPLGMMEDTDFRISIAGAQEKAALLYYKKKWSLPLEQTPTTHILKLPIGRVHGMDLTDSCENEWLCAQIAAAFGLPVAKCDILYFEEVKVLAVERFDRKLSSDKTWIMRLPQEDMCQALGFSPNLKYQADGGPGISEVMNLLLGAIDPLKDRDAFFRSQVLFWLLAAIDGHAKNFSIFIEPEGKYQLTPLYDVMSAYPLIESKQLQPQKIKMAMALKGKNNHYYWHNIQHRHFIEAAKNANYSPSRAQAILDEMLERVDSV…		hipBA	KRG20333.1	81	Gam_81_KRG20333.1	MFIRSPQEFAVMVIDQRKKLGITQAEVASRVGLKQKTISAFENKPENTKISTLFLILSAVNLDMNVIPKNAESKSDWQHEW				HTH
STX51012.1	436		Gam_436_STX51012.1	MVKKSQRLHVLMNGLLVGELVKTSNGALTFTYHRDWLAQPGARPISLSLPLIEQIYSDDLVYNFFDNLLPDNQQIRARIQARFQIPTNQPFDLLTSIGRECVGAIQLIAGPILEFEKKIKYKRLNDQKIAALLRNYQLNPLGMSNDDFRISIAGAQEKMAFLYYKDHWCEPLQETPTTHIFKLPIGFIAHQQMDLSDSCENEWLCSLLAKAYGLPAADCEILYFEEIKVLSVKRFDRRLSSDKSWLMRLPQEDLCQALGVSYNLKYQSDGGPGIKDIMQLLLGSTNAIEDRDLFYRSQIFFWLIAGIDGHAKNFSLFIEPEGKYHLTPLYDILSAYPLIKKKQLQSQKIKMAMALKSKHNHYHWHTMQQIHFLETAKFVNYSVARAEHILHDMLAKTDT…		hipBA	STX51013.1	83	Gam_83_STX51013.1	MFIHSPRELAIFIKAQRKKLNLSQQEVGNLVGLKQKTISAIENDCENIKLSTLFRILSALEIDIKFIAKKDATEITSQWKEEW				HTH
ASQ46552.1	435		Gam_435_ASQ46552.1	MVKRKQILHVLMNGILIGDLEKTFQGGLRFTYYYEWLNRPGARPISLSLPLIQQTYTGDVVYNFFDNLLPDNQQIRTRIQAKFQIPTNQPFDLLSSIGRDCVGAIQLIDGQLPEFKKKINFKPLTEQSIAAKLKNYHVNPLGMSNKDQDFRISIAGAQEKTAFLYHQHQWCEPLQDTPTTHIFKLPIGFISHQNIDLSDSCENEWLCSLIAKSFGLLVAECEILHFEEVKVLSVERFDRRISHDKSWIMRLPQEDMCQALGVSHSLKYQSDGGPGIKEIMKLLLGSTMPMEDRDCFYRAQVFFWLIAGIDGHAKNFSLFIEPEGKYRLTPLYDIMSAYPLIKKKQLQTQKIKMAMALQGKNTHYHWYTLQRRHFIETAKAVSYSVEKAECILDEMLKKT…		hipBA	ASQ46551.1	83	Gam_83_ASQ46551.1	MLIHSPHELAMLLKNRRKLLKLNQAQVGSLVGLKQKTISAIENNAENIRLNTLFRILSALDLDINISPKNEINIVAKQWNDEW				HTH
KTD02615.1	437		Gam_437_KTD02615.1	MVTAKRKNRILSVLMNGILIGKLEKTTTGGLIFIYDQQWLNTPGARPISLSLPLTEQPFSGDIVYNFFDNLLPDNQQIRSRIQAKFHVAINQPFDLLASIGRDCVGAIQIIDGEIPAFKKEIKAEPLDEKTIAAILRGYQNNPLGMTDPAREFRISIAGAQEKSAFLYHQKKWCRPLGETPTSHIFKLPIGYIPHQNMDLRDSCENEWLCSHLAAAFGLPVAKCEILHFEETKVLVVERFDRKMASDNSWIMRLPQEDICQVLGLSPNLKYQSDGGAGISEIMQLLLGATNPIADRDMFYRAQVLFWLLAAIDGHAKNFSVFIEPEGKYHLTPLYDIISAYPLIEKKQLQAQKIKMAMALRGKNTHYHWHSMQRRHFLDTAKAVNYSTERAETILDEML…		hipBA	KTD02614.1	83	Gam_83_KTD02614.1	MLIHSPRELAFFVISQRKKLKLSQAKVGKLVGLKQQTISEFEIRPEGTQLDTLFRILSALNLDIKMLSKHEPSNNETQWTEEW				HTH
RDI48055.1	435		Gam_435_RDI48055.1	MKSRNRILNVLMNGILVGKLEKTTQGSLTFSYDQTWLNTPGARPISLSLPLVKQSFAGDVVYNFFDNLLPDNQQIRARIQAKFHVGTNQPFDLLASIGRDCVGAIQLINGEIPIFKKKINFESLEEKEIASILSSYLNNPLGMTDTAEEFRISIAGAQEKSAFLYHDGKWCRPLGETPTSHIFKLPIGYIQHQQMDLSDSCENEWLCAQIASAFELPVATCEILYFENVKVLAVERFDRKMASDNTWLMRLPQEDMCQALGISPNLKYQSDGGPGINEIMRLLLGSAAPVADRDMFYRSQVLFWLLAAIDGHAKNFSVFIEPEGKYRLTPLYDIMSAYPLMAKKQLQEKKIKMAMALQGKNIHYHWHNIQRRHFLETAKAVNYSPERAETILDDMLQQV…		hipBA	DI48054.1	81	Gam_81_DI48054.1	MLIRSPKELALLIVNQRKKLKLSQTEVSNLVGLKQKTISALENKPESTQLDTLFRVLSALNLDIQLLSKDEIPTTKWKEEW				HTH
KTD39422.1	438		Gam_438_KTD39422.1	MVIERTRNRILNVLMNGILIGKLEKTTKGALIFSYDHQWLNTAAARPISLSLPLVEQPFIGDLVYNFFDNLLPDNPQIRARIQAKFHIETGQPFDLLASIGRDCVGAIQLIDGDIPTFKKEINFEPLNEKEMASILRSYQTNPLGMTDSSEEFRISIAGAQEKSAFLLHEDQWCRPMGETPTSHIFKLPIGYIQHQQIDLSASCENEWLCAQIAAAFGLPVAKCHILYFENLKVLAVERFDRKMARDNSWLMRLPQEDLCQALGISPNLKYQSDGGPGIKETMRLLLGSATPGLDRDLFYRAQVLFWLLAAIDGHAKNFSVFIEPEGKYRLTPLYDIMSAYPLIEKKQLHPRKIKMAMALREKNNHYHWHTMQRRHFLETAKAVNYSLEKAEMILDEML…		hipBA	KTD39423.1	81	Gam_81_KTD39423.1	MLTHSPRELALFVINQRKKLKLSQAKVGKLVGIKQQTISEFELRPESTKLDTLFRILSALNLDLKLEPKGGEEYSNWKEEW				HTH
GAB54159.1	432		Gam_432_GAB54159.1	MEMMVSLNGIKVGTLSKDKNAGLHFSYTEQWMERPGARPISLSLPITKQKYSGDVVYNFFDNLLPDSSDIRNKIQARFNVGSGHSFNLLAAIGNDCVGAIQLSSKQPASVNKICYNVLSAQKIEKLLQGYKHTPLGMEIDDDDFRISIAGAQEKTALLRIGKQWTKPIGATPTSHILKLPMGELPQVGIDLTDSCENEFICLELARAFGFSVANSEVLYFGKQKVLSVERFDRKYSSDGSWLMRLPQEDFCQAMGISSAQKYQSAGGPSIADCINLLTASSNAKDRATFFKAQIFFWLIAAIDGHGKNFSIFLEPENRYRMTPLYDILSAFPVMSKKALQPQTIKMAMSLKGKNIHWKWNNIQPRHFVSTAEHVKYPVDKVISHYEYFIDNVEDAITKV…		hipBA	GAB54158.1	86	Gam_86_GAB54158.1	MKLNNSKELADYIKRHRKKLARTQADVAEHVGLMQKTISAIENSAGSSRIDTLFKIAHELGLSIELKPKHPSQSDHKESSRWDKEW				HTH
RJY18731.1	429		Gam_429_RJY18731.1	MKLHVSLNDFVVGYLSKDKHGGLYFEYTSEWLSTAGARPISLSLPLTAQKYSGEIVYNFFDNLLPDNPAIRNKIQSRFQLSTNHAFDLLAAIGHDCVGAIQLSQHAPVSVKTMQYESLTETDIEQLLAGYREAPLGMLAEDTDFRISIAGAQEKTALLKIGDTWNKPIGSTPTSHILKLPMGELPHVNIDLSESCENEFVCLELARALGFEAARSEVVQFGSQRVLSVERFDRKYARDGSWLMRLPQEDFCQAMGMSSALKYQADGGPDIQACMKLLSASSCKEDRDTFFSSQILFWLLAGIDGHAKNFSVYLMPDNRYRMTPLYDILSAHPLMQKPGGLAKQKIKMAMSLKGKNTQWKWDKILPRHFLSTARQVGYSELAAKQTLERIADELETAIEL…		hipBA	RJY18730.1	83	Gam_83_RJY18730.1	MKLNSPAELSSFLKAQRKQLKRSQADVCEKIGLHQPSLSSFEKQSDQSKIETLFRIAHELGLEVHLQTQHETVPDARQWTEEW				HTH
KDN95469.1	442		Gam_442_KDN95469.1	MAKQASNHLFISMNGLLVGELWKLKNGALQFRYADEWLDSPYARSLSFSLPLSKKVYEGDVIYNFLDNLLPDNDAIRAKMQARFHTTTTQPFDLLAAVGSDCVGAIQLSSERLANDENLHAKPLSDAEIAEILKGYASNPLGMQDEDEDFRISIAGAQEKTALLKMEGEWFLPKGTTPTTHILKLPIGKLAYNNLDLSQSCENEWLCMQIAKAYGLPVAEADVVMFEDQKVLAVERFDRKWVNASKLVRLPQEDMCQAMGVAPAIKYEADGGPGIKDMMDMLRGSQNAQADREVVFKSQVLFWMLAAPDGHGKNFSLFIEQNNGFHLTPLYDILSAYPLIGGTGLQKQKIKMAMAVQGKKRHYNWHSILPRHFLTTAKAVGYSEKLALSHLKEMFSKTP…		hipBA	KDN95470.1	83	Gam_83_KDN95470.1	MRVNSAKELSVYLQDKRVSNNLSQTTVADLASMRQATVSAFESKPDSAKLETLFKLLSALDLELEVRPKGSAFDQNTSSKLDW				HTH
AHF01693.1	435		Gam_435_AHF01693.1	MNELVVSMNGLRVGKLIKHKNGALRFSYAKEWLVSPYSRALSLSLPLSEKPYEGDLIYNFLDNLLPDNDLIRAKMQTRFKTATIQPFDLLAAVGKDCVGAIQLTSHAPVGDSQYNAGLDATELNESQIADLLKNYAANPLGMQDLEQDFRISLAGAQEKTALLKIDDKWYLPKGATPTTHILKLPIGVLAHNNLDLSQSCENEWLCMQIAGAFGLPVAHTEVLEFDGQKAIAVERFDRKWLANDRLVRLPQEDMCQVLGIAPALKYEADGGPSIKQIMDVLRGSQQAQRDREVFFKAQILFWLLAAPDGHGKNFSLFIEANNGYRLTPLYDILSAYPLMGGQGLQPQKIKMAMALQGKSRHYKWHSLSPRHFVMTAKAVGYSERLALSHLEEMCQKAEQ…		hipBA	AHF01694.1	80	Gam_80_AHF01694.1	MRVNSIKELAVVLQNQRLSLDISQSQLAELACTRQATVSNFENNPAQAKIETLFKLLSALELELEVRPKGSLAQDNKLDW				HTH
KUJ73042.1	437		Gam_437_KUJ73042.1	MNHLCVSMNGLLVGTLSKLKNGALRFVYAEEWLNSQFARSLSLSLPLARRPYEGDVVYNFLDNLLPDNEAIRAKMQVRFHTSTTQPFDLLAAVGQDCVGAIQLSSEFEPGLAELKAKPLNERQVAELLKGYASSPLGMQEAEADFRISIAGAQEKTALLKMDGNWYLPQGSTPTTHILKLPIGVLAHHNLDLSQSCENEWLCMQIAKGFGLPVAQTEVLTFEDQKVLSVERFDRKWLDGKRCIRLPQEDMCQALGVAPALKYESDGGPGIKSIMQVLRGSKNAQADRAIFFKAQILFWLLAAPDGHGKNFSLFIEPNNGYRLTPLYDVLSAYPLIGGAGLQKQKIKMAMGLYGKQRHFKWDGMMPRHFVTTAKAVGYSETLAVEHLEEMLGKAHKVVES…		hipBA	KUJ72513.1	80	Gam_80_KUJ72513.1	MRVNSPKELAVYLQDRRVLKNVSQEKAADLASVRQATVSAFESRPESAKLETLFKLLSALDLELEVGPKGEADRSLELDW				HTH
AGH38923.1	428		Gam_428_AGH38923.1	MVGNVLTVAMNGLEVGHWQKLSSGATEFCYIPSWLNSPRKRAISLSLPLSDQIYRGDVVYNFFDNLLPDNELIRSRIQQRFQTTTKSPFDLLSAIGQDCVGAIQLYNQTPSPTQNINAQKLVDQEIEHILQNYQSLPLGMAEQADFRISIAGAQEKTAFLYHQGEWKRPLGSTPTTHIFKLPIGVVGQGQIDLSNSCENEWLCLNILRVFGLPVSQAEIAYFGETKVLIIERFDRRWAKDNSYLLRLPQEDMCQAFNIAPARKYENDGGVGILPIMQLLKGSSNALADQKAFFKAQILFWLLCAIDGHAKNFSLFLEPNNRYKLTPFYDVISAYPLISPKGLQKQKVKMAMAWHGEQNKHYLWDKIQLRHIFNTAKLAGLSKQTVEEILQEIVVASSRL…		hipBA	AGH38924.1	84	Gam_84_AGH38924.1	MVATTPQMLAHAVKEYRNLQKKSQTEVATVANTKQSTISIFENDPTGTKIETLFNILMALELELVVQPRPKSRDILQDEEGEIW				HTH
ABR74675.1	430		Gam_430_ABR74675.1	MVNQILTLAMNGIEVGEWRKFADGSTAFQYYPSWLEASRSRAISLSLPLSNKVYHGDVVYNFFDNLLPDNELIRSRIQQRFQTTTKSPFDLLSAIGQDCVGAIQLYAKSPSSIKSILSQPLTEQEIEHTLLNYQSLPLGMKEQEDFRISLAGAQEKTALLYHQGQWHRPLAATPTTHIFKLPIGIVGQGQIDLSDSCENEWLCLQILAKFGLKVPSTEIAHFGNTQVLIVERFDRRWAKDNSHLIRLPQEDMCQAFNIAPARKYEADGGVGILPIMRLLKGSSNAMEDQKDFFKAQILFWLLCAIDGHAKNFSIFLAPNNRYKLTLFYDVISAYPLIKPNGLQRQKVKMAMAWHGEKNKHYLWDKIQLRHIFHTAKLAGLSAQIVEEILHEICVSVRKL…		hipBA	ABR74674.1	87	Gam_87_ABR74674.1	MFPMVVTTPQMLAHAIKEYRNLQKKSQTEVAKFANTKQATISVFENDPNGTKIETLFNILTALELELVVQPRPKSSEIQYDDEGEVW				HTH
TCP95997.1	429		Gam_429_TCP95997.1	MVSSRVLTVAMNGETVGEWRRSAGGATEFQYAESWLNAPHTRAISLSLPLARQPYKGEAVYNFFDNLLPDNELIRSRIQQRFQTVTKSPFDLLSAIGQDCVGAIQLYQGESRSVRQTVAQPLNDQAIENLLKNYRTSPLGMNKFDDFRISLAGAQEKTALLWYQNQWQRPLHATATSHIFKLPIGSVGQGQLDLSDSCENEWLCLQILQKFGLSVPLASVARFGESKVLIVERFDRRWSADGSWLIRLPQEDMCQALNIAPARKYEADGGIGIVRIMQLLNGSANAKQDRKQFFKAQIVFWLLCAIDGHAKNFSLYLEPQNRYRLTPFYDVISAYPLISPSGLQAQKVKMAMAWQGENRHYVWQKIKLPHIFHTAKSAGLATETVEEILHELTQSYPSI…		hipBA	TCP95996.1	85	Gam_85_TCP95996.1	MVVTSSKMLAQVMREFRYRQGLSQTDLAKQAAIKQATVSAFENMPDSTKLETLFKLLAGLELELVVQPRPKNMPSATQEEWGDVW				HTH
TCK68308.1	426		Gam_426_TCK68308.1	MENKLNIAMNGIRVGQWCKLDNGATEFQYSLNWLDSPRSRAISLSLPLSHKIYKGDAVFNFFDNLLPDNDQIRSRIQQRFQTQTKTPFDLLSAIGQDCVGAIQLYRDVPYFVRRVDASPLNDREIEVLLQNYQSLPLGMDQTDDFRISLAGAQEKTALLYHENQWKRPLYSTATSHIFKLPIGLVAQGQLDLSMSCENEWLCLEILRLFGLNVPKAEIRYFGETKVLIVERFDRRWSVSKNWLVRLPQEDLCQALNIAPARKYEADGGAGILTIMSLLNSSADPLNDRKHFFKAQILFWLLCAIDGHTKNFSIFIEQGNRYRLTPFYDVMSAYPLMNPKGLCRQKIKMAMAWHGENKHYLWDKIQLRHIFHTAKLAGFAKENVEDILHEISKIIPHLTQ…		hipBA	TCK68307.1	105	Gam_105_TCK68307.1	MAISITSAKALSQIIREFRYQANLSQMDVAKRAATKQATISVFENTPESTKLDTLFKILMALELELIVQPRPTKGQMMPNKQSEILTELSIAEDGAKYNVDDEIW				HTH
EFU67336.1	428		Gam_428_EFU67336.1	MVMSNSILNVAMNGLLVGEWRKLTSGATEFQYAEKWLESVRSRPISLSLPLSHKIYRGDSVYNFFDNLLPDNEQIRSRIQQRFQTSTKSPFDLLSAIGQDCIGAIQLYQGENRSVRQIYAEPLNDKEVENVLKNYRTFPLGMEESEDFRISLAGAQEKTALLYYQNQWQRPLHSTATSHIFKLPIGMVAQGQLDLSGSCENEWLCLNIMKAFGLPVPRSQIQYFGEMKVLIVERFDRRWSENRSWLIRLPQEDMCQALNIAPARKYENDGGPSILQIMSLLKGSSNAQADRKQFFKAQIIFWLLCAIDGHGKNFSLFLEQENRYRLTPFYDVMSAYPLINHNGLQKQKVKMAMAWHGKNKHYLWDKIQPRHIFNTAKLAGLSKETVEDVLHEISALYRR…		hipBA	EFU67335.1	92	Gam_92_EFU67335.1	MVITTAKMLSHVIREFRYQGDLSQTDVAKLAGTTQARISAFENEPERTKLETLFKILAGLELELIVQPRKKSSNTALSIKEPTATYDDDEAW				HTH
SMY16089.1	434		Gam_434_SMY16089.1	MEKLSVAMNGVLVGTLSKASSGAISFQYHSTWLARAGSRAISLSMPLRQDPYHGDIPYNFFDNLLPDNEEIRSRIQSRFKATTKRPFDLLSKIGGDCVGAIQLYSPDIILEDVRQVHAEPLTDTRMAQVLRGYQSDAPLGMLEDTDDFRISIAGAQEKTGLLWYKNQWHLPQGSTPTSHILKLPIGILPHKNIDLSDSCENEWLCLKIAAAYGFSVNEANIVYVENIKALALKRFDRRWSQDGSWLMRLPQEDMCQALGVAPALKYESDGGPGISNIMQFLLGSRTSSHDREVFFKAQVLFWLLAAIDGHGKNFSLFLEPESRYSMTPLYDIISAYPLMDSKSIPKQKAKMAMALIGTKKYYKWQTIQPRHFLSTAKAIGFSEQRASELMIEMKSQTPA…		hipBA	SMY16088.1	86	Gam_86_SMY16088.1	MQITSAKMLANAVRDQRKAQKITQSDTAKLVGIKQTTVSAFENMPEGTKVDTLFKLLAALDLELHVQPRNSNTETQNSNQKWNEEW				HTH
CBJ92254.1	432		Gam_432_CBJ92254.1	MNKLIVALNGLEVGVLFRDKKGAMSFQYTNEWLKEPGTRAISLSLPLSNQKYVGQEVFNFFDNLLPDSREIIARMQARFQITSKHPFDLLASVGRDCVGAIQLYQEGNQIPPIDEVHAEPLDERAIVELLEGYKTTPLGMNNSDDFRISLAGAQEKTALLWHQGCWQRPYGSTPTSHIFKLPIGRIEHNNIDLHESCENEWLCLKISRTFGLPVANAELAKFGEKTVLIVERFDRRWSCDNRWLMRLPQEDMCQAMGIAPALKYEADGGPGIADIMTLLLGSRNSITDRETFFKSQILYWLLAAIDGHGKNFSIFIEPDSSYSMTPLYDILSAYPIFGAKGVAPKKAKMAMALRGKSRQYHWATIQPRHFPSTARQVGFSESMAEKLMNEMGNMAEKVI…		hipBA	CBJ92255.1	83	Gam_83_CBJ92255.1	MKITSPQTLAVAIREQRKKKRLTQKDTADRVGIKQSTVSGFENSPEKSKLETLFKLLSSLGLELQVTERNGSTKSDSRWTREW				HTH
AEX54410.1	431		Gam_431_AEX54410.1	MDKLTLALNGIAVGTLEKGGSGEMSFVYHQSWLDRPGARAISLSLPLQADKFRGAVVYNFFDNLLPDNEQIRSRIQARFHIPTKQPFDLLSRIGGDCVGAIQLYPEGDQVAPVTEIHAQPLGEKDIEQLLQGYKDAPLGMEADIEDFRISLAGAQEKTALLWYRDQWHRPQGSTPTSHILKLPIGYIANNGIDLSESVENEWLCLKIAEKFGFPVARSEIANFGSQKVLVVERFDRRWSQDGSWLMRLPQEDFCQALGVAPALKYEADGGPGIARSMKLLLGSQRAGGDRDMFFKSQILFWMLAAIDGHAKNFSVYIEPGSAYRMTPLYDVMSAFPLMHPTGIPAKKAKMAMAVLGSNRHFHWDRILPRHFVSTAQRVSYSQENVSAMMTEMKEKTEQV…		hipBA	AEX54411.1	83	Gam_83_AEX54411.1	MNITSAKMLASALRNERKKRKLSQSKTAEAIGLKQSTVSEFENYPDGTRLETLFKLLAALDLELQITPRDSNPQEKSSWDQEW				HTH
ACQ94703.1	432		Gam_432_ACQ94703.1	MDKLTVAFNGIEVGTLTRHGSGAMEFHYNPDWLTRQGARAISLSLPLSEKIYRGVQVYNFFDNLLPDNEAIRARIQARFRLASKQPFDLLASIGRDCIGAIQLYPENSVILPINQITAEPLEEAEIASLLMGYKLAPQGMAVETDDFRISLAGAQEKTALLWYREQWHRPQGSTPTSHIIKLPIGHLAQNNIDLSESSENEWLCLQIAKAFGFPVANAELARFGEQNTLVVERFDRRWSKDGSWLMRLPQEDFCQALGIAPALKYESDGGPGIADGMKLLLGSQQANQDRETFFRSQILFWLLAAIDGHAKNFSLFIETGSAYRMTPLYDIISAYPLMAAGSIPAKRARMAMAVTGKNRHFHWATIQPRHFESTAQKAGYSQDKAAELMADFKAGADAV…		hipBA	ACQ94702.1	83	Gam_83_ACQ94702.1	MRITSPQMLSQALRDARIQRKLSQQATARQTGMKQTTVSAFENHPDGTRIETLFKLLSALDLELHLAKRDSEPDKSQGWDQEW				HTH
KRW83205.1	425		Gam_425_KRW83205.1	MSQLLVALNGIEVGTLEKARSGAMTFQYLKEWVDRPGARAISLSLPLTLAPYKGEKVYNFFDNLLPDSDTLRARMQARFRVASSHPFDLLASVGRDCIGANQLYPNGMVLPDVTQTRARPLNNRDIENLLAGYQDAPLGMAKDHDFRISLAGAQEKTALLWHQNQWQLPLGSTPTSHIFKLPIGFLEHSNIDLRESSENEWLCLQILKAFGLPTANADLARFGNQSILIVERFDRKWSSDRSWLMRLPQEDFCQALGISPALKYESDGGPGLRQCMKILEGSQNASQDRDTFFKTQLVFWLLAAIDGHAKNFSLFLEPGSAYRMTPLYDVISAYPLMDHDSLAPARAKILPRHFLSTAKAMGFSPTRAAAIMEETVAQTEAVIESVNARLPNGFPAKVA…		hipBA	KRW83204.1	82	Gam_82_KRW83204.1	MRITSPEMLAQALKNIRKERQLSQSVVADNVGLKQATLSGFENKPEASRVETLFKLLTSLDLELHLSERDTKNAEAGWDQEW				HTH
SOB77320.1	430		Gam_430_SOB77320.1	MPDLIVALNGIEVGKLTLENSGAMAFQYYPAWLNQPGARAISLSLPLSPKVYRGALVFNFFDNLLPDSDAIRSRMQARFSAPTRHPFDLLGSVGRDCIGAIQLYPQDCVLPDIRAVTAESLGATAIEHLLGNYQNAPLGMARENEFRISLAGAQEKTALLWHQGHWQLPTGSTPTSHIFKLPIGFLDHSNIDLRESGENEWLCLQFLKAFGVPTANAELGQFGRQKVLIVERFDRRWSKDSTWLMRLPQEDFCQALGVAPAIKYESDGGPGIHDGMKLLLGSQAANKDRETFFKAQILFWLLSAIDGHAKNFSLFIEPGSAFRMTPLYDVISAYPLMAQGSLAPQQAKMAMSVKGRQRHYHWARIQPQHFISTAHQVGFSSKRASELLGEIAKQVPSAI…		hipBA	SOB77321.1	82	Gam_82_SOB77321.1	MKITSPEALSTAIKNARHRQDLSQQSTAAKVGVKQATVSSFENHPEKSRVETLFKLLSALDLELRVVERSASDPIGGWSEEW				HTH
KGE79034.1	434		Gam_434_KGE79034.1	MANLTVAMNGIEVGTLSLARSGAMAFQYRREWIDRPGARAVSLSLPLSTAAYRGERVYNFFDNLLPDSEAIRARMQARFQVPTRHPFDLLASIGRDCVGAIQLTPENAPSGDVHDVTAEPLDDHAIEALLSGYQDAPLGMAEGQDFRISLAGAQEKTALLWHQGRWQRPTGSTPTSHIFKLPIGFLEHSNIDLRQSNANEWLCLRLLEAFGLPAAKTALARFGDQEVLVVERFDRRWSRDGSWLMRLPQEDFCQALGIAPALKYESDGGPGIAQAMRLLRGSQQAGVDRKRFFKAQILFWLLAAIDGHAKNFSLFLEPGSAYRMTPMYDVISAYPLMRQGSMAAERAKMAMALKGKHRHYRWSRMAPRHFIATAEQVDYSPERVTALMEEIAGSAERIV…		hipBA	KGE79033.1	86	Gam_86_KGE79033.1	MKITSPEMLAHSLKNARKRRQLTQQATAEQIGIKQATVSGFEHHPERSRLETLFKLLSALELELHVTERDSTEESASPEAGWDQEW				HTH
TDB05424.1	434		Gam_434_TDB05424.1	MTSLTVAMNGIEVGTLSQDRSGAMTFRYRPEWLKRPGARAISLSLPLTMAAYRGKAVYNFFDNLLPDSEAIRGRLQARFQVPTRHPFDLLASIGRDCVGAIQLYPHDMTMPDVRRVVAEPLDERAIEALLVGYQDTPLGMGRNQDFRISLAGAQEKTALLWHQGTWQRPAGSTPTSHIFKLPIGFLEHSNIDLRHSGENEWLCLQLLKAFGVPVAEAELARFGAQQVLVVERFDRRWAEDGSWLMRLPQEDFCQALGVAPALKYESDGGPGIHAALRLLRGSQQARLDQDLFFKAQLLFWLLAAIDGHAKNFSLFLEPDSAYRMTPLYDVISAYPLMRQGSMAPERAKMAMAVKGKNRHYRWARMEPRHFVHTADQAGFSIERVTAMIQEIAERADTIV…		hipBA	TDB05425.1	86	Gam_86_TDB05425.1	MKITSPDMLSHALKNARRERHLTQHATAELAGIKQATVSGFENHPERSQIETLFKLLSALELELYVGERDPAGGITGGDEGWDQEW				HTH
AWB69197.1	438	Alteromonadaceae	Gam_438_AWB69197.1	MVILNVFMNGFLVGELKKSRDGGHSFTYSQDWLDTRGSRPISLSMPLRKAPYMGDIVYNYFDNLLPDLRDIRERIVTRYNAESTQVFDLLSVIGRDCVGALQLMPNGNSNFDHKVIKYKSLTNEEVSAILTGYQSNIPLGMLDPENDFRISIAGAQEKTALLRLDNQQWARPEGTTPTTHIFKLPIGAIQSHSHTIDLSDSVENEYLCLKIMAGFGIEVPECEIFEHKGVKALVVERFDRKRSSDKTWIMRLPQEDFCQVNAVSPSKKYESDGGPGIKEIMAFLLSSAESKKDRRDFMKTQVLFWLLGATDGHAKNFSVYLMPNNAYKLTPIYDVLSAYPACGGCGLNKRKLKLAMALKGKNGKKYDIFTIHKQHFITTAKHVGFNTEEMNEVIDEIAQ…		hipBA	AWB69196.1	82	Gam_82_AWB69196.1	MIIYSAKQLSAYLRDERKGQSLTQQEVAKQVGIKQNTVSNFENNPDDCTVKTLFKLLSSLELELNVSPKNTDKSTQEWSEEW				HTH	Plasmid-encoded	Sub-clade_HipA_Ec
RUO24332.1	436	Idiomarinaceae	Gam_436_RUO24332.1	MNTLDVYMNGIKVGEYTRTQSGANSFTYDKNWLNSKGKRGISLSLPLREAPYNGAEVYNYFDNLLPDSREIRDRIVARYNADSTEPFDILTQIGRDCVGAVQLVPHRSAPPNVKQIQAKPLNDEQVVDILKGYQSKIPLGMLPDENDFRISLAGAQEKTALLYQDGQWCLPLHATPTTHIIKLPIGEIQSHDRVIDMTHSVENEYLCLKIAREFGFQVPDCDIITPHDMKALAVKRFDRKLAADGSWIMRLPQEDFCQVTGTSPAKKYESDKGPAIRQIMKELMGSQNPIADRSEFMRTQVLFWLLGATDGHAKNFSIFIQPGNQYCLTPLYDIISAYPAISKKGLHERDLKLAMSLKGSRGRKYQCMMIRRTHFLATAKEVGFSEDSMNDMLDDMASK…		hipBA	RUO24333.1	87	Gam_87_RUO24333.1	MNITRPEQLSTFIKEQRKKAGMTQKQVSQLVGIRVATISDFENKPESCKLETFFKILAALNLQLDVTSRNKDVSHKPDNTKSWNEGW				HTH		Sub-clade_HipA_Ec
SEA95212.1	429	Alkalimonas	Gam_429_SEA95212.1	MNGIRVGEYQRDSRGANAFIYDTDWLCSPGRRSLSLSLTLRPERYAGPEVYNFFDNLLPDSREIRERMVARFKTSSMEPFDILKQVGRDCVGAIQLVPSGADAPAIKRIEASALTDAELAKILNGYQSKKPLGMLDDTQDFRISLAGAQEKTALLFHQGHWCLPHNATPTTHILKLPIGEIRSHDRVIDMTHSVENEYLCLKIAKAYGFEAANCQMIVPDGVKALAVERFDRTMSPDNSWIMRLPQEDFCQVKGISPARKYEPDGGPGISDIMQELLGATNPKHDRETFMRTQVLFWLLGATDGHAKNFSIFLERQDHYRLTPLYDILSAFPAISKQALHDKNLRLAMSLKGSKGRKTECRLICPKHFFATANEVGFPQSTMEQILHDMGTRTAAVISQ…		hipBA	SEA95231.1	84	Gam_84_SEA95231.1	MHITRPEQLSTLIKAYRKKHKVTQAEIAQLVGLRVATISDFENKPESCKLATFFKILAALQLQLDISPRDQVSEPGQSSWQEGW				HTH		Sub-clade_HipA_Ec
RUO76336.1	436	Idiomarinaceae	Gam_436_RUO76336.1	MDTLDVYMNGIKTGEYTRTRSGASTFIYDKDWLESPGRRSLSLSLPLSTTKYKGLEVYNYFDNLIPDSREIRERIVARFNANSTDPFDILSQIGRDCVGAIQLVPHGSKTPNVHTIDATPLSEDNVAKILKGYQSNTPLGMLDAEADFRISLAGAQEKTALLFHNGQWCLPHGATPTTHIIKLPIGEIRSHDRVIDMTHSVENEYLCLKIAKAYGFDTAECDIITPDGVKALSVERFDRKFASDRSWIMRLPQEDFCQVTGASPARKYEVDGGPAISRIMKELVGAQYPIHDREILMRTQVLFWILGATDGHAKNFSIFIDKGDQYRLTPLYDILSAFPTVNKKSLHEKDLKLAMSLKGSRGRKYECRMISRRHFLATANEVGFSGETMNKILDDMAAR…		hipBA	RUO76335.1	84	Gam_84_RUO76335.1	MNITRPQQLSTFIKEHRKKHGITQAEIAKLVGIRVATISDFENKPESCKLETFFKILAALNLQIGVTTRDHASNDQQNQWTEEW				HTH		Sub-clade_HipA_Ec
RAJ99054.1	440	Idiomarinaceae	Gam_440_RAJ99054.1	MKKLDLYMNGTKVGEYTQARSGANHFSYDNLWLESPGRRSISLSLPLRAAAYSGPEVYNYFDNLIPDNRDIRERIVARFRAKSTEPFDILAEIGRDCVGAIQLIPHGSQAPDVKRIEATPLSEQSVAKILQGYHSKAPLGMVEDTADFRISLAGAQEKTALLFHHGEWHLPLGATPTTHIIKLPIGEIKSHDRVIDMTHSVENEYLCLKIAAAYGFEAAECDIIAPDNMKALAVKRFDRKLSSDGTWIMRLPQEDFCQVTGTSAARKYESDGGPTILTIMNELLGASNPAKDRYIFMRAQVLFWLLGATDGHAKNFSIFIKQENQYSLTPLYDILSAFPALSKKGLHEKDLKLAMSLRGSKGRKYECRMIRRKHFVQTAREVGFSEESMHEILDEMAAL…		hipBA	RAJ99055.1	84	Gam_84_RAJ99055.1	MNITRPEQLSTFVKEYRTKQSLTQADVAELVGIRVATVSNFENKPETCKLDTVFRIMAALNLKIDIAPRSEAPSAGSTEWNEGW				HTH		Sub-clade_HipA_Ec
KFZ30810.1	436	Idiomarinaceae	Gam_436_KFZ30810.1	MDKLDVYMNGIKVGEYTRTRSGANQFTYDKNWLVSPGIRSISMSLPLQSTRYEGPEVYNYFDNLIPDSREIRERIVARFQANSTEPFDILAQIGRDCVGAIQLVPHHSPPPNIKHIEASPLTDKQVGKILRGYQSKTPLGMLKDERDFRISLAGAQEKTALLFHNGQWHLPHNATPTTYIIKLPIGEIQSHDRVIDMKHSVENEYLCLKIAKAYGFDAANCEIITPDGMKALAVERFDRKLSADGSWIMRLPQEDFCQVTGTSPARKYETDGGPTIAAIMKELLGSGNPKEDRHVFMRAQVLFWLLGATDGHAKNFSIFIERGSQYRLTPLYDILSAFPAISKKGLHEKDLKLAMSLKGSRERKYECRMIRREHFLATAKEVGFSEDSMNGILDEMAAR…		hipBA	KFZ30809.1	84	Gam_84_KFZ30809.1	MNITRPEQLSTLVKDYRNKQGLTQANIAELVGIRVATVSNFENNPETCKLETVFKILAALNLKIDITTRNELQNDDASQWNEGW				HTH		Sub-clade_HipA_Ec
SES97650.1	438	Enterobacterales	Gam_438_SES97650.1	MVRNSLNVYMNGLLVGCFTQKGNGENHFEYDQSWLNTNGARPISLSMPLRNKPYIGNVVYNFFDNLLPDSLDIRQRIVARHLAQSTQPFDLLSKIGQDMVGALQLMPTNSPPLNIQHITYKTLNNDELERILLGYQSNIPLGMLRELADFRISIAGAQEKTALLKLNNRWCLPQGTTPTTHIIKLPIGKITTHSYTLDLTQSVENEYLCLLIAKAYGLPVPSAEIIQLDKIKALAIERFDRRFSTNKQWIMRIPQEDFCQVLNISPGSKYENQGGPGIFEIMHFLEGSIFPKRDRSIFMQSQLLFWLLAATDGHAKNFSLFILPDGKFELTPLYDIISCYPMISKKGMNIQDAKLAMSLRGTKGKKYSIERIFPRHFLQTASYVGFSRDEMTAIMHQFA…		hipBA	SES97621.1	85	Gam_85_SES97621.1	MKITNAKQLSNRMQDIRLSQGLSQEKIAKQIGLRQGTVSNFEKNPETTKLETFFKLLSVLELEIELKPRRPTKAEDSQGGWEHEW				HTH		Sub-clade_HipA_Ec
PKG40448.1	434	Psychromonadaceae	Gam_434_PKG40448.1	MATLDVYLNGYLVGEFKKSSNGAHSFSYSTSWLALNGSRPISLSMPLAKSEYRGDVVYNYFDNLLPDNSEVRQRIVARYQAGSSLPFDLLSMIGRDCVGALQLLPKGEAPLNVKNLEYRALGNEELDKIIMGYRADMPLGMIEDLQDFRISVAGAQEKTALLNIDQTWCLPLNSTPTSHIIKLPIGQIQSHSYSLDMSDSVENEFLCMQLLQAYGLSAAGCEILTLEEMNVLSVERFDRQYSSDKKWLMRRPQEDYCQVFNVPSALKYENQGGPGIEQIMNHLLGSKNAVKDRADFMKAQVLFWLMGASDGHAKNFSIFILPDGQFQLTPFYDVLSVFPVVNKKGLNIRQVKLAMGLKATKGKKYHINKIYPRHFIETAKQVGFETAKMDTILSEIKAS…		hipBA	PKG40447.1	84	Gam_84_PKG40447.1	MKISTTKQLSAYLKDVRLDNELSQADVAKKVGVRQDTVSNFELRAGTTKMDTFFKLLSALELDFEITPRNGKNSDDGSGWKEEW				HTH		Sub-clade_HipA_Ec
KFZ35946.1	440	Shewanellaceae	Gam_440_KFZ35946.1	MPSLDVYMNGYLVGVLSKLTNGAHHFKYDAQWFATAGARPISMAMPLRRQEYQGDEVYNFFDNLLPDNSEIRQRVVARYQTNSTQPFDLLTAIGMDCIGAIQLMPHSVQPDTRQPIQYKPLTDTSLQAVLTGYQQQAPLGMIESEDNFRISIAGAQEKTALLKWLGQWCLPVGGTPTSHIIKLPIGKIETHSYSIDLSDSVENEFLCTQLAAAFGLDVPECSILKTNNIKALVVERFDRRLSSNGEQLLRLPQEDFCQVLNVPSAKKYETHGGPGIKQIMDFLQGSMTAAQDRYNFMKSQVLFWLLAATDGHAKNFSIFIRPEGRYQLTPFYDILSMYPAFGNRGLHPSDAKLAMGLTVSKGKKYKVEQIFPRHFYSTAKAVGFPQEEMTKIMQEFAEK…		hipBA	KFZ35947.1	85	Gam_85_KFZ35947.1	MKITTTQQLSAYLKDVRLSDKKSQADVANKVGIRQDTVSSFERSPESTKLETFFKLLSALELELSIQPRNSSVGQDDASAWKEEW				HTH		Sub-clade_HipA_Ec
RLV58283.1	448	Shewanellaceae	Gam_448_RLV58283.1	MATLNVYMNGFLVGEFTKSNTGAHSFKYHSDWLERSGSRPISLSMPLAKEEYKGDEVYNFFDNLLPDNIEIRNRIVARHNALSTQPFDLLAKIGQDSVGALQLVPKEHQASDVKSIESKPLSNDELVKVLKSYQSKIPLGMVPEEDDFRISIAGAQEKTALLNVDGQWHIPLKSTPTTHIIKLPIGEIQSHSHTLDMSDSVENEYLCMLIAREFGLAVPDCSILTIQDTKALAVERFDRKLSADSSWIMRLPQEDFCQTLNIASAKKYESHGGPGIKEIMKKLMGSRNAASDRFNFMKSQVLFWLLAATDGHAKNFSLFIESDSRYRLTPFYDIMSIYPVLGGKGLNIRDAKLAMGLKATKGKQYKLNQIQIRHFFRTAKDVGFSIDEMHQLLVEITES…		hipBA	RLV58275.1	87	Gam_87_RLV58275.1	MGTKITDAKQLSVELRNIRRSKKLSQTQISKNVGIRQDTVSKFEQSPESTKLETFFKLLSALELEIEVKPRNANSSHTADSAWSEEW				HTH		Sub-clade_HipA_Ec
ABE53602.1	435	Shewanellaceae	Gam_435_ABE53602.1	MAVLDVYMNGYLVGEFTKSSTGSHQFAYAPQWLAIPGSRPISLSMPLRKQAYKGDEVYNFFDNLLPDNLEVRNRVVARHNADSTHAFDLLAKIGQDSVGALQLIPHGQTPFDVKKIESKPLSEKQLEKVLKGYQSNIPLGMLADDDDFRISIAGAQEKTALLKLNGQWRLPIKSTPTTHIIKLPIGEINSHSHSINMSDSVENEYLCMMIVREFGLDAPECSIIKVGDIKALAVERFDRRLSSDGQWIMRLPQEDFCQALNIPPAKKYESHGGPGIEQIMPYLLGSMNSERDRVNFIKSQVLFWLLAATDGHAKNFSLFIEADGGYRLTPFYDILSMYPVIGGKGLNIRDAKLAMGFKATKGKKYQINQIFPRHFIQTAKAVGFDTGIMMEMMHDIADK…		hipBA	ABE53601.1	93	Gam_93_ABE53601.1	MKVTNAKQLSTYLKDARLNAQLSQSKVASKVGIRQDTVSSFELNPDSTKLETLFKILSALNLELDIKVRNPQLVDERRHGNATVPEQEWKEEW				HTH		Sub-clade_HipA_Ec
KPZ69574.1	440	Shewanellaceae	Gam_440_KPZ69574.1	MATLDVYMNGYLVGEFTKSPTGSHVFQYASQWLDTQGSRPISLSMPLRAQSYIGDEVYNFFDNLLPDNVEVRSRIVARHNAQSTQAFDLLAKVGQDSVGALQFVPHGQQALDVKAIESKPLTNHDLENILKGYQSNIPLGMLAGEDDFRISIAGAQEKTALLNLDAIHKNGWRLPIKATPTTHIIKLPIGKIQSHSHTIDMTDSVENELLSMMIVREFGLAVPQCSIIKVGDIKALAVERFDRKLSSDSQWIMRLPQEDFCQTLNVPSAKKYESHGGPGIKQIMTYLLGSTNAEKDRHDFMKSQVLFWLLAATDGHAKNFSLFIDAGGGYRLTPFYDILSMYPAIGGRGINIRDAKLAMGLNASKGKKYAVDKIFPRHFIQTAKAVGFDPVVMTDILRE…		hipBA	KPZ69575.1	93	Gam_93_KPZ69575.1	MKVTNSKQLSAYLKDARLNMKLTQSKVASKVGIRQDTVSSFEQNPDSTKVETLFKILSALNLELDIKVRSAEPECQRVNYDSKVAEPHWKEEW				HTH		Sub-clade_HipA_Ec
ABV89156.1	439	Shewanellaceae	Gam_439_ABV89156.1	MAVLDVYMNGYLVGEFTKSTTGSHLFKYAAQWLDTPGSRPISLSMPLRSQAYKGDEVYNFFDNLLPDNMEVRNRIVARHNAQSTQAFDLLAKVGQDSVGALQLVPHEQQPFEVKKIEAKPLSDEALEKVLKGYQSDIPLGMLSDEDDFRISIAGAQEKTALLNLDGRWQLPIKATPTTHIIKLPIGEIQSHSYTIDMSDSVENEYLCMMIVREFGLDVPDCSIIKVGDNKALAVARFDRKLSSDGQWIMRLPQEDFCQTLNIPSAKKYESHGGPGVEHIIPYLLGSMNSEQDRYNFMKSQVLFWLLAATDGHAKNFSLFIEVGGGYRLTPFYDIISMYPVIGGKGLNIRDAKLAMGLKATKGKKYQIVKIFPKHFIETAKAVGFDLATMAAILREVADS…		hipBA	ABV89157.1	93	Gam_93_ABV89157.1	MKVTNSKQLSAYLKDARLNMKLSQSKVGSKVGIRQDTVSSFEQNPDSTKLETLFKILSALNLELDIKVRNSELAERLNDDKSTASEQEWKEEW				HTH		Sub-clade_HipA_Ec
EFB70684.1	439	Enterobacterales	Gam_439_EFB70684.1	MEGGVVMATLYVYMNGYLVGEFIRSSTGAHQFKYDSHWLETPGARPISLSMPLQHQEYKGDEVYNFFDNLLPDNIEIRNRVVSRHQADSNQPFDLLSKIGQDSVGALQLVPAEQTVSNVKQIEYKRLSTKKLEKILTGYRANIPLGMIDEVDDFRISIAGAQEKTALLNLDGHWYLPLNATPTTHIIKLPIGKIESHSYSIDLSESVENEYLCLLIAKEFGLDVPHSFILNIGEIKALVVERFDRKYSSDDTWIMRLPQEDFCQTLNVSPARKYQSHGGPGIQEIMDYLLGSINVEKDRYQFMKSQVLFWLLAATDGHAKNFSLFIESEGRYRLTPFYDILSMYPSYGGRGIHPRDAKLAMGLKGKKGIKYEIEQIFPRHFFATAKAVGFARAEMEKIL…		hipBA	EFB70683.1	96	Gam_96_EFB70683.1	MLLASSKVGIPMKVTNTRQLSAYMKDVRETNKLSQSKVASKVGIRQDTVSSFELSPDSTKLETFFKILSALNLELDIKPRNESGSSNTDSGWKEEW				HTH	6_aa_deleted_at_the_N-term_of_EFB70684.1	Sub-clade_HipA_Ec
OAT51499.1	439	Enterobacterales	Gam_439_OAT51499.1	MATLHVYMNGYLVGEFIRLSTGAHQFKYDIHWLETPGARPISLSMPLQHQEYKGDEVYNFFDNLLPDNSEIRKRVVRRYRAESTQPFDLLSKIGQDSVGALQLVPNELNVSDIKKIEYRPLSDEALEKVLNGYKSDSPLGMIEEVDDFRISIAGAQEKTALLYFNDQWYLPLRTTPTTHIIKLPIGEIQSHSHTLDMSDSVENEFLCLLIAAEFGFDVPKCTIINVGETKALAVERFDRKFSADNAWIMRLPQEDFCQTLNVLSENKYQKDGGPGIYDIMTYLLGSINTEKDRYQFMKSQVLFWLLAATDGHAKNFSLFIEPEGRYKLTPFYDILSVYPVFGGKGLNPREAKLAMSLKGTKGNKDKIEQIFPRHFFATAKAVGFDRTEMERIFIEFDEQ…		hipBA	OAT51500.1	85	Gam_85_OAT51500.1	MKVTNTRQLSAYMKDVRETKKLSQSKVASKVGIRQDTVSNFELSPDSTKLETFFKILSALNLELDIKPRNESGSSNTDSGWKEEW				HTH		Sub-clade_HipA_Ec
CAE17272.1	439	Photorhabdus_TT01	Gam_439_CAE17272.1	MAALDVYMNGYRVGVFTKANTGFHHFKYDESWLRLSGSRPISLSMPLRHQAYQGDEVYNFFDNLLPDNPEIRRRIVARHNAESTQPFDLLAKVGQDSVGALQLVPQGTSANDIKRIEYKPLSKVELEKVLTGYQAGAPLGMIEEEEDFRISIAGAQEKTALLNIDGNWCLPLNATPTTHIIKLPIGKIESHSHSIDMSESVENEYLCMLIARMFGLSVPHCLIMKVGEIKALAVERFDRKYSSDNSWIMRLPQEDFCQTLSVPSAKKYESHGGPGIPEIMSCLLGSVKAETDRYEFMKIQVLFWLLAATDGHAKNFSLFIEADGHYRLTPFYDILSMYPVFGGRGLHPRDAKLAMGLTGTRGRKYNIEQIFPRHFFQTAKVAGFDKDSMARILTEYAET…		hipBA	CAE17273.1	101	Gam_101_CAE17273.1	MFKLVDLNMKVTNSKQLSVYLKDIRLTQKLSQGKVASKVGIRQDTVSSFELHPDSTKLETFFKIMSALNLELDIRPRNVTKINSSVEDDCTTSDPAWKEEW				HTH		Sub-clade_HipA_Ec
PRD12925.1	439	Erwiniaceae	Gam_439_PRD12925.1	MAALDVYMNGYHVGVLTKTGSGAHHFTYDANWIGLPGSRPVSLSMPLRHQPYQGDEVYNFFDNLLPDNLDIRRRIVTRHQADSTQPFDLLAKVGQDSVGALQLVPQGKSVSDIKQIEYKSLSEQKFESILMGYLSDAPLGMIDSEDDFRISLAGAQEKTALLFKDDRWCLPINATPTTHIIKLPIGKIESHSYTIDMSDSVENEYLCMMIAREFGLPVPQCFMLRAGKIKALAVERFDRKYASDGRWIMRLPQEDFCQVLSVPPALKYENHGGPGISAIMSFLLGAVEPERDRYSFMKSQVLFWLLAATDGHAKNFSVFIESEGRYRLTPYYDILSMYPGIGGRGIDRRDAKLAMGLTGSKGKKYAIEQIFPRHFFQTAQAVGFAKESMESILTEFAQS…		hipBA	PRD12907.1	89	Gam_89_PRD12907.1	MKVTNSKQLSSYLKDVRITQKLSQGKVATKVGIRQDTVSNFEQYPDSTKLETFFKILSALNLELTVTPRNSGADSNEASGAASSWKEEW				HTH		Sub-clade_HipA_Ec
AEY00157.1	439	Aeromonadaceae	Gam_439_AEY00157.1	MAALDVYMNGYRVGVFTRTGSGAHHFKYNEAWLRLPGSRPISLSMPLRHQTYQGSEAYNFFDNLLPDTPDVRNRILARYHANSTQPFDLLSKVGADTVGALQLLPQGIPPGDIRKMEYKVLSDKELEKVLTGYQAGAPLGMIEEAKDFRISIAGAQEKTALLLLGDKWCQPRNATPTTHIIKLPIGRIESHSYAIDLSDSVENEYLCTLLAREFGLPVPTCFMMQVGSIKALAVERFDRKYASDGSWLMRLPQEDFCQVLNVPSARKYETHGGPGIAEIMSYLLGSANAEQDRYRFMKAQVLFWLLAATDGHAKNFSVFIESDGRFRLTPFYDILSMYPVFGGRGLHPRDAKLAMGLKGTKGRKYGIEQIFPRHFFQTAKAVGFSQEAMATILAEVAGS…		hipBA	AEY00156.1	88	Gam_88_AEY00156.1	MKITSAHQLSAYMKDVRLTQKLSQGKVAGKVGIRQDTVSNFELHPDTTKLETLFKILSALELELTVQPRNTTGADAGNNASAGWKEEW				HTH		Sub-clade_HipA_Ec
OAT28621.1	438	Enterobacterales	Gam_438_OAT28621.1	MASLDVYMNEYYVGVFTKKNSGAHSFQYTEEWVNRAGSRPISLSMPLQLQEYQGDSVYNFFDNLLPDNTEIRDRIVSRYQAHSNQPFDLLTAVGADTVGALRLLPKGNTPTDIKKIEYDKLNDAQLEKILLGYQSNTPLGMLDEYTDFRISIAGAQEKTALLFYKNHWCLPHNSTPTTHIMKLPIGVIESHSYTIDLSNSVENEYLCTLIAKAFELPVPHCSILQLKNIKALAVERFDRKYASDNSWIMRLPQEDFCQILNIPSALKYESEGGPGIIDIMNYLLGSSNADQDRFHFMKAQVLFWLLAATDVHAKNFSVFINQEGRFHLTPFYDIMSMYPNFGGRGLNSRDAKLAMGLQANRGKKYAIEQIFPRHFYQTAEAVGFPLILMTEILNYFYRN…		hipBA	OAT28622.1	85	Gam_85_OAT28622.1	MVIINAYQLSVHLKDVRLRKKLSQGKVAQKVGIRQDTVSNFELNPNSTKLETFFKLLSALNLEMEIHPKDAKNNPTRKSEWKEEW				HTH		Sub-clade_HipA_Ec
SIR12652.1	439	Aeromonadaceae	Gam_439_SIR12652.1	MANLAVYMNGYRVGTFTKTTSGAHQFQYHESWLAQPGSRPISLSMPLRHQAYRGDEAYNFFDNLLPDNLEVRNRVVARYQAVSTQPFDLLSYIGQDSVGALQLVTEGHDVPDIRRIDYKPLSDNDLEQILTSYKSGIPLGMVREQQEFRISIAGAQEKTALLYLDDRWYLPLNATPTTHIIKLPIGKIESHSYSIDLSQSVENEYLCTLIAKEFGLPVPHCFMMQVGQVKALAVERFDRRYAADRSWIMRLPQEDFCQVLNVPSARKYESHGGPGITDIMKTLLGSATPEQDRYLFMKSQVLFWLLAATDGHAKNFSVFIEPEGRFRLTPFYDILSVYPVFGGRGLNRRDAKIAMGLASSKGKKYAIEQIFPRHFFQTAKAVGFERSAMEEILTELANA…		hipBA	SIR12620.1	84	Gam_84_SIR12620.1	MKVTSAKQLSACIKDARLSQKLSQGKVAEKVGIRQDTVSSFELNPESTKLDTLFKILAALELSLDIKPRNESSDSPASGWKEEW				HTH		Sub-clade_HipA_Ec
PEH74441.1	439	Enterobacterales	Gam_439_PEH74441.1	MAELDVYMNGYKVGIFSRTKTGAHAFQYADTWLNQTGSRPISLSMPLRRQPYRGDEAYNFFDNLLPDNPEIRGRILARYHADSTQPFDLLSRIGADSVGAIQLLPKGATPGDIRTIDYKALSDQELTKILTGYKAGAPLGMIEGIDDFRISLAGAQEKTALLFKDGRWNQPKGTTPTTHILKLPIGKIESHSYSLDLSDSVENEFLCTLLAKEFGLSVPHCFMVHLDDIKALAVERFDRRYASDGSWIMRLPQEDFCQVLNVPSARKYENQGGPGIREIMNYLLGSANAEQDRYHFMKAQVLFWLLAATDGHAKNFSVFIEPEGRFRLTPFYDILSVYPVFGGRGLNRRDAKLAMSLASSKGKKYAIEQIFPRYFFQTAKAVGFERSAMEEILTELANS…		hipBA	PEH74442.1	83	Gam_83_PEH74442.1	MKITNAKQLSAYLRDVRLSEDLSQGKVASKVGIRQDTVSNFELQPGTTKLETFFKILSALDLELEVRPRGSDTQSPEGWKEEW				HTH		Sub-clade_HipA_Ec
EGN75894.1	437	Idiomarina_A28L	Gam_437_EGN75894.1	MSTLAIYMNGYCVGYFSRSDSGAHTFCYDKSWIIKEGARPISLSMPLRHDEYSGREVINFFDNLLPDNEEIRDRIVARYQADSDQAFDLLSTIGKDSIGALQFVPENEDLGSVHELQYERLTEDKLERILKGYQSKAPLGMLRELDDFRISIAGAQEKTALLKIDNAWCIPKGNTPTTHIIKLPIGKIQSHDHTIDLTDSVENEMLCLRIAKAFGFDAPDCEVITTPTIKALAIERFDRKYSPDHSWLMRLPQEDYCQILGLPSARKYESDNGPTIARIMKHLQGSAEPTRDRETFMAAQVLFFLLGATDGHAKNFSIHIEPYGTYRLTPLYDIISAYTAIGGNGLNIRDLKLAMSLRGSSGKKWRIYQIFRRHFLNTAKEAEFSPSRMSEIITTLCDK…		hipBA	EGN75895.1	91	Gam_91_EGN75895.1	MKINDPKALSNYIRDKRRTRGLSQARVGDLVGLRQGTVSKFESMPEKMQLDTLFRLLSALELELSVKPKNSNDLKDDSNSVLPDAKWSEDW				HTH		Sub-clade_HipA_Ec
TCZ90870.1	442	Lysobacter_N42	Gam_442_TCZ90870.1	MSKLDVYMNGFKVGYLKRSDSGAHEFRYDNQWLIQEGARPISLSMPLRHDAYYGPEVINFFDNLLPDNEEIRDRVVARYAADSNQAFDLLSAIGRDSVGALQFVPEGKEPSGVRELRYEKLTEEKLERILTGYQSRAPLGMLRELDDFKISIAGAQEKTALLKVDGEWCIPVGNTPTSHILKLPIGKIESHDHTIDLSDSVENEMLCLRIAKAFGFDVPDCEVVTTSNVKALAIERFDRKYAKDRSWLMRLPQEDYCQVFGLPSARKYESDNGPSIADIMKHLQGSAKAQHDREVFMAAQVLFFLLAATDGHAKNFSLHIEPYGAYRLTPLYDIISAYPMLGGTGLNIRQLKLAMSLRGSTGKKWNIYQIFKRHFLNTSKLAEFSPTKMNQIISNMCGQ…		hipBA	TCZ90871.1	87	Gam_87_TCZ90871.1	MKITDSKALSNYLRNERRARGLSQAAVGDVVGLRQGTVSKFESMPDKTQLDTLFRLLSALELELSVKPKNTTSHTETSAGERWNEEW				HTH		Sub-clade_HipA_Ec
OXX65111.1	441	Vibrio_V15	Gam_441_OXX65111.1	MVKQLRVLMNGESVGVFTKEPSGAHRFQYGEEWLNSTKSRPISLSIPLRREPYRGDIVINFFDNLLPDNPQVRDRIVARYGAKTKQPFDLLEKIGRDSVGAITLIPEGEPIPEFKGIRATELSLIKLEQVLNSYADNIPLGMVDGNDDFRISIAGAQEKTALLKLDERWFIPQGATPTTHIIKLPIGEIRTQDSVLDLTTSVDNELVCMRLSEAFGLPTASCDVIRAGGVRALAVKRFDRRFSQLKDWIVRLPQEDFCQVSGMPSASKYESDGGIGIEGIMDHLLGSEVPQEDRRTFMRSQVLFYLLAAIDGHSKNFSLFIEPHGKYRLTPLYDIMSAYPLMGGRGLHERKIKLAMGLKASSGYKRKWHLIQPRHFIGTARLVKYSSDSMRDILDEFIA…		hipBA	OXX65110.1	85	Gam_85_OXX65110.1	MLITSSRQLAIHLRDKRKSRKLSQAKVADPVGIKQDTVSKFEVNPETTSIQTLFRILSSLNLEMHIVPKGQSIDPKTDNESDEKW				HTH		Sub-clade_HipA_Ec
SEM44503.1	437	Pasteurella_skyensis	Gam_437_SEM44503.1	MVTRLNVFMNGESVGVFTRTSAGAYYFSYVESWFNSPQCRPISLSMPLRFEAYQGKEVINFFDNLLPDNPQIRERIATRFQAETKQPFDLLAKIGRDATGAITLLPEGDELSDYKTIQAEVLNETRLAEIIQGYQQNAPLGMLDSTQDFRISIAGAQEKTALLFHNNQWQLPQGLTPTTHIIKLPIGEIKTAKHTLDLSKSVDNELICLKLCQAFGLNTAESDLLTVRDLKVLAVKRFDRRLASSNDYYLRLPHEDFCQVFGLSSAQKYENDGGVGIKEIMQKLLYSNDTNDRHSFMQTQFIFWLLGAIDGHSKNFSVAIERQGRYRLSPVYDVISAYPMLGVRGWHKRDLQLAMSLSSTKKGKKWYWHSIRAEHYLTTAKIVGFSPNVMKQSIEYICD…		hipBA	SEM44532.1	79	Gam_79_SEM44532.1	MVIITPQMLAVYLKDYRKQKNLTQAEVANQVGLRQATISDFEKNPNKVTIETFFKIVTALGLEIHLLPKSENEEGVDIW				HTH		Sub-clade_HipA_Ec
ACL33329.1	438	Glaesserella_parasuis_SH0165	Gam_438_ACL33329.1	MVMRLRVLMNGEMVGYFDRTLSGSHHFTYAESWLNSPLARPISLSMPLQRATYQGKEVINFFDNLLPDNPQIRARIATRFNAETQQPFDLLAKIGRDAAGAITLLGEDEQIPNHRIIQATELNESEMTKILQSYQYNAPLGMIDNNQDFRISIAGAQEKTALLWHNGKWKLPHGLTPTTHIFKLPMGEIRTPKHLLDLSKSVDNELVCLRLFSAFNIPSANVELLEMNDIRALAVERFDRRLSQDGSYFLRLPYEDFCQAFGLSPTQKYESDGGIGIGDMMNKLLYSSNSNDRRQFMQTQFLFWLLAAIDGHAKNFSLAIEKQGRYHLSPVYDVISAYPMLGGKGWHHSELQMAMSLRSTQKGKKWHWNKIYAEHFYATAKFVGFSSSDMKQVIEQICD…		hipBA	ACL33328.1	79	Gam_79_ACL33328.1	MLITTPDMLGNSLRDIRKQKKLSQMQIANQVALRQATISTFEKKTDKATIETLFKLLSGLGYELHIQPRPEKTEGNDEW				HTH		Sub-clade_HipA_Ec
ELR64451.1	436	Photobacterium_marinum	Gam_436_ELR64451.1	MKKLFTYMNNDLVGEFIKQSNGAHQFRYSPEWINSHRARALSLSLPLQYDKITSDSVINYFDNLLPDLPEVRAKIVARHHADSTQAFDLLSMIGRDSVGAITLLPPDAIQNVKKLEYEELSEERLERILSAYMSNAPLGMLEDDDEFRISVAGAQEKTALLRIGQTWCVPHGSTPTTHIIKLPIGEIRQPHATLDMKDSVENEFLCIELARELGFKVPEVEIVRAGKMKAIAVERFDRRWAKDSSWLIRLPQEDICQAQGKPSALKYESDGGASIKEIMALLMGSSNALQDRDDFMRFQVFQWIVGATDGHAKNFSIFLEQSGAYRLTPFYDILSAYPIVGGSGLNIRKLKLAMGLKASKGKKYQIDKIYARHFIATASDVGFSKERMSEILDDFVVAL…		hipBA	ELR64450.1	82	Gam_82_ELR64450.1	MIYSPKQLANQLRLLRLQHNWTQEDVAKRVGVKQSTISNFENNPDKTQLITLFKILQALEVELQIVVQSQKSNVEPEDDEDW				HTH		Sub-clade_HipA_Ec
AAW85965.1	439	Aliivibrio_fischeri_ES114	Gam_439_AAW85965.1	MAILIAYMNGERVGEFTKLSNGAHQFQYDKSWIESTVGRPLSLSLPLQYPKITSDCVINYFDNLLPDLSEVRDRIVARYQAKSRQTFDLLHEVGKDSVGAISLLTNDEEPNTKQLDYEVLTPARLKQVLSAYQSNIPLGMLEDESDFRISVAGAQEKTALLRINNEWCIPKASTPTTHIIKLPIGKIQQPNATLDMSDSVENEYLCIQLAKKLGFNVPNVEIIHSDGIKAIAVERFDRRWIKNNTKLLRLPQEDMCQAFGLPSSIKYEADGGPSIKTIMDLLMGSSQSLKDRDAFMRFQVFQWLIGATDGHAKNFSIFINAQGSYHLTPFYDILSAYPILGGKGMNIRSLKLAMGLTASKGKKYPIDKIYTRHFIDTAKAVGFDTARMEEIMKEFAINM…		hipBA	AAW85964.1	87	Gam_87_AAW85964.1	MMGCMMIYNPKQLANHLKLIRTKHNLTQTELAKKVGVKQSTLSSFENHPETTQLQTLFKILHALEVHCIIQEQVPASHEDNLDDEAW				HTH		Sub-clade_HipA_Ec
KLV00705.1	437	Photobacterium_aphoticum	Gam_437_KLV00705.1	MDALNAYMNGERVGEFIKLTNGAHEFQYDTHWIESPKGRPLSLSLPLQYQKHTSSHVINYFDNLLPDLTEIRDRIVARYQADSRQTFDLLKQVGKDSVGAIALYSTNEKPNIKQLNYEVLSADRLVKVLSAYQTKIPLGMLNDEDDFRISIAGAQEKTALLKMGDKWCIPKGSTPTTHIIKLPIGEIKQPNATLDMTDSVENEYLCLLLAKALGFNVPHAEIIKCDHIKALAVERFDRRWSTDGSWLLRLPQEDMCQAFGKPSAIKYETDGGVGIKDIMKLLLGSSNALADREMFMRFQVFQWIIGATDGHAKNFSIFLGVGGSYQLTPFYDILSAYPLLGGKGLHLRSLKLAMGLKASKGKKYPLDGIFARHFIATAKDVGFSIHQMNTIIDEFVAQL…		hipBA	KLV00704.1	86	Gam_86_KLV00704.1	MDAPTMIYSPRQLANHLKLIRTKHQLTQAELAQRVGLKQATLSNFENNPDTTQLKTLFKIIQALGVKIEIHDQIPPMQQQDNEEVW				HTH		Sub-clade_HipA_Ec
PMH30922.1	433	Vibrio.10N.286.49.C2	Gam_433_PMH30922.1	MQKLNAYMNGELVGTLNKQNNGAHTFQYDKTWVTSDKSRPLSLSLKLQLPPITSDSVINYFDNLLPDSPKVRDRIVARYKASSKQPFDLLKEVGKDSVGAIALISPEQPYKNEPLNYQVLDDKKLDAVLSAYKSDIPLGMVEEEEDFRISVAGAQEKTALLFVDQQWCIPKGNTPTTHIIKLPIGEIQQANATLDLKDSVENEYLCIELAKALGFSVPNVHMIKTDNLKALAVERFDRRWTKDKANLLRLPQEDMCQVFGMPSSIKYESQGGPGISEIMKLIMGSSNALEDQYNFMRFQVFQWVIGATDGHAKNYSIYIEKGGSYRLTPFYDILSAYPLLGGRGLNIRKLKLAMGLKATRGKKYEINKILPRHFLDTAKAVNFSQDKMQEILNELKDGF…		hipBA	PMH30923.1	82	Gam_82_PMH30923.1	MIYSPKQLADMMLLIRQKNGWTQSELAKRVGIKQATISNFENSPDKTTLSTFFKLIQAMELTLSIQEKAQVSSQDSQDDENW				HTH		Sub-clade_HipA_Ec
OBT18077.1	438	Vibrio_UCD-FRSSP16_10	Gam_438_OBT18077.1	MQQLNAYMNGELVGTLTKQKNGSHEFQYDSSWLNNDKARPLSLSLKLQLPVITSDAVINYFDNLLPDNIAIRNRIVSRYQTTSNQPFDLLKEIGKDSVGAIALLTPEQPYVNHELSYECLSEERLEKILAAHNSDIPLGMIKEEEDFRISVAGAQEKTALLKVADDWCLPKGNTPTSHIIKLPIGEIKQPSSTLDLTDSVENEFICIELARELGFDVPQVEIINTANFKAIAVERFDRRWVKNNTQLLRLPQEDICQAKGIPSSIKYESDGGPGIKEIMELLKGSSNALQDQYNFMRFQVFQWSIGAIDGHAKNYSLFIEKQGSYRLTPFYDILSAYPITGKKGLDLRKLKLAMGLKATHGKKRQISKIYAHHFLDTAASIDFSTEKMQKILDGIQIEL…		hipBA	OBT18076.1	79	Gam_79_OBT18076.1	MIYSPQQLANILLLIRQKNGWTQSEVAKRVGIKQATISNFENKPEKATIATMFKIVQALDLTVKVEARAKNKIVDEEDW				HTH		Sub-clade_HipA_Ec
OQQ02950.1	438	Vibrio_splendidus	Gam_438_OQQ02950.1	MQQLNAYMNGELVGTLTKQNNGSHEFKYNESWLSSDKSRPLSLSLKLQIPTITSDAVINYFDNLLPDNIAIRNRIVARYQTASNQPFDLLKEIGKDSVGAIALIPPSQPYIENKLSYELLDESRLEKILAAHHSNIPLGMIKEEDDFRISVAGAQEKTALLRLNGDWCLPKGNTPTSHIIKLPIGEIKQPTSILDLTESVENEFICIELARELGFDVPTVEIITTHNYKAIAVERFDRRWIKDRTHLLRLPQEDICQAKGIPSSIKYESDGGPGIADIMKLLEGSSNALEDRYNFMKFQVFQWAIGAIDGHAKNYSIFIEKQGSYRLTPFYDILSAYPITGKKGLNIRKLKLAMGLKASRGKKYQISKIYSRHFLDTAHSVGFNSDSMQSILDDMQTEL…		hipBA	OQQ02951.1	82	Gam_82_OQQ02951.1	MIYSPQQLANTLLLIRQKNRWTQSELAKKVGIKQATISNFENRPEKATISTMFKLIQALDLTLKIEPKDAKNSQSTVDEEDW				HTH		Sub-clade_HipA_Ec
RDV25426.1	437	Alteromonas_aestuariivivens	Gam_437_RDV25426.1	MATLQLYLNQAHIGELIMRNDGAHQLHYASSWLTHPKARPLSLSLPLQKGRITSEQVYNYFDNLLPDSQRIRERIVKRFNAASSRPFDLLAQVGRDSVGALTILQDSYPQQSPSLDYEQLRDKRLKALLLAYQSDMPLGMAEEEELRISVAGAQEKTALLNINGQWCVPKGLTPTTHIIKLPIGQIKGPDFTLDLSDSVENEWLCIELARELGFAVPAVDIVRVDEVKALAVERFDRRWTADKNNILRLPQEDMCQAHGLPPAIKYEAEGGPGIEQIMKLLMGSSNALADRDAFMRFQVFQWLIGATDGHAKNFSIYLEAGGAYRLTPFYDILSAYPITGGQGLHLRDLSLAMGLTATKGKKRKIDQIFPRHFVATAKSVGFDPARMQSIMLKFVDELP…		hipBA	RDV25427.1	79	Gam_79_RDV25427.1	MIFSPKQLADYLKLIRTQNNWSQAEVAQRVGVKQSTISNFENDPDRCQMQTFFKILQALDLTISVAPNKNQQATQDEDW				HTH		Sub-clade_HipA_Ec
POW55641.1	435	Pantoea_PSNIH6	Gam_435_POW55641.1	MDRLSAWMNGERVGTLTRQKNGAHLFQYAPGWLSNPLARPLSLSLPLQYPAIASVSVINFFDNLLPDNPRVRERILNRYRAKSMQPFDLLREVGRDSVGAVMLLPEEAAAPDLTISYESLDTARLEKILSAYQSDIPLGMIPEERDFRISVAGAQEKTALLLTPEGWAIPHGPTPTSHIIKLPIGEIKQPFATLDMRNSVENEYVCLALARELGFRVPDASIITAGRLRALAVTRFDRRWSADGTRLLRLPQEDICQSLGLACATKYESDGGPGIAAIMSLLMGSSNALEDRDDFMKFQVFQWLIGATDGHAKNFSLYIERGGSYRLTPFYDILSAYPVLGGAGLNIRELKLAMGLAASKGKKSEIDKIFPRHFLATAESVRFSTERMAQILAFFAEAL…		hipBA	POW55640.1	78	Gam_78_POW55640.1	MIYSPKQLAHLIRLERQKRGWSQSDLARRVGIKQATVSNFENNPDKTTLTTLFKILQSLEQELVIQGRSAQNGKELDW				HTH		Sub-clade_HipA_Ec
SPZ32453.1	443	Raoultella_planticola	Gam_443_SPZ32453.1	MATLVTWMNNERVGELIKQANGAHLFRYEEAWMRNPRARPLSLSLPLQYGNITDDAVFNYFDNLLPDSPRVRDRIVKRYQARSKQPFDLLAEIGRDSVGAVTLLPPGENATRGALSWEALDSHALDALLTAYQSDIPLGMVNEHDDFRISVAGAQEKTALLKIGEQWCIPTGTTPTTHIIKLPIGEIKQPDAVLDLSESVDNEYLCLALARALGFAVPRASIIQTASIRALAVERFDRRWAQEKTVLLRLPQEDLCQAFGIPSSIKYESDGGPGIRAIMAFLVGSSEALEDRYNFMKFMVFQWLIGATDGHAKNFSIFLQPGGSYRLTPFYDIISAFPLLGGKGLHLSDLRLSMSLKASKGRKTEIQTLYPRHFLATAKEVGFAEEQMLEILRYFVDNV…		hipBA	SPZ32454.1	90	Gam_90_SPZ32454.1	MSPSPGIYSPVQLANYLKLVRQKNQWTQSDLAQRMGIKQATVSNFENHPEKTTLTTVFKILQSLELSMAICEKNAPDTNDSSDNPQDLDW				HTH		Sub-clade_HipA_Ec
ABR77099.1	440	Klebsiella_pneumoniae�	Gam_440_ABR77099.1	MATLTTWMNNVRVGTLTRQANGAHSFRYDEEWLRSPRARPLSLSLPLQYGNITADAVYHYFDNLLPDSPQVRDRIVRRYQARSKQPFDLLAEVGRDSVGAVTLLPPGEEAHLEGLRWQTLDEAQLTALLTAYQSDIPLGMITGQDDFRISVAGAQEKTALLRMGEQWCIPQGATPTTHIIKLPIGEIKQPNATLDLRESVDNEYLCLALARELGLAVPEAEIIATPRIRALAVTRFDRRWAQEGRVLLRLPQEDLCQAFGLPSAMKYESDGGPGIAAIMTFLLGSSEALKDRYDFMKFMVFQWLTGATDGHAKNFSIYLLPGGSYRLTPFYDIISAFPVLGGTGLHLRDLKLSMGLNATKGRKTEINAIYPRHFLATAKAVNFPREQMLAILQEFAGHV…		hipBA	ABR77098.1	95	Gam_95_ABR77098.1	MMVRNKAMNSPQIYSPVQLANYLKLLRQQNHWTQDALARRIGIKQATLSNFENHPDKTTLTTLFKILQSLGVVMTLNAKAAETAPAPDNNTDLDW				HTH		Sub-clade_HipA_Ec
ESS58280.1	437	Enterobacter_cloacae	Gam_437_ESS58280.1	MRKLSTWMNNERVGELTKQSNGAHTFKYDEGWLQSERARPLSLSLPLQFGAITSDAVFNYFDNLLPDNPRVRDRIVKRYHAASKQPFDLLAEIGRDSVGAVTLLPPEEESASRALSWTTLDGPRLEKVLTAYQADIPLGMIEDEDDFRISVAGAQEKTALLKIEDAWCIPKGMTPTTHIIKLPIGEIRQPNATLDLSESVDNEFFCLALARALGFAVPLAEIVRAGAIRALAVERFDRRWNADKTVLLRLPQDDVCQALGLPSSLKYEADNGPGIARIMSLLSGSRDALKDRYDFMKFQVFQWLMGATDGHAKNFSIFIYAGGSYSLTPFYDIISAFPLLGGTGLHMSDLKLAMSLKATKGRKTAIDKILPRHFLATAKEVNFPQQYMEEILHSFAENL…		hipBA	ESS58311.1	87	Gam_87_ESS58311.1	MTTPAIYSPVQLANAMKLIRQKNGWTQNDLAQRIGIKQATISNFENNPDKTTLTTLFKILQSLEMSLILQEKKEAGVDNLHQQDLDW				HTH		Sub-clade_HipA_Ec
NP_416024.1	440	Escherichia_coli_K-12	Gam_440_NP_416024.1	MPKLVTWMNNQRVGELTKLANGAHTFKYAPEWLASRYARPLSLSLPLQRGNITSDAVFNFFDNLLPDSPIVRDRIVKRYHAKSRQPFDLLSEIGRDSVGAVTLIPEDETVTHPIMAWEKLTEARLEEVLTAYKADIPLGMIREENDFRISVAGAQEKTALLRIGNDWCIPKGITPTTHIIKLPIGEIRQPNATLDLSQSVDNEYYCLLLAKELGLNVPDAEIIKAGNVRALAVERFDRRWNAERTVLLRLPQEDMCQTFGLPSSVKYESDGGPGIARIMAFLMGSSEALKDRYDFMKFQVFQWLIGATDGHAKNFSVFIQAGGSYRLTPFYDIISAFPVLGGTGIHISDLKLAMGLNASKGKKTAIDKIYPRHFLATAKVLRFPEVQMHEILSDFARMI…		hipBA	NP_416025.1	88	Gam_88_NP_416025.1	MMSFQKIYSPTQLANAMKLVRQQNGWTQSELAKKIGIKQATISNFENNPDNTTLTTFFKILQSLELSMTLCDAKNASPESTEQQNLEW				HTH and structural similarity with Stl repressor	HipA_of_E._coli_K-12	Sub-clade_HipA_Ec
RSK70969.1	445	Enterobacter_huaxiensis	Gam_445_RSK70969.1	MPKLVTWMNNERVGELTKLPNGAHTFKYDSGWMSSRFARPLSLSLPLQFGNITSDAVFNFFDNLLPDSPVVRDRIVKRYHARSKQPFDLLAEVGRDSVGAVTLLPVDEAINTAGLTWEKLSKHKLETVLSAYKSDIPLGMINEESDFRISVAGAQEKTALMKMGNDWCIPKATTPTTHIIKLPIGEIRQPNATLDLSDSVDNEYFCLMLARRLGFAVPNAEIITAGGIRALAVERFDRRWSADRSVLFRLPQEDMCQAFGLPSSLKYESDGGPGIAHIMKFLLGSSDALTDRYNFMKFTVYQWLLGATDGHAKNFSIFIQPRGSYRLTPFYDIISAFPVLGGAGIHISDLKLAMSLNASKGRKNAVDKIHPRHFLATAKAVHFPQDQMLEIMHAFAEEV…		hipBA	RSK70970.1	88	Gam_88_RSK70970.1	MTPPMIYSPVQLANYMKLVRQKNNWTQSELAKKIGIKQATISNFENNPDKTTLTTFFKVLQSLGMTMALYESGDVQAEANNDMQDLDW				HTH		Sub-clade_HipA_Ec
SMP62615.1	434		Spir_434_SMP62615.1	MRTQTTLDVWMNGTFVGRWSRDKGVHTFEYDVSYVQNPNACPLSLSLPLYQTSVGTFVESFFDNLLPDSFEIRRRLARRFGCASDSAFDILAETGRDCVGALQILKKDSPIPSVRTVEKQALTEHEIELLLLDAVSNNPISVNNDDFFRISLAGAQEKTALLFHDGSWCMSLGATPSTHIIKLPIRAMNSLSLDLHNSVENEWLCLQILQAFGLPVAQADMHDFGNQRVLVVKRFDRKLSGDGSWYVRIPQEDFCQAHGLPSSRKYEVDKGVGIQACMDLLQASSQAYGDRKTFLSAHFLYWLMAAPDAHAKNFSLYLEQQGRFRMTPLYDVLSLHPVIEQGKGQIFDRKVTLAMGLERRAHRYGWSTMQRQHWLDTAKLCGAEHIMQTIMDETLHDLP…		hipBA	SMP62616.1	81	Spir_81_SMP62616.1	MQYPIQTPVQLGSYLRTRRKALGLTQKEAALRIGLLPKTISALENDPLHCSIESLLRLLSALNLEFLLQGKEDAPQGNMWE				HTH
RFU96260.1	428		Spir_428_RFU96260.1	MKQTLDIWMNGEHVGKWTRLGSEQSFRYVESYLRDQNARPLSLSLPLGPVSKEIKGPEVASFFDNLLPDNADIRQRIQRRYGLSSSSPFDLLSEIGRDCVGALQILPERSIVPDVHVIEGEPLSEKGIEKVLHASSTGSLPGDDTLRISIAGAQEKTALLRNNGQWCKPIGATPTTHIFKLPLGEIGALRVDMRESIEIEWLCLKILEAFGLDVAKADIAVFGTQRTLVVERFDRKLSSDGSWWMRLPQEDLCQALGVSPEKKYEHEGGPGIVEIMHFLLSSSEPQRDRKLFLKTQLLFWLLAAPDGHAKNFSISIGKQGRYSLTPLYDVMSVYPVMGHGARMISPKNFKMAMTLDGHYEWNRILKRHWEETARICGAGSSMKEIFTEMLEQLPGAIDR…		hipBA	RFU96259.1	83	Spir_83_RFU96259.1	MQNLILTPFQLAYYLKSRRKSLNLTQKQAGELVGLLPKTISALESHPERCSLESFFKLVSALEIEMLLQPKPLPDEETEKDAW				HTH
RKX83722.1	440		Spir_440_RKX83722.1	MSRTSRNRHLNVWMNGDLVGSWNITSTGLHEFSYEESWLNSPGVRPLSLSMPYVSFSTYKGEVVAAFFDNLLPDSTEIRKRVQSRFGTASISPFDLLNEIGRDCVGAVQLLPVDTSPGNIYKVDSKPVTDKDIERILVGLVSPRVFNQDLNDFRISVAGAQEKTAFLWDHGWNIPLGTTPSTHIFKLPIGIIGTGLIDLSTSVENEWLCLHIMQRFGVETAETEIAEFGKQKVLIVKRFDRKQAVRGNWIIRLPQEDMCQATGTPGGYKYESDGGPGIRKIMDLLLGSSQSVTDRITFFKIQVLFWMLGAIDGHAKNFSIFLEPQGRFRLTPVYDVMSVYPVMGRGQNKIPKEKVKMAMAVQGENRHYKWNNISFDHWIKTAKLCGLDSSTAETVISEL…		hipBA	RKX83723.1	106	Spir_106_RKX83723.1	MGYIYKIPLMGYNIDIYLVGGKDMENYVQTPAQLGQVLKARRSNLRLTQKKAGRTVGLLPKTISALEISPDGSSISSLFKLLSALDLEIVLRPKDFIPEKIKKLEW				HTH
EIT71456.1	449		Gam_449_EIT71456.1	MARPSAQRSLAIWMNGELVGRWIVRPGKPDEFVYASEWLTAEAARPLSLSMPLRPTPHQGIKVAAYFDNLLPDNRRVRERLQQRFGARSSASFDLLAEIGRDCVGAIQILPIDAPRPNVRAIDSEPIGESQIEALLKGLLTTPIGRADQGDDFRISLAGAQEKTALLDLGSGWRKPHGATPSTHILKLPIGSGGGGIDLTTSVENEWLCAELLKLYGMAVAECRMDRFGAQKALVVKRFDRRLAADGSWILRLPQEDCCQVFGVPSDHKYESDGGPGIATIMDMLLGSSRPEQDRYDFLKAQMLFWMLCATDGHAKNFSVQIEAGGRYRLAPLYDVLSVFPVLGNGSGQLSPNKARMAMAVQGKNRHYLWQSIQPRHSIQPRHWEDTARRCGMAAAYPA…		hipBA	EIT71457.1	84	Gam_84_EIT71457.1	MDYVARTPEQLGQILKSCRAEQKLSQQAAGAKVGLKQGTISVLESDASRSSVATLYKLLSALQLELVLRDRNGETTPVAQRLEW				HTH
KZK74598.1	441		Bact_441_KZK74598.1	MGRPSSTKMLRLLMNGEDVGNWTVRPNGMHEFGYTASWLTLPHARPISLSMPLRTEPYRGEAVYAYFDNLLPNNDQIRRRIQNRFAAGGIDPFSLLQETGRDCVGAIQLLAPNDTGEDIRTIRATALDPAGIASLCNNTTRDAAFGKREQAGDEFRISLSGAKEKTALLFHEGRWMIPHGTTPSTHILKLPLGTIGQNHINMDLSIENEWLSLKILEAYGLPVAKATIETFSDVKSLVVERFDRKPSREGDWIMRLPQEDLCQATGTPPWQKYESDGGPGIEAIMQLLLGSARAEDDRKLFFQTQVAFFLLAAIDGHAKNFSIFLGPTGTFHLTPLYDTLSAFPVIGNGRNQLPPGEITMAMALWGKSRVYRWAGMTRRHFITTARSCGLTGRTAETII…		hipBA	KZK74597.1	80	Bact_80_KZK74597.1	MNTIRTTKQLALLLQGYRKEQQLSQEQAAERVGMSQKMVSAFENHPERCSIGNLFKLLSALGLELSLKRKADGSTDKGEW				HTH
PLX33540.1	440		Igna_440_PLX33540.1	MGRKRKSRQLEIWMNGEHVGFWRISASGEHGLGYSESWLSSPLARPISLSLPLQPPDALHRGSVVQLFFENLLPDNPDIRGRIQQRFSVGSRSAFDLLTEIGRDCVGALQLVSEEADSPTVKGIEGIVVEEEDIAALLREVYSPGLAGDQRHDAFRISIAGAQEKTALLLHNGSWHIPRGTTPTTHILKLPLGDVGRQRIDLSDSVTNEWLCSRILRAYGERTAESSILRFEDQEVLAVERFDRSLSQDGSWIIRHVQEDMCQVFGVSPEAKYESEGGPGIESIMDVLRGSANARRDRRSFFRTQILFWLLAAIDGHAKNFSIRIGPRGAYSSTPFYDVLSAWPVIGRGARKIALQDARMAMSVKGKSRHYRWDHIHRRHWQSTAKLCGFESEIDKVID…		hipBA	PLX33541.1	82	Igna_82_PLX33541.1	MQYCIRTPDQLGLALRVRRKGLQLTQAEAAESIGMLQKTVSRLELDPKTAMVDSLFDLLSALDLEIVLQEKQRTVSNEQLPW				HTH
RDG32204.1	438		Spir_438_RDG32204.1	MGRRAEKRSLAVWMNGIYVGEWGLAADHEFHYDSGWLSRKESRPLSISLPLTSARFKGLVVESFFDNLLPDAEEIRQRLRSRYSLSSKSAFDLLYEIGRDCVGAIQLLPPDVKPENLKSIHGTAADEVTLGNLLLSRCGGLLRNSGDRDFRISLAGSQEKTAFLLQRKQWMVPIGTTPTTHIFKLPLGRIGDGNIDLSSSVENEWLCSRILSLFGMDTAQCSIDSFNDVKVLIVERFDRRFSEDRSWIIRLPQEDFCQAAGIPSALKYECDGGPGIVEIMNKLRGSVLAEKDRRTFFKSQILFFLLAATDGHAKNFSISLLPGSRYRLTPLYDVLSLYPVLGSNADEVHPKRAKMAMAVYEQSGKTYRWDQICRSHWYYTAKAAGFPVESCTELLEEVL…		hipBA	RDG32205.1	84	Spir_84_RDG32205.1	MDHFVPTSDQLGILLRNIRKERGLTQAEAARGAGLLPKTVSLLENSPERSSVGNFFKLLSFLNREFHILDKKDYTVYEPHDEEW				HTH
SLM13383.1	444		Spir_444_SLM13383.1	MPRLSKNRSLCIWMNGLYVGRWSINRQGKHEFQYDASWLDSPEARPVSLSLPLAPADFVYSGKIVESYFENLLPDSTEIRQRIRARFGAASLSSFDLLAEIGRDCVGALQILPEFEVPGTSEVLEAREVNESEIESILNRITSNGPMFQAFDDAFRISIAGAQEKTAMLFHGGQWKVPLGSTPTTHILKLPLGRIGAAGIDMSTSIENEWLCSRIVSSLGLATAKCDIARFGDAKVLVVERFDRRFAHDGQWVLRIPQEDFCQANGYSSSQKYEADGGPGIVSIMKFLLGSQNPQRDREAFFKAQIVNWLLAAPDGHAKNYSVFIERQGRFHLTPMYDIMSAYPVIGHGKNRIPPEHLKMAMAFVGKNRHYEWDKIRLSHIRETARRCDYERDAEELIL…		hipBA	SLM13384.1	87	Spir_87_SLM13384.1	MTYLVTTTHQLAMALKIARKTLGLTQAQAGALVGLLPKTISALENRPESCSVDSLFRLLSALNLELSLSPKASSEPESTSMQAQEGW				HTH
TAH56576.1	433		Spir_433_TAH56576.1	MKRLFIWMFGRPVGTWSVARNGTHTFQYDETWLASGDSFPISLSIPLGKGVIEGSYIHDFFDNLLPDSEAIRNHMRIRFQAKSLAAFDLLHEVGRDAVGSMQILPEGELPSTGEITGRVIDEHEIAQTLRGLTQLTSVESVPVDEFRISLAGAQEKIALLKYQGQWMVPHGSTPTTHILKVPLGSFGPLGIDMSSSVENEYLCAKLTKALGIAVAECEIEQFEEIPTLVVTRFDRRWSEDGKQVIRIPQEDFCQVTKTSSADKYESDGGPGIQTIMSILQGSQNASEDRLTFFSAQLLFWLLAAPDGHAKNFSIFLGSGGRYMLAPLYDIISAYPVLGSGRKQIHPRRLKMAMALQGENRYYNWDKILPRHFVEMGRKYGLDVPTIFQDLAGRIPFAVE…		hipBA	TAH56575.1	84	Spir_84_TAH56575.1	MKFVVNLSHQFGSAVKEIRETKGLRQTDVARQVGMLPKTISALENRPATVKIESLMKLLSALEYEIILAPKPKQDAFGFNELID				HTH
OHD27794.1	442		Spir_442_OHD27794.1	MGRHSQRRAHGVWLNGIRVGTWSIASAGIHEFRYEDSWLTHPLARPISLALPLVEAGYTYRGDVVSAYFDNLLPDSSEIRQRIKSRYVAASLSSFDLLSEIGRDCVGAIQLLPEDDGPSPTSSIEGRPIDEHEIATILKGLTAMGTGGRSTDEEFRISLAGAQEKTALLWHEGRWLVPHGSTPSTHIIKLPLGRIGGLGLDMTGSVENEWLCAKIAAAVGLEVANCEIAHFEDVTALVVERFDRRFVENGTRIVRFPQEDFCQITGTPSSGKYESDGGPGIEAIMHILLGSQDAAKDREHFFTTQILFWLLAAPDGHAKNYSVFIERGGRFRLTPLYDIMSAYPVLGHGSGLIPQEKLKLAMAFKGKNRHYEWGKIDPRHIRETARLCGMEGSIDAMLN…		hipBA	OHD27795.1	88	Spir_88_OHD27795.1	MKYLISTPSQLTHALRSVRKARGLSQGDTGKLVGILPKTISALENHPGSATLDSFLKLLSALDLELIIAPKEERDATVKNASQSKAEW				HTH
SLM18454.1	447		Spir_447_SLM18454.1	MGRKSKTKGLVVWMNGERVGVWSILPSNIHEFRYDGSWLEFPDVRPISLSMPIVTKDYIYKGQVVEAFFENLLPDSVDIRRRLQRRFSVETDSAFDLLAQIGRDCVGAIQLLPEGESPQDVRTISAEPLDEAGVARILRQVVASSGFGQAGDDDFRISIAGVQEKTALLWNEGQWCKPMRSTPSSHIFKLPLGFVGVMQADMSDSVENEWLCAKIVEAFSLPVAHCDIADFEDQHVLIVERFDRRLSADRRWWIRLPQEDMCQATGTPPGAKYENEGGPGMVRIMDLLIGSRNALVDRRNFLKAQVLYWLLAAPDGHAKNFSIFLEPQGRFSLTPLYDVLSSYPILGHGNNKLAPQKLTMAMSVFGKDTHKKWAHITASHWRTTASKCRAQGEIEGILH…		hipBA	SLM18453.1	141	Spir_141_SLM18453.1	MRRGRRESNPLHELGKLSKARIIQNQRDNKSDALNPIRYIVDINPIGYIIDIYLMGDIMQTTIFTSMQLATMLKARRKTLRLTQKDVAVLVGLLPKTVSALETDPDRCSVESLRMLLSALKLELTLSPKDESSRIVREAEW				HTH and structural similarity with Stl repressor
SDD36883.1	429		Gam_429_SDD36883.1	MNGEFVGRWRIGAGGVHAFGYEASWLQSKAARPLSLSLPLRAAPYTGPVVEAFFDNLLPDSPAIRQRLQSRFGAASQRAFDLLAEVGRDCVGAVQLLPDEVAPAPIDRIEGEPMREADVAALLRRTPALSGLGRDDQVDLRISLAGAQEKTALLWHAGGWQRPLGTTPSTHIFKLPLGRVGNMQADFATSVENEWLCAQLLHAFGLPVAECRIAQFEEQKALVVQRFDRRLAKARTHWLRLPQEDFCQATGTPPAFKYKADGGPGIMQGMRLLLGSAQAEADRETFFRAQLVFWLLCATDGHAKNFSLHIEAGGRYRLAPLYDVLSAHAVLGKGRNQLAPERARMAMAAHSTHRHSLWKRILPRHWDATAHRCGFPIERARALREDLAERAPVVVEQVA…		hipBA	SDD36900.1	83	Gam_83_SDD36900.1	MRLHADTPQQLAAVLRGRRLSAELTQREAGSKVGLLQKTVSSLETDPSGSSIASLYKLLSALQLRLVLEPNEAPADDPQSPEW				HTH
ANO50058.1	431		Gam_431_ANO50058.1	MNGELVGHWTIDATGQHEFRYAETWIAADETRPLSLSMPLQPADTPYRGDLVESFFDNLLPDSIDIRRRVQARFGAASVSAFDLLFEVGRECVGAVQLLPPDNQPESIRQIDAEPLDEEGVAGELRAAISAAPLGQRDHDPFRISLAGAQEKSALLLHQGQWHRPTGATPTTHIFKLPLGRVGNMQADLSTSVENEWLCRQIVHAFGIPAANCQIADFADQHVLIVERFDRRLARDKTWWIRLPQEDMCQATGSPAAARYEADGGPGIAAISSLLMGSQDAITERRVFFQTQVLFWMLCATDGHAKNFSVFIGPRGRFSLTPSYDVISAYPILGSGRNQLAPQKAKLAMAVLGKNRHYRWAEIQPRHWLSTAREIGLKVTAEEDMLHLGDHAPRVVEEV…		hipBA	ANO52901.1	76	Gam_76_ANO52901.1	MHTPRQLGQTLRGQRKSQKLTQKDAAKVVGLLPKTVSKLELAADTATVESLFKLLSALQLELVVRSRSPEVRDKEW				HTH
PUA16804.1	455		Beta_455_PUA16804.1	MGRRSHTRQLELYMNGELVGHWRITPHGEELQYTNSWLESPLRRPISLRFPLTPDARPYSGAEVHDYFENLLPDTKAIRERLAQRFKIGSISAFPLLAELGRDCVGALQIVPENTEPPTVKEISAATLSEADVAKILRETVTSDSGHFGSDYQDDDFRISIAGAQEKTALLWHENRWCRPLGATPTTHILKLPLGLVGNMQADMRGSVENEWLCSRILTAYGLPTAQCEIHQFEDQKVLVVERFDRRHAQHGEWLLRLPQEDMCQATGTSYLRKYQKDGGPGMDRIMDLLRTSENAFEDRRKFFACQIVFWLLAATDGHAKNFSIHLKQGGAYTLTPFYDILSAYPVIGSGKNLVSPRKAKLAMGVKGKNMHSHINEIQLRHWNVTATRNGLAYGGEDI…		hipBA	PUA16803.1	86	Beta_86_PUA16803.1	MSDFPIHTAEQLIPLFSAFRKKRQLSQAALAHRVGVGQQTISQLERHPNKATVERLLRALAVLDVELVLREKQSTIANVQANQEVW				HTH
PWB15403.1	436		Beta_436_PWB15403.1	MNGHRVGTWRVEAGSDVLQYDDAWVRDVALRRPLSLSLPFTPGNGPHKGEAVRFYFQNLLPDNEQILERIARRYKVGATDPNALLREIGRDCVGALQILPAGEAPPEEPEMQYEVLSEADVARLVRAVVNPTQSGDGGLDDDDFRISIAGAQEKTALLYWAGQWCRPLGATPTSHILKLPLGLIGNMQIDMRHSVENEWLCSKLVAAFGIPIAPCDVLRFEDQKVLAVERFDRSVWKEKVLVRIPQEDMCQASGVSPILKYESDGGPGVDTIMDLLARSKSPGTDRFQFFMAQLLFWMLCATDGHAKNFSIFLRPQGVFEMTPLYDVLSAYPIWGAGPGKLSPHKARMAIAVRSKNAHWNMNKIMRCHWEAVGERYGIRSPQGLDVRAIIDQVVEMTPD…		hipBA	PWB15374.1	89	Beta_89_PWB15374.1	MDEFTVRTTAQLPTLLKAFRKTAKLTQADVATRLGVTQQTVSAMERNAESVSAERLMKLMGILGVDLVLRARPATSPDTGRELQTLDSW				HTH
KJA11074.1	448		Beta_448_KJA11074.1	MATQARSRKALGLWMNGHFVGTWSLEAGGDVLQYDSQWVQSPQRRPLSLSLPFTPGNRPHKGDAVRFYFENLLPDSKDIRERVARRYQVGATDAYTLLREVGRDCVGALQILPAGDEQSTDLRVQAEPMSDHAVAQRIRTLAQPGAFGDAGVADDFRISIAGAQEKDALLFWQGRWCRPLGATPTTHIFKLPLGLIGNLQLNMQYSVENEWLCAQLLAAYGLPVAPCEILRFEDLKVLSVQRFDRRVWNDDTLLRLPQEDMCQATGTSPVLKYEADGGPGVDRIMAVLDGSAQRERDRFHFFMAQLLFWLLGATDGHAKNFSLFLRPGESFEMTPLYDVLSVYPLLGEGPGKLSPHRARLAMAVRGKNAHWHLNKILRRHWQAVGTRYGIVSPKGFGVD…		hipBA	KJA11073.1	89	Beta_89_KJA11073.1	MDDTFTVRTTEQLPQLLKAFRKNAGLTQADVALRLGVTQQTVSALERNAEAVSAERLMRLLNILGVEWVLRARRTSPSEPPAPGDGAHW				HTH
WP_003265839.1	448		Beta_448_WP_003265839.1	MGRRSHTRALGLWMNGTHVGRWELHPHQGDVLKYAASWVAAPEGRPLSLSLPFTPDNAPHKGPAVRAYFENLLPDSRDIRERIARRFQAGTTEAFDLLEQIGRDCIGALQVLPADMAPPATGDIDAEPLTEAQIAQTLRETVAPPPLGGMPEDDGHFRISIAGAQEKTAFLQIDGHWYRPRGATPTSHIFKLPMGLVGNMKLDLSESVENEWLCALVLRAYGLPVAHCRPLVFEDQKVLAVERFDRMWWDRGGKRLIRLPQEDMCQATATPPHLKYEADGGPGIDRIMGLLDGSAHREADRLTLFRSQVLFWMLCAPDGHAKNFSLALRPGGAYALTPLYDVMSAYPLLGEGPGKLSPHRIRLAMAVRSKNAHWKMQDIQRRHWLGLGQRYGIVTSDGA…		hipBA	WP_003265838.1	88	Beta_88_WP_003265838.1	MNEFIVRTPEQLPAILKGFRKQAGLSQAELAARMGMRQQTLSALERNAENVSAGRLMRLLSVLGVELVLRKPDAAGEPGRPASDQPQW				HTH
ESJ04642.1	436		Beta_436_ESJ04642.1	MNGAFVGTWHFSPRAGDVLQYAPEWVASEAGRPLSLSLPFTPGNAPHRGDKVRAYFDNLLPDTREIRERIARRYRTGSTDAFDLLAEIGRDCVGALQLLPDGTVPEGVQPVEAEPLTEAQVAQVLRGTLRSAPPGFVDEQDEFRISIAGAQEKTALLYDNGAWCLPHGQTPTTHILKLPLGLVGGLKLNMTESVENEWLCSLILREFGLPVAHCEPVQFEDLKALSVQRFDRMWWQSPDGDRRLVRLPQEDMCQAKGVPPASKYEADGGPGIDTIMETLAGSMTRDEDRRTLFQAQVLFWMLRATDGHAKNFSLFLRPEGRYQLTPLYDVLSAYPIIGETPGKLSPFRVKMAMAVRTRNAHYQMREIQRRHWVAVGERHGVITPDGRPARYVVDDLAER…		hipBA	ESJ04641.1	87	Beta_87_ESJ04641.1	MSNFTVRTAEQLPQLLQAFRKEAGLTQAEAALRMGVSQQTLSALERNPARVSVDKLMRVLSVLGVELVLHKPAPQPRKTASSSPQVW				HTH
SEB26045.1	449		Beta_449_SEB26045.1	MGRRSHARELGLWMNGARVGTWRIHPQLGDVLTYDPEWMASEQGRPLSLSLPFRPGGAPHRGDKVRAYFENLLPDSEAIRARIARRYSTGSTDAFQLLAEIGRDCVGALQILPPGSVPAGIQPVQAKPLDEAGVAQLLRNTVSPTLLGRGDEDEDFRISIAGAQEKTALLRFDGQWCLPHGDTPTTHILKLPMGLIGGMKYDMRDSVENEWLCSLILKAYGLPVAACEPLRFDDVKVLSVERFDRMWWKSPAGDNRLVRLPQEDMCQAKGVPPISKYEVEGGPGIDAIMEVLDGAITREDDRRAFFEAQIVFWLLCATDGHAKNFSVFLRPGGRYRLTPLYDVLSAYPILGAGLGKLSPFKAKMAMAVRSKNAHWRMREIQRRHWLALGERHGVTTADG…		hipBA	SEB26043.1	90	Beta_90_SEB26043.1	MTDFTVRTSEQLPELLQAFRKQAGLTQAETALRLGVTQQTLSALERNAEKVSAGRLMRLLSILGVELVLRKGAQPASVPPDRADSSRPNW				HTH
KPF48476.1	458		Beta_458_KPF48476.1	MDRRSTIRLNRASQSLGLWMNGAYVGTWSLGLNAPDTLQYAPDWTRSEQGRPLSLSLPFMPGNIPHRGPHVRAWFENLLPDSKDIRERMARRYRADSTDAFDLLAEAGRDCAGALQILPDQTKGTASSGVAPLEADPLTEAEVAALLRATTTPQVLGLAGEDADLRISIAGAQEKTALLQRDGTWYLPHSATPTTHILKLPLGLIGGMKLDMRHSVENEWLCAQILAAYGLPVAACEPVTFEDLKVLAVERFDRAWWTAPQGDARLVRLPQEDLCQAKGVPPSAKYEADGGPGIDAIFQVLEGSTMREQDRRVFFQSQLLFWMLCATDGHAKNFSLLIRPGGRFQLTPLYDVLSAYPVLGEGPSKISPHKAKLAMAVRTQNAHWKIKDIHRRHWLELGT…		hipBA	KPF48439.1	93	Beta_93_KPF48439.1	MSEYPLRTAEQLSVLLQAFRKESGLTQSEVALRLGVTQQTYSTLERNAETVGVGRLLKLLGILGVELVLSKPASITDTPTGQTQPEAGDKPAW				HTH
ANH67247.1	450		Beta_450_ANH67247.1	MGRRSHTRTLGLWMNGARVGQWSLAPNAPDTLQYDEAWVESEQGRPLSLSLPFKPGNSAHRGDKVRAYFENLLPDSKDIRERLARRFSTGSTDAFELLAEIGRDCVGALEILPEGQVSSGPSSVQAEALNHAQIAQVLRSATTPQALGWGDEDNEFRISIAGAQEKTALLLRDGQWCLPRANTPTTHIFKLPLGLIGGMKLDMRHSVENEWLCALILKAFGLPVAPCQPMQFEDIAALVVERFDRSWWTSSDGGRHLLRLPQEDMCQATGVAPEAKYEAEGGPGMDRILELLDGSITREQDRRDFFKAQLLFWMLCATDGHAKNFSLFLRPGGRYQLTPLYDVLSAYPVLGEGPAKISPHKIKMAMAVRSKNAHWKMRDILRRHWVALGTRHGVITEDG…		hipBA	ANH67248.1	94	Beta_94_ANH67248.1	MPRFTIRTADQLPTLLQAYRKEAGLTQAEVALRLGVTQQTYSALERNADTVGAARLLKLLNILGVELDLNKPSPPHLSTPGGPSASPGTDKPVW				HTH
RKP51819.1	447		Beta_447_RKP51819.1	MGRRSHTRALGLWMNGIFVGTWSTQSHAVEALQYDNAWVTAEQGRPLSLSLPFTPGNEAHRGDVVRAYFENLLPDSKAIRERVARRFKTQSTDAFTLLAEIGRDCAGALQILPDGIAPTDVTTLHATPLSEAEVAQLLRDTVAPAQMGGHDGDFRISIAGAQEKTALLYFNDQWYRPHGATPTSHILKLPLGRVGNMKLDLSESVENEWLCSEILAAYGIPIARTAPVRFEDMKVLAVERFDRMWWDERNGARVLYRLPQEDMCQATGTPPHLKYEADGGPGVNRIMRLLETSQYAERDTRIFFQAQVLFWMLCATDGHAKNFSVFLRPGGAYELTPLYDVLSAYPLLGDGPHQIPRLRAKMAMAVRSKNAHWRMRDIQRRHWLSMGERHGVVTADGRE…		hipBA	RKP51820.1	86	Beta_86_RKP51820.1	MSDFTVRTAEQLPALLQGFRKQAGLTQAEAAMRLGVTQQTLSALERNAEKVRADRLLRLLSMLGVEVILRQAGDTPSSPTESGPAW				HTH
PWK38989.1	451		Beta_451_PWK38989.1	MGRRSHTRALGLWMNGAFVGTWSLQPHAGEMLQYADEWIASEQGRPLSLSLPFRPGNAPHRGEAVRAYFENLLPDSKDIRNRVARRFHAASTDAFSLLTEVGRDCVGALQILPAGEIPVNVQSIEASLLSEADVAQLLRSTVAPSAPVGANLSDDGELRLSIAGAQEKTALLWRDGNWWLPHGATPTTHILKLPMGLVGNMRLDLSESIENEWLCAEILAAYGLPVARTAPLRFEDIRVLAVERFDRAWWHAEDGRRWLIRRPQEDMCQATATPPHLKYESDGGPGVSRIMDLLATSRAPERDRRKFFQAQVLFWMLCAPDGHAKNFSIFLRPGGAYELTPLYDVLSAYPFLDEGPGELSPFKAKLAMAVRTKNAHWRMRDIQRRHWLAIGKRYGIVTS…		hipBA	PWK38990.1	91	Beta_91_PWK38990.1	MPEFTVRTAEQLPALLQAFRKQAGLTQAATAMRLGVTQQTLSSLERNAEKVSADRLLQLLGILGVELVLRPRADVSTQNGPTPDESSGPTW				HTH
PWF21260.1	465		Beta_465_PWF21260.1	MGRRSHAQTLRLWMNGLSVGTWSVRPYAGDILQYDDAWVASGHGRPLSLSLPFTPGNLPHRGDAVRHYFDNLLPDSRDIRERLARRFQATSTDAFTLLTDIGRDCVGALQILPDTVTPDAIQRVNATPLSDAEIAGILRSTLAPASLGGGSEDDAFRISIAGAQEKTALLWFNNQWCLPHGSTPTSHIFKLPLGLVGNLQFDMRDSVENEWLCSEILRAYGLPVARTQPLLFEDMKVLAVERFDRAWWQEPDGHRWLVRLPQEDMCQSTGTPPHLKYEADGGPGIGAIMSLLATSRTPEHDRRTFFQALVLFWMLGATDGHAKNFSIFLRPGGAYELAPLYDILSAYPIMGTGANMLSPFKAKMAMAVRTKNVHWKMHDILLRHWVQIGTEYGIVTPDG…		hipBA	PWF21259.1	86	Beta_86_PWF21259.1	MPDYTIRTAAQLPALLKGFRKQAGLTQADAALRLGVTQQTLSALERNADRVSAERLLQLLSMLGVELVLRQEKATAPAKPSSGPNW				HTH
RCW59858.1	450		Beta_450_RCW59858.1	MGRRSHTQALYLWMNGAFVGTWSVRPHVGEILQYDDNWVNSSQGRPLSLSLPFTPGNQAHRGDAVRTYFENLLPDSKDIRERVARRFQTNSTEAFALLAEIGRDCAGALQVLSNSAPPESVQEVKATPLNDAGVAQILRNTLAPASKINRDNDNVDFRISIAGVQEKTALTWLNNQWCLPHGATPTTHILKLPLGLVGNLKFDMSDSIENEWLCSKILHEYGLPVASTQILQFEDMKVLAVERFDRMWWENEKGKRWLLRLPQEDMCQATGTPPHLKYESDGGPGVRTIMKLLATSKNPDRDRRTFFQAQVLFWMLRATDGHAKNFSIFLRPGGAYELSPLYDVLSAYPVIGRGANQLSPFKAKMAMAVRSKNAHWVMRDIVRRHWLAVGKEHGVMAPD…		hipBA	RCW59859.1	86	Beta_86_RCW59859.1	MADFTIRTAEQLPVLLQAFRKQAGLTQSAVAMRLGVTQQTLSALERNAEKVSADRLLALLSILGVELVLRQGNEAPASKPPTGPNW				HTH
WP_086076951.1	450		Beta_450_WP_086076951.1	MGRRSHTRTQNLWMNGEFVGTWSVQPHAGEVLQYADGWVASDQGRPLSLSLPFTPGNPPHRGEAVRTYFENLLPDSKEIRERVARRYQAGSTNAFALLAEIGRDCVGALQVVPGPEAPDGVQEVNAVPMTDAEIAQLLRNTLAPGPLGRDAAGDEDIRISIAGAQEKSALLWYDGRWCRPHGATPTTHIFKLPLGLVANMKFNMSESVENEWLCSEVLRAYQMPVARTEPLTFEDMKVLAVERFDRMWWENLEGKRWLIRLPQEDMCQATGTPPHLKYESDGGPGVRQIMKLLGTSRAPDRDRRTFFQAQVLFWMLRATDGHAKNFSIFLRQGGTYELAPLYDVLSAYPIIGKGANQLSQYDARMAMAVRSKNPHWVMRDILRRHWIAVGTEHGVVNHD…		hipBA	WP_086076950.1	87	Beta_87_WP_086076950.1	MSDFTVRTAEQLPALLQGFRRQAGLTQADTAMRLGISQQALSNLERHADKVSADRLLELLSILGVELVLRKTGSESPSPRASAGPNW				HTH
SFZ79557.1	446		Beta_446_SFZ79557.1	MARSALRSLAIWMNGERVGQWQHLRGKDVLTYDASWLNHAQGRPLSLSLPFLPGNAPHSGPLVTSYFDNLLPDSEAIRRRIATRYQTSGLEPFALLSAIGRDCVGAIQLLPEGEQPDDIYQIRGEALQEADIAHILRETITGSPWPAKAGASDALRLSIAGAQEKTALLWHQGSWQRPLGSTPTTHIFKLPMGLVGGMQADMRTSVENEWLCSKLIAAFGLAIADCDIASFEDQKALIVRRFDRRPASDGRWLVRLPQEDMCQATGTPPHLKYQSDGGPGISDIMGLLAKSATASEDRAAFFKAQILFWLLAATDGHAKNFSITHQPQNQFRATPLYDVLSAHPIIGSGKNQLARQDAALAMAVRGSSNYYKLDRIQRRHWIKHANACGLSKAEAEHIV…		hipBA	SFZ79558.1	92	Beta_92_SFZ79558.1	MDYQINTLSQLKATLVAARKRLQLRQIDVAERMGITQQSYAKLEANPASASLERLYSVLQILQVDLVLRIASEGGPSTPTESTSAATKQEAW				HTH
PKF54874.1	441		Gam_441_PKF54874.1	MAQRKLNSLALWMNGELVGHWRVKSGVDELQYADEWLTNPRGRPLSLSLPFTPGNQIIKGEKVSYYFDNLLPDSRDIRERLAKRFNTGSVKVFDLLVELGRDCVGAIQLLPEGHQPKNIKQIQYKPLDESKIAEKLTNVVNLSPLAQLDSDNELRISLAGAQEKTALLWHNNQWCEPLGETPTTHIFKLPMGLVGNMKADMQSSVENEWLCSKIMPEFGIPIAHCDIGIFEGTKALIVERFDRKLSADDSWIIRLPQEDFCQAKGVSSLLKYQSDGGINIDDCIKLLSNSNNAKIDKQNFFKAQIIFFLLAATDGHTKNFSITHLPNNQYKLTPLYDVLSIHPLIGNKANQIAKQKVKMAMAIRGSKNYYHLDKIQYRHFIKQGTSAGFTEQEVVEMIN…		hipBA	PKF54873.1	97	Gam_97_PKF54873.1	MNYTINTLDQLKPILIGFRKSHGLSQKALAEKLGISQQSYQALESAPQKVTLERLYKVLNVLSVKLQFVDNKEIGNENTNDNLRDKPHPQNDLQDEW				HTH
OKY25211.1	443		Gam_443_OKY25211.1	MAKRKVSALTIWMNAEFVGTWRIKSGIDELQYADEWLANPRGRPLSLSLPFTPGNQPIKGDIVSFYFDNLLPDSRDIRERLARRFSTASTKVFDLLVELGRDCVGAIQLLPEGDKPHNIKKIQYKPLNEQQVAGVLNKAVDSYPLGRLDDDDELRISLAGAQEKTALLWHKNQWCEPLGETPTTHIFKLPIGLVGNMKADMEASVENEWLCSKIIAEFDIPIAHCDMGSFAGKKALIVERFDRKLSSDGSWIIRLPQEDFCQATGLSSLLKYQSDGGLSIEDCMKLLASSENATLDKQHFFKAQIVFYLLAATDGHAKNFSITHLPNNKYKLTPLYDVLSIHPLIGNKANQIAKQKVKMAMAIRGSKNYYQLQKIQYRHFIVQGKEVGFTEAEVIELID…		hipBA	OKY25210.1	92	Gam_92_OKY25210.1	MVSVNYTINTLDQIKPILVGFRKSNGLSQKALAEKLGISQQSYQTLESAPQKVTIERLFKVLSMLDIKLQFVEKNKPLENSLPSNELAQDEW				HTH
CBX72958.1	441		Gam_441_CBX72958.1	MARRIQRLNIWMNGQHVGYWEKNRGEESLVYAQEWLANEQGRPLSLSLPFTANNQVYRGNIVRDYFDNLLPDSDDIRRRLATKYHADSINPFDLLFELGRDCVGAIQLLTDDAPPSDLFSIQQQPLTESDVARILRNSLSDNAFVRPEHDEDLRLSIAGHKKNSSLFHDNRWCLPLGSTPTTHIFKLPLGLVGNMQADMRTSVENEWLCAKILASYNLPVASCEIGQFEDQKALIVERFDRRLSRDKSWIVRLPQEDMCQATGTSPLKKYQMDGGPSITTIMEILSGSDNASEDRNVFFKAQIIFWLLAATDGHAKNFSIAHLPGSRYHLTPLYDVLSTHPIIGSGRNQIAVQKSKLAMAVRGSKNYYLINQIQRRHWRKQAEFVGLGAIQADTIIDEI…		hipBA	CBX72959.1	99	Gam_99_CBX72959.1	MDYPIKILSQLRPTLIGFRKNKGLTQASLAQLLGITQQSYAKLEADPTSASVERLFKVLQLLDVELILSEKKNASAHPNKTHQPEQSQTIDLPSKQEDW				HTH
CPR14705.1	444		Gam_444_CPR14705.1	MPRTQQRLAIWMNGIQVGFWEKTRGEDRLQYLPEWIADEQGRPLSLSLLFTPGNQLWRGNAVRDYFDNLLPDSEGIRRRLATRYYADSLEPFDLLAELGRDCVGAIQLLNGNEEPTDLFSVNYRPLCEAEIAAILRNTTAALLPGRQDDTDDLRLSIAGAQEKTALLWHEGQWCLPEGSTPTTHIFKLPLGLVGNMQADMSTSVENEWLCSLILKEYGIPVAKTQIAQFEDQKVLVVERFDRRWSSDRQWIIRLPQEDMCQAMGVSPLRKYQSDGGPGISDIMEILSHSEQAEQDKAQFFRAQIIFWLIAATDGHAKNFSIAIEPQGRYHLTPLYDVLSAWPVIGPRNNQISWQKCKLAMAVRGSSNYYHLYRIQRRHWIKQGELTGLSRRQVESMMDD…		hipBA	CPR14703.1	101	Gam_101_CPR14703.1	MNTVYPLKTLNQLRPLLIGFRKAKGLTQKDVSERLGVTQQTYARLEANPGSASIERLFKVLTILGVEVVLSSEPRVHFSMSSSTMEEPEKPIDSPARREKW				HTH
SJZ47807.1	441		Gam_441_SJZ47807.1	MSRRQQRLVIWMNGIQVGFWNKSKGEDTLQYLPEWSADAQGRPLSLSLPFTPGDQIWRGNVVRDYFDNLLPDSEGIRRRLAMRYQAESLDPFDLLTELGKDCVGAIQLLKEGDEPTDLYCVKYRPLSESEIAMTLRNTTAASLPGRQSDTGDLRLSIAGAQEKTALLWHDDRWCRPEGNTPTTHIFKLPLGLVGNMKADMSTSVENEWLCSLLLEQFGIPVARTEIAQFEDQKVLVVERFDRKWSGDQRWIIRLPQEDMCQAAGMSPLRKYQADGGPGISEIMEILSHSDHAEQDRLHFFKAQIIFWVLAATDGHAKNFSIAIGPQGHYCLTPLYDVLSAWPVIGNGNNQIAWQKCKLAMAARGSSNYYKLYRIQRRHWINHGEQTGLSKKQVEMMMDE…		hipBA	SJZ47819.1	98	Gam_98_SJZ47819.1	MKNVYPIKTLSQLRPLLIGFRKANGLTQKDLSERLGVTQQTYARLEANPARASIERLFKIFTLLGVEMTLSSGISSSAGKPTEEKGTLENSPARREKW				HTH
POP43095.1	441		Gam_441_POP43095.1	MSRKQQRLAIWMNGIKVGYWEKSKGVDSLQYLPDWSADEQGRPLSLSLPFTPGNQVWRGNVVRDYFDNLLPDSEGIRRRLAMRYKADSLEPFDLLTELGKDCVGAIQLLHDGDEPTDLYSVKYHPLTESEIAATLRNTTETLLPGRPEDNDDLRLSIAGAQEKTALLWHEDRWCMPEGNTPTTHIFKLPLGLVGNMKADMRSSVENEWLCSVLLEQYGLPVARTQIAHFEDQKALVVERFDRKWSGNGQWIIRLPQEDMCQALGISPLRKYQADGGPGISEIMEVLSNSDRAERDKAQFFMTQIVFWMMAATDGHAKNFSISIGPQGRYHLTPLYDVLSAWPVIGHGNNQISWQKCKLAMAVRGSSNYYQIYRIQRRHWIRHGEITGLSKQQTEAMIEE…		hipBA	POP43161.1	97	Gam_97_POP43161.1	MNNDYPLNTLNQLRPLLIGFRKANGLTQKDLSERLGVTQQTYSRLEANPASASIERLFKVFSILGVKISFSSTTASSEGKQTEEMLKSNSPARQEKW				HTH
EGM79646.1	449		Gam_449_EGM79646.1	MAKRQVANLGVWMNGELVGHWHPAKNSFQYDESWYENEFARALSLSLPMSPGNPVLKGDKVLNYFDNLLPDADTIRRRLATKFQATGTTAPELLAAVGRDCVGAIQLLPEDETSAGLPAIEGLLLDDEDIAQILRNTTSSTAMNIQQAGGELRLSIAGAQEKNALLYFDNQWWLPTGSTPTTRILKLPLGLVGNMRADMSSSVENEWLCSRLVDAYGIPVAQCFPKLFGKKNGGVKALVVERFDRIYSEQAGTLIRLPQEDMCQALGMNSLLKYQADGGPSALQIMELLRAGANAAEDCRTFFKTLVIFWIMAATDGHAKNFSIQHLKGGNYSLAPLYDILSAHPIIGRKADQMAKQEAKLAMAVVSQNNHYHIFQIVLRHWITFGKYLGLTEEHSCEI…		hipBA	EGM79645.1	129	Gam_129_EGM79645.1	MDYQVQTIQQLRQYIIGLRKSAGLTQKAAGELLGLTQQGYQRLEASPEIVSVERMMKILQVFNASLIVRENKKPESKSQIRELPGSGNLYKPNPLASKTADTDLQSPNLHSKEKTPTLIKTPTGKKGEW				HTH
KPC53284.1	455		Beta_455_KPC53284.1	MPTLSVWMNGLRVGFWSTTAQGDEFAYDANWLSDQNGQRRPISLSMKFRPGHQPHKGALVRNYFDNLLPDSENIRRRLAAQHSLAGIGTFELLEAIGRDCVGALQLLPEDGAPKDLIDIKGEPLDEAGVARVVRRTLSDSPAALRDDAEELRISIAGAQEKTALLFHEGRWQKPVGSTPSTHILKLPMGEILVNDGSLDMRHSVENEWLCGRVLHAYGLDIADSEILCFEDQKVLAVKRFDRRMAADHKWIIRLPQEDFCQALGISSVNKYASNGGPRAEDINALLIVSAGENDRRTFFCTLVIFWMLAAIDGHAKNFSVFLQANSKYQLTPLYDVLSAHPIIGGGRGQYHESKVRLAMPVQGKSGPHYLISRIQARHWIYFGAKVLQFTQDEATIRQL…		hipBA	KPC53283.1	133	Beta_133_KPC53283.1	MQYAVPDSDTLSDLMAGARKRLGLSQRQFAAQLGMQQQNYARIEKNPGAVAFDTVLLILRALYLDMHMEDVPLSYALPQQTSGPDQVAEAPVQYVFRGVQPSKRKKRDPRAKTVESAALPPASIWGNATPEEF				HTH and structural similarity with Stl repressor
EIJ41967.1	437		Gam_437_EIJ41967.1	MGKSLQTLNVLTNGVLVGKWEYTQNKDSFVYDNNWVKHGYPLSLSLPFTADNQRYQGEVVTNFFDNLLPDSDVIRRRLAVRHRATDTSPFQLLATIGRDCVGAIQLLPPDKIPTDLQTIQGKLLDNSEISQLLKNITVKNSFNEFEEDLRISIAGAQEKTALLFHNQQWLLPQGSTPSTHIFKLPIGLVGNTQADMQTSVENEWLCSKIVQAYGIDIAQCEIAQFEEQKVLIVERFDRKLASNQQWILRLPQEDFCQALGVSSLHKYQAEGGAGIADIMRILNSSEQATEDRKTFFKSQLIFWLLAACDGHAKNFSIFHLPNGNYRLTPLYDVLSFHPIAVTGKNKIPFQKLKLAIAVRGKSGNHYLVSKIQRRHWLEQANQVGLGEKTAEIILEELHN…		hipBA	EIJ41966.1	120	Gam_120_EIJ41966.1	MEFSIKILNQLRPILRSFRKAQKLTQTDIAKRLGITQQSYAQLEANPATASLERLFKVLAILEVDIILRERVVDVTKVIPDMKNLASLSQANLDATKVIPDIFDIKKELSYAFDSLKKKR				HTH and structural similarity with Stl repressor
ADL55005.1	445		Beta_445_ADL55005.1	MGRRSTTKKLNVWMNGIPVGYWETTRQGERLRYFDDWLTDEQARPLSLSLPFLPGNAPYKGQIVTDYFDNLLPDNDAIRRRLAMRHQTGGIDPFQLLAKLGRDCVGAIQLLPEEETPSDVYEIRGEVLNTARIAQRLRNTTSAQALGQHDHDEDLRLSIAGAQEKTALLRHKGQWCRPHGSTPTTHIFKLPLGLIGHMQADMRTSVENEWLCSKIVSAYGIPITRCEIEHFEEQKTLVVERFDRTPSSDGSWIIRLPQEDMCQATGASPLRKYQSDGGPGIAQIMELLLGSDHAEQDRRNFFKTQLIFWVLAATDGHGKNFSIAHLARGRYRATPIYDVLSAHPVIGKGKNQIPPQKAELAMAVRGSTNYYLIEKIQRRHWIAQAQQVGFGAAAAEQLI…		hipBA	ADL55004.1	130	Beta_130_ADL55004.1	MNYSIKPLSQLPLMLKGFRKARGLTQAVMAEKLGITQQSYAYFEANAATATLDRLFMVLRILGVEISLDQAASVTSKSFPPPVAVGENIPAYKPSNQKIGQTASAETIQKKKPSAAIKPERIISITQENW				HTH
ARU32213.1	444		Beta_444_ARU32213.1	MSRRAKIQRLNIWMNGIPVGTWETTRHGERLGYFDEWLTDEQSRPLSLSLPFLPGNAPYQGQVVTDYFDNMLPDNDAIRRRLAQRHQAGGIDPFRLLAKLGRDCVGAIQLLPEDEAPSDLYEINGGKLNTAEIAQRLRNTTSAQALGQHDHDEDLRLSIAGAQEKTALLRHEGLWLLPHGSTPTTHIFKLPLGLVGHMQADMRTSVENEWMCSKIMEAYGIPIARCEVEYFEDQKVLVVERFDRTPSSDGSWIIRLPQEDMCQATATSPLHKYQSDGGPGITQIMGLLLGSDDAGRDRNNFFKTQIIFWVLAAIDGHAKNFSIAHLPGGSYRATPIYDVLSAHPVIGTGKNQIPPSKAKLAMAVKGSTNNYLIKQIQRRHWISHARQVGLGAAAAEQLI…		hipBA	ARU32212.1	134	Beta_134_ARU32212.1	MIYSIKTLSQLPLVLKGFRKEKGLTQAAMAEKLGITQQSYAYFEASPAAATLERLFMVLRMLDVEISLEKTSPAASMGATPSVKATSKPSSKGKAMARKIGKTAHAVAIGKTKPSSDVAKVSRIVAPTKKKERW				HTH
PRC94400.1	449		Beta_449_PRC94400.1	MGRHSHTQRLIVWLNGLPVGEWDAAPGRNAFGYFDEWIQDDQGRPLSLSLPFTPSNERYRGELVANYFDNLLPDRDLIRKRLAQRFKTGGVEPYQLLSEIGRDCVGAIQLLPPDEEPQNLYQIVGRPLDEPAIAKILRNATSTEPLRFDDDDHDLRLSIAGAQEKSALLFHQNQWLYPGGSTPTTHILKLPLGIVGNMQADMRTSVENEWLCSKIVAAFGLPVAHCDISTFEDQKVLVVERFDRKYSADGKWIVRLPQEDFCQVTGTAPLHKYQADGGPGIINIMDVLLGSDQKIIDRRNFFKTQLIFWLLAAIDGHAKNFSIAHLPGSQYRATPLYDVLSAHPVIGTGQNQYAPQKVKLAMAIRGSKNYYEIAQIQRRHWTKMAQQVGLGNHVAEEII…		hipBA	PRC94401.1	133	Beta_133_PRC94401.1	MEYPIKTLSQLRLVLQGFRKAAGLTQAAMASQLGITQQSYAQIEANPAVSSMERLYKILRILNVELILAYEPNQKIDQGTFSTPRLEEMNENIEKTLEVEPETVKFSRTTAKKSTSRKAPKRVMPPSAKKESW				HTH and structural similarity with Stl repressor	IclR_family_transcriptional_regulator
KRB93500.1	447		Beta_447_KRB93500.1	MGRRSHAQRLTLWLNGNPAGYWDALPGRNSMTYFDEWLADDQGRPLSLSLPFKPDNEPYRGAVVQNYFDNLLPDSEAIRRRIAQHFRTDGIEPYQLLAAIGRDCVGAIQLLPGDEQPTDLFSIRGEPLNESKVATLLRNTISDRPLGQREDDVDLRLSIAGAQEKSALLWYQDQWYRPLGSTPTTHILKLPLGLVGAMQADMRTSIENEWLCSKIMRGFGLPIASCEIAQFEDIKVLVVERFDRKLSEDGSWIVRLPQEDFCQATGTSPLHKYQADGGPGITTIMEILLGSEQAELDRFHFFKTQLVFWLLAATDGHAKNFSIFHLPRSGFRATPLYDVLSAHPILGTGANNLAPQHAKLAMAVRGTQNYYAIQQIQRRHWGSHARSVGLGAVAAEQII…		hipBA	KRB93501.1	264	Beta_264_KRB93501.1	MTVVLNRTMAILEYLSAQPGGMPLSMIADELDIPRSACHRLLADLVRCGYVRQVRAHDDYVLTTKLIGLGLSFLAASGIVDVAQTMLDRLAELSGELVRLAIVDGDRLTWVAKAQGARKGLRYDPDMGMDAMLSCSATGHAWMLTLSDERALELVSRQGFGKPKDFGPNAPATIAELLAFLHAGRKRGFAMISEVFAPGMTAMAAPVQKRGYPAIGVISIAGPLMRLDEQRMHSLGPALLAAAAELAAASNASPLFNVSPAKSL				HTH	IclR_family_transcriptional_regulator
WP_047237769.1	449		Beta_449_WP_047237769.1	MGRRKQQQKLRVWMNGLPVGCWEIGRAGDRLAYSDDWVGHPQGRPLSLSLPFLPGNTPHQGAAVAAFFDNLLPDSETIRRRLAQRHRLAEASPFQLLSALGRDCVGAIQLLPEDETPQDLRTIRGETLDETGIARLLRQAVAVEPLGLREDDADLRLSIAGAQEKTALLRHADRWLLPQGSTPTTHIFKLPLGLVGGMQADMRSSVENEWLCSRLVAGFGLPVANCDIARFEEQKVLVVERFDRRLATDGGWILRQPQEDMCQATATPPHLKYQADGGPGIARILDILTGSQARERDRMNFFRTQLVFWLLAATDGHAKNFSLFHLPGGQYQATPLYDILSAHPIIGTGRGQIAPQKVKLAMAVRGGSNHYLVERIRYGHWLSQARQAGLAPADAARWM…		hipBA	WP_047237780.1	87	Beta_87_WP_047237780.1	MQYPVRTLEQLRPLLLGLRKAAGLTQAQLAARLGVSQQSYARLEANPAAASVERLYRTLRALDAELALSAADAPPLPSSSKTPGEEW				HTH
QCP50816.1	452		Beta_452_QCP50816.1	MSRRTQTRRLNVWMNGIPVGYWESARDGERLGYFDEWLADEQGRPLSLSLPFAPGNPPYRGDLVTAFFDNLLPDSDAIRRRLAQRHHTGSTKPFDLLSALGRDCVGAIQLLPPNEAPTDLREIKGERLTEPDIAQLLRNTTATAPLGLHDRDDDLRLSIAGAQEKTALLRRDQQWIKPAGSTPTTHIFKLPLGLVGNMQADMRSSIENEWLCSKIVAAYGLPIANCEMANFEDQKVLVVERFDRKPASDKKWIVRLPQEDMCQATGTPPLLKYQQDGGPGIAAIMDVLLGSEQAREDRRNFFKTQLVFWLLAATDGHAKNFSLFHLPGGLYRATPLYDVLSAHPIIGRRRNQIAPQKAKLAMAVRGSSNHYQIDKILPRHWFQQGRQAGLGEAAVQDII…		hipBA	QCP50815.1	121	Beta_121_QCP50815.1	MDYPIKTLSQLRPILQGFRKAAGLTQAAMASQLGITQQSYAQLEANPAAASMERLFKVMRMLDVEMRLAHEDLPASKAAPAGTKNDSKQSGTAESSSSARKTPDTNRLRRGGAAPKKREDW				HTH and structural similarity with Stl repressor
WP_093634405.1	458		Beta_458_WP_093634405.1	MARRSQTQRLNIWMNGLPVGYWEKAREGDRLSYLDEWIEDEQGRPLSLSMPFTPGNQPYRGDVVSAFFDNLLPDSDAIRRRLAQRHRTGSTNAFDLLVALGRDCVGAIQLLPPDEQPTDLYDISGTPLSEPQIALLLRNATSAAPLGQYDNGVDLRLSIAGAQEKTALLRHDEQWIYPTGSTPTTHIFKLPLGLVGNMQADMRTSIENEWLCSKIVSAYGLPAANCEIAAFENQKALVVERFDRRLSSDASWIVRLPQEDMCQATGRPSHLKYQADGGPGIAEIMDVLLGSENADQDRRQFFKTQLVFWLLAATDGHAKNFSIFHLPGGLYRSTPLYDVLSAHPIIGPGRNQIARQKVKMAMAVRGSTNHYLIEKIQRRHWIEQARQVGSGSDTAQDII…		hipBA	WP_093634406.1	131	Beta_131_WP_093634406.1	MDYAIKTLSQLRPILLGFRKSAGLTQAAVAELLGITQQSYAQLEANPASASVERLFKVMRLLNVELRMSQTSSAPDSKPAQAETPKLQRHVPAAQKAKSPSVANRSGRTQKASSSRQSLGTITTKKKRENW				HTH
SFD24104.1	441		Beta_441_SFD24104.1	MGRRPLRRQLGVWMNGHFTGVWAQGSEGETFHYAARWIHSAQGRPLSLSMPFRSDNAPYRGRVVTDYFDNLLPDSDAIRRRLAQRYRTRGIGPFDLLTALGRDCVGALQLLPEGEVPEELRVIEGSPADDAHIARLLRDTTSASPLGQHGDDADLRLSIAGAQEKTALLRRDGQWFVPHGSTPTTHILKLPLGLVGNMRADMRTSVENEWLCAQLVEAFGLPIAACEMAMFEDQKALVVERFDRRVAPDGEWILRLPQEDFCQAMGMSPLAKYQADGGPGIADIMAILAGSDAREADRRNFFKTQILFWMLAATDGHAKNFSLSIGPGGRYWATPLYDVLSAHPIVGGGANQLAIQKARMAMAVRGSQNYYRLAQIQRRHWIAQGRQVGLPEAEVESMI…		hipBA	SFD24084.1	91	Beta_91_SFD24084.1	MYPIRIISQLRPILQGFRKSRGLTQAQLAARLGVSQQTYARLEANPARVSVERLHAVLQALDVEMLLSTDGDEDYRGGGSMLRQPPPSEPW				HTH
SIT50566.1	443		Beta_443_SIT50566.1	MRRPSQTQRLDLWMNGLAVGYWEKASGGERLVYFDDWIDDEQGRPLSLSLPFTPGNQPYRGAVVSAFFDNLLPDSEPIRRRMAQRYRTGGTAPFDLLAALGRDCVGALQMLPPGEAPADLYRINGDALTDDDIGRLLRDTTSAAPLGQRDHAGDLRLSIAGAQEKTALLRHKGRWVLPSGSTPTTHILKLPLGLVGNMRADMRTSVENEWLCSKIVEAYGLPVAACEIAHFGDQKALVVERFDRRLSSDGTWIVRLPQEDMCQATGTPPIVKYQADGGPGIDTVMEILAGSVDAATDTTRFFRTQLIFWLLAATDGHAKNFSIAHLPGNCYRATPLYDVLSAHPIIGRGANRIPMQKAKMAMAVRGTSNHYLIAQIVRRHWIAQGQQVGLPPDAVDALI…		hipBA	SIT50567.1	164	Beta_164_SIT50567.1	MDYSVKTLSQLRPVLRGFRKAAGLTQAMLAERLGITQQSYAQFEANPAAAGVERLFKVLRLLNAGITLSQDAPSPASTAPVAKMAPSHRAAATNGNVSKTRPATPRKAGTKRAAPARKTGKRVQPGAAAPGARMAARKTASGRKAPAPVKAKRAATPPKKRENW				HTH
RDJ98075.1	443		Beta_443_RDJ98075.1	MGRRAHARRLNLWMNGLPVGTWETTRDGERLTYFEDWIADEQGRPLSLSLPFTAGNQSYRGKVVSDYFDNLLPDSKAIRERIAGRYKTGGTSPFELLAQLGRDCVGAIQMLSPDETPVDLEQISGRPLDEAEIARLLREVTAPPVMGQREPIDDLRLSIAGVQEKTALLWHDDQWIIPEGSTPTTHILKLPLGLVGNMRADMRTSVENEWLCSKIVAAYGLPIARCDIATFEDQKVLVVERFDRRYASDGSWILRLPQEDMCQATGTSAAAKYESDGGPGIQKVMEVLAGSEQSAIDQRYFFMTQIIFWMLAATDGHAKNFSISHLKSNRYEATPIYDVLSAHPIIGNGPNLFSPRRVKLAMAVRGKNAHYLINDIRRRHWIAQGQRVTLAPADVDEMI…		hipBA	RDJ98074.1	150	Beta_150_RDJ98074.1	MDYPVKTPLQLRPLLVGFRKAAGLTQAQMASHLGVTQQTYAQLEAKPESASMDRLFHVLKVLKVDIVLTHVSGSANLEGRLPGRLRTVESPVAVKQRVTKERATTAAAKTAGTRKAAPTPARGSRQGSPKPVTRKRVAPLAAAPKKREDW				HTH
PMS15670.1	442		Beta_442_PMS15670.1	MRRSARTKSLDLWMNGIPVGTWETTRDGEKLTYFESWVEDEQGRPLSLSMPFTPGNQPYRGQIVSDYFDNLLPDSRAIRERIAVRHKTGGTSAFELLSAVGRDCAGAIQMLPPGERPADLQQIRGTPMGEADVARLLRDVTAAPLGQHDTFGDLRLSIAGAQEKSALLWHGNQWLRPEGSTPTTHILKLPLGLVGNMRADMRSSIENEWLCSKIVSAYGLPIAHCEIGAFEDQKALVVARFDRKLASDGSWILRLPQEDMCQATGMAPNSKYESDGGPGIDKIMGILSGSEEARADRSNFFKAQIVFWILAATDGHAKNFSIAHLRSSRYVATPFYDVLSAHPIIGNGRNQISSRRARLAMAVRGKNAHYLVSEIRRRHWVAQGQRVALATDEVDEMID…		hipBA	PMS15671.1	144	Beta_144_PMS15671.1	MDYPVKTLQQLRPLLVGFRKAAGLTQAQLAARLGVTQQTYAQLEAKPESASFDRLYPVLKLLDVNLVLAQVPGSTTVEGDVATRVKSAKGAAPEKPPAATKRGVEAGTPRSGAKRAAGRVNAPPKARDREPVAIEPVIKRRENW				HTH
WP_012340025.1	446		Beta_446_WP_012340025.1	MAARARHDRLDLWMNGIPVGYWEIRRGVERLVYLPDWLDDPQGRPLSLSLPFTPGNQPHQGAIVADYFDNLLPDSEPIRRRIAQRYRLGSTAPFELLASIGRDCVGAIQMLPPGETPVDLEAIEGATLDDTAVAEVLRYATATPLPGRAEPDADLRLSIAGAQEKTALLRQRDRWLRPSGSTPTTHIFKLPLGRVGNMQADMRTSVENEWLCSKLVAAYGLSVAPCEIGRFDDQKVLIVERFDRRPSRDGSWILRLPQEDMCQATGTPSGAKYESDGGPGIETIMGLLANSADASRDRMNFFVAQLVFWVLAAIDGHAKNFSIAHLPGNAYRSTPLYDVLSAHPIIGTRRNQIPPRRARLAMAVCGKNRHYVIGEIQPRHWIAQGRRVGLTEDDVRAAM…		hipBA	WP_012340024.1	134	Beta_134_WP_012340024.1	MAFPVQTLTQLRPILVGFRKAAGLTQAQLAARLGITQQSYAQLEANPSAVSIERLFKVLNTLGVRMMLSLDERDAPADAADTASGAAPAAHKPVEGKRGTTAAKAPTEAAVGAARKRPSATARARSRVSKREDW				HTH and structural similarity with Stl repressor
APR35863.1	444		Beta_444_APR35863.1	MMRGARANRLDIWMNGLPVGYWEVSRGAERLVYHDDWVADVQGRPLSLSLPFTPGNQPYQGPEVEAFFDNLLPDSEAIRRRIAVRYRARDTSSFAMLTELGRDCVGAIQLLPPDEVPADLQSIHGKPLDEAAVAKLLRDTTATDVLGRQDAAGDLRLSIAGAQEKTALLWHGGQWLLPEGSTPTTHIFKLPLGLVGNMQADMRTSVENEWLCSKIVAAYGLPVADCTMARFEDQKVLVVRRFDRRLASNRRWILRLPQEDMCQATGTPALRKYENDGGPGVERIMEILSSSADAASDRRAFFVTQIVFWLLAATDGHAKNFSIAHFPDNRYRATPLYDVLSAHPIIGNGRNRLARQKAKLAMSVRSQDKHYHIAEIQRRHWIAQGARVGYPADQVEEMI…		hipBA	APR35862.1	166	Beta_166_APR35862.1	MEYPVRTASELHLMLRAFRKSSGLTQAGMADLLGIAQQTYAALEANPGSASTERVLRVLRILNVDMTLSWSVRARRAAPRPPAAPDSGKGLRSGQQPRPQSGRQPALQSAGKPKAGAAAQNRAPERAGATKQQGEAVPANGGATRKTRAASARETTKRVIRKREDW				HTH and structural similarity with Stl repressor
RDU98615.1	444		Beta_444_RDU98615.1	MATRASTNRLNLWMNGLPVGYWEHVRGGETLAYWNEWIADSQGRPLSLSLPFAPSNAPYRGAEVANYFDNLLPDSEAIRRRIATRYKTGGTSPFQMLAKLGRDCVGAIQMLPPDEEPRDLESITGRAMNETDIARLLRDIPVQPYPAQHEPIDDLRLSIAGAQEKTALLLHGGQWLIPQGNTPTTHIFKLPLGLVGNMQADMRTSVENEWLCSKILAAYGLDIAQCEIAHFEDQKALIVERFDRRLSEDGTWIMRLPQEDMCQATGTPVLNKYQADGGPGIETIMGILSDSERAAADRRHFFSAQIIFWLLAATDGHGKNFSIAHRPANRYAATPLYDVLSAHPLIGTGRNKIAAQKVKLAMAVRGKNSHYQIAQIQRRHWVAQGQRVGYRDDQIEAMV…		hipBA	RDU98614.1	153	Beta_153_RDU98614.1	MDYPIKTLSQLRPILKGFRKAAGMTQATVANHLGVTQQTYAQLEANPATVSIERLLKVLRVLGVSLVLTPAGVETHQDVMAPSPASAETQQRPTRNIRAKKQASMVEPTSALTGTPASAGKKKRAPANTGADNATTGKRHLPPQAVIKKRENW				HTH
ABE37214.1	444		Beta_444_ABE37214.1	MVRNTQPNRLNLWMNGLQVGYWETTRNGERLAYRDDWIDDPQGRPLSLSLPFTPGNQPYRGEVVANYFDNLLPDSEPIRRRIATRYRTGSTAPFALLAALGRDCVGALQLLPPDEAPTDLTTISGRKLDDGEIARLLRGTTSTSPLGQHDPLEDLRLSIAGAQEKTALLRHHDRWLLPEGSTPTTHIFKLPLGLVGNMRADMRTSVENEWLCSQIVAAYGLPVARCEIAGFEDQKVLIVERFDRRLSSDATWIVRLPQEDMCQATATSALHKYESDGGPGIEAIMEVLSGSARAALDRRNFFMTQLIFWLLAATDGHAKNFSIAHLPGNRYESTPLYDVLSAHPIIGAGAGRLPAQKVKLAMAVRGRNVHYLLNQIQRRHWITEGQRVGFSAENVEAMI…		hipBA	ABE37213.1	173	Beta_173_ABE37213.1	MDYPIKTLSQLRPILQGFRKTAGLTQAAMASHLGVTQQTYAQLEANPATVSVERLFKVLRVLQVDLQLTQTAGGSASGAAGEDAEPFATATRTAERTTTARSARKASAAPDNVKRKAPSSRRQEASPETPTRTTGPAKQTARATTRETRGRTAPDAPRAAARSANVGKKRETW				HTH
TDN69931.1	446		Beta_446_TDN69931.1	MARRTQTNRLNLWMNGLPVGYWETTPGGERLVYREDWIDDPQGRPLSLSLPFTPGNQPFRGRVVTDYFDNLLPDSEPIRRRLATRYRSGGTAPFQLLARLGRDCVGAIQMLPPDEEPVDLESIRGHALSDAEIARLLRDTTSAPYLGQHEPVDDLRLSIAGAQEKTALLRHDNRWLLPEGSTPTTHILKLPLGLVGNMQADMRTSVENEWLCSKIVAAYGLPIAHCEIARFEDLKVLMVERFDRRLSSDATWILRLPQEDMCQATGTPPLHKYQSDGGPGIEEIMEVLSGSERAAVDRRNFFMTQILFWMLAATDGHAKNFSIAHLAGNRYESTPLYDVLSAHPIIGTGANRLSAHKVKLAMAVRSKNVHYLLNQIQHRQWIAQGQRVGFSEAAVEEMI…		hipBA	TDN69932.1	166	Beta_166_TDN69932.1	MDYPIKTLGQLRPILQGFRKAAGLTQAMMASHLGVTQQTYAQLEANPAAVSVDRLFRVLRVLDVDLTLTQTAVRPKQDGGVGMIAAPPSPGGMPAEERLAVARPAKTASAAGAGRGKRTPEHPRKKETAAKRTSATTTRKGSGDPGPDTRRSARETGGVNKKRENW				HTH
RFU44974.1	444		Beta_444_RFU44974.1	MPRRTQTNRLDLWMNGLPVGYWENARGGETLVYHDAWLADPQGRPLSLSLPFTPGNQPWRGQLVADYFDNLLPDSEPIRRRIASRYQTGGTAPFQLLARLGRDCVGALQMLPPGETPADLMRIRGRPLGEAELARLLRETTTSTRLAQHEPVDDLRLSIAGAQEKTALLYHDDQWLVPEGSTPTTHIFKLPLGRVGNMQADMRTSVENEWLCSKIVAAYGLPIAHCDIGQFEDQKVLIVERFDRRPSSDASWILRLPQEDLCQASGTPALQKYQADGGPGIEDIVDVLAGSERAVVDRRNFFVTQMLFWLLAATDGHAKNFSIAHQSGNRYTSTPLYDVLSAHPIIGRGPNHIAAQKVKLAMAVQSKERHYLLNQIQRRHWIAQGQRIGFAATDVEAMI…		hipBA	RFU44973.1	244	Beta_244_RFU44973.1	MDYPVRTLGQLRPILKGFRKSAGLTQAAMASRLGVTQQTYAQLEANPAAVSVERLFRVLRALNVDLTLAYTAASPSASGIKPAQGRSVAATAQPAKAAGSSSGKKPAKVAQAAGAAKSVKSAKPTARSSGGKPVRSVQAAKTAKSAKAPQYAHAVPPVKTARTAGGIKAAKAVKANKVTKSTKAVAGKATSAAKTAKAGRITTATNTTTKTSNARSTRSAPQTGKQPSAGTPKRTGVSAKTENW				HTH
SIN90525.1	444		Beta_444_SIN90525.1	MPRRTQMNRLDLWMNGLPVGYWETTRSGERLVYRDDWIDDPQGRPLSLSLPFTPGNQPYSGQVVADYFDNLLPDSEAIRRRIATRYKTGSTEPFQLLAKLGRDCVGAIQMLPLDEAPVDLRSIRGRELKQGEIARLLRDTTSAIQLGQHEPVDDLRLSIAGAQEKTALLRSGNRWLLPEGSTPTTHIFKLPLGLVGNMRADMRTSVENEWLCSKIVAAYGLPIAQCEIARFEDQKVLIVERFDRRLSSDASWILRLPQEDMCQATGTPALQKYESDGGPGIEAIMHVLERSEREATDRRHFFMTQMIFWLLAATDGHAKNFSIAHLPANRYESTPLYDVLSAHPIIGRGANHIAVQKAKLAMAVRGKNVHYLINQIQRRHWIAQGQRVGFSAAETEEMI…		hipBA	SIN90506.1	178	Beta_178_SIN90506.1	MCLNTDRRPTVDYPIKTLNQLRPILQGFRKAAGLTQAMMASRLGVTQQTYAQLEANPAAVSVERLFRVLRALDVDLTLAYTAARPQKGGVPRKTAPPPPASMSVAARKNKGAKAKTLPAAHAKRVTPGKTKSPQETSLRASSAPKRAETTRKSSNNNEPTVRRSARTTGGSNKKRENW				HTH and structural similarity with Stl repressor
KGI77348.1	449		Gam_449_KGI77348.1	MASRVKALDIWMNGHRVGRWDRGRAGTDRLTYAATWMASAHGRPLSLSLPFAFGHDSGEPVPIRGERVAAYFDNLIPDSERILQRMRERYGTRSTTAFDLLSAVGRDCAGAVQLVPADEEPDGVKHIDGQTLNDADVAKLLRDVPATSRWTREETEAFRLSIAGAQEKTALLRHKGRWCIPHGATPSTHIFKLPLGIVGNMQADMKDSVENEWLCMQLAEELGLPVARTEIGCFEDQNVLIVERFDRKLSSDGTWWQRIPQEDFCQVFGLPPTRKYEADGGPGMQRIMDTLQGSEQTAQDRATFFRAQLVFWLMAATDGHAKNFSIQHLPGGDYQLAPLYDIISTYPIQGHGPKHLDPRRARLAMAVRGKNAHYLLHDIHRWHWVSMAERLGLQGAEGM…		hipBA	KGI77349.1	83	Gam_83_KGI77349.1	MDVIRVPEQVGAVLRAARLQQGMTQIEVAEKMGISPQAMSRLEKNAGRASFDRIHRLCLVLGLEVVLRPKSDAAMAKHTPSEW				HTH
KRG88060.1	441		Gam_441_KRG88060.1	MPELRVWMNGVEVAIWQDEPRAGSRLTYLPTWLESPLPRPLSLSLPLLPAGESHRGQAVADYFDNLLPDNGAIRNRIRDRFGTRSTGTFDLLQAIGRDCVGAVQLLPPGYAPDDLHEIRCRPLSDAQVGGLLRNVTTTALPGQRTRGEDEFRISIAGAQEKTGLLRHHGQWCIPTGSTPSTHIFKLPLGLVGNMRADMQSSVENEWLCLQLLAAFDIPVANTSIGQFGDQRALIVERFDRRLARNGHWWLRLPQEDMCQVFGLPSSRKYESDGGPGIVQIMELLRQSEQPEDRAIFFKTQLLFWMLAATDGHAKNFSIHIEAAGRFRLTPIYDVLSVHPILGRSPGQLYPHNAALAMAVAGKKRHRKLVQIRRRHWNETARACGIAEGAEPWIAQLLEQ…		hipBA	KRG88108.1	85	Gam_85_KRG88108.1	MTSTAFTIRTARQLGPLMRAFRKQAGLSQAQLAERLGISRQAITALERAPESATFERLMRVWAELGLAVSLQPDLRVASPPALEW				HTH
KGM51398.1	440		Gam_440_KGM51398.1	MSALHVWMNGEEVALWERGDRGGRLTYAPHWLHSPASRPLSLSLPLLPSGESHRGEAVGNYFENLLPDSSDIRNRIRDRFGLRSTATFELLQAIGRDCVGAVQLLPEGSRPDDVHEIRFRPLDEAEVAALLRSVAARPGPGHLGGDDDAFRISIAGAQEKTGLLWHENQWCVPLGSTPSTHILKLPLGVVGNMHADMCHSIENEWLCLRLLAAFGMPVAGAAMAQFDGQRVLAVTRFDRRPSTDGRWWLRLPQEDLCQAFGQPPSRRYESDGGPGIARIMDLLRLSDEPADRATFFKAQLLFWLLAATDGHAKNFSLHVEQGGRFRLTPLYDVLSVYPIMGRGARQLDPHKAELAMAVAGRNRHRRLRDIRRRHWNETARACGIAEGAEPWIVELLERV…		hipBA	KGM51399.1	79	Gam_79_KGM51399.1	MVRAPQQLGPLLRALRRQAGLTQADVAGQLGVSRQAVSELENRPESATFERLMKLCAVLGVEIALQPRVVSGPDMAPEW				HTH
AOH35792.1	440		Gam_440_AOH35792.1	MSVLSVWMNGEHVANWERGDRGGRLSYSAHWLQSLSSRPLSLSLPLLPARESHRGEVVGNWFENLLPDSGDIRARLRDRFGLRSTATFELLQAIGRDCVGAVQLLPEGSRPDDLHQIRFRPLDEVQVGAHLRSVSAGPGPGHLAGDDDAFRISIAGAQEKTGLLRHQGRWCVPLGSTPSTHIFKLPLGLVGNMRADMTGSVENEWLCLKLMAAFGIPVAEADMASFDGQPVLVVTRFDRRLADDGSWWMRLPQEDMCQASGLPASRRYESDGGPGIARIMELLRLSEEPGDRATFFKSQILFWMLAATDGHAKNFSLRIEAGGRFRLTPLYDVLSVYPIMGRGPRQLDPQRAELAMAVSGRNRHRRLRNIHRRHWNATARACGIPDGAEAWIGELLERV…		hipBA	AOH35793.1	93	Gam_93_AOH35793.1	MQARGCAVADHPLHVIRTPRQLGPLLRALRRQAGLTQADVAGQLGVTRQAVSELENRPESATFERLMKLCAVLGVEIALQPRDASRPAKPLAW				HTH
RLL52737.1	456		Zeta_456_RLL52737.1	MVEIKGRRKKNQKSLNVWMNGVLVGTWTVFKTKPQKFQYASQWLEHPSRRILSLSMPFRPQNLPYEGDVVESFFDNLLPDSDKIRKRIQQKFAVRNSSPFELLAEVGRDCVGAIQLLAEGALPDGWDTIKAKPLSEMEVEKQLKIASSDTFLREDAETFRISIAGAQEKTALLWHDNQWCLPLAQTPTTHIMKLPLGLVGNMDADMSTSVENEWLCSKIMAAYGIDIAHCDMDTFGETKVLIVKRFDRKLSKGGAYWLRLPQEDMCQASGKPPSLKYENDGGPGMTEVLTLLRGSSVSNQDRRSFFKTQLIFWMLAATDGHAKNFSLFHEVSGTYKMTPIYDVLSTWPIMGEKPNHLSWHDAKLAMAFRSNSNTHYKLKDVYPRHFRAAAAKLGLAGQI…		hipBA	RLL52736.1	86	Zeta_86_RLL52736.1	MEYKIAIAKQLSDILKSKRKSLGLTQTDMGQKLGVSQRVFARNEISPEKVHFERILQICSELDMDLIIRERNRDEPKAASPEVESW				HTH
OGT01357.1	442		Beta_442_OGT01357.1	MAGRPSSRKVLDVWMNGEFVGHWTFTSAGGHSFSYDSSWLENPQGRPLSLSLPLSQGTASFSGSVVESYFDNLLPDSLGIRKRLASKFGTGSTQAFQLLEKIGRDCVGALQLFPGGSPAPDVRRIDAEPLSESDVERILDDTVSNRNIGVPEEDELRISIAGAQEKTALLWHNDQWCRPRGTTPTTHILKLPLGEVGGMRADFSTSVENEWLCAKLVRAYGLPVADCSFGMFGRHKVLAVTRFDRRLINGWWARLPQEDFCQVTGLPPERKYEEQGGPGIASILDTLRGSDNAESDRTNFLTAQLIFWMLAAPDGHAKNFSISIGPQGRFWLTPLYDVMSAWPVIGKGARKFQWQKVKMAMALHTKNARYRIAGIQRRHWNEVAKANALGSDFEAVIQR…		hipBA	OGT01356.1	96	Beta_96_OGT01356.1	MTNNVRTTGQLGPILKQLRKAKGWSQIELGKRIGLSQERISVIENHPERMSIDQLLTVLMALEAELRIEPRNFLSAKASVKTVVTGSLKIKPREPW				HTH
BAP88051.1	446		Beta_446_BAP88051.1	MAGRPSRHRTLAVWMNGELVGHWTFDAYSSTFAYDKGWLASASVRPLSLSLPLSEEPIRGPRVDNYFDNLLPERRQTRQRLAAAFKAKSLRGFDLLEQVGRDCAGAVQLLPDGISAPDVKRIEAATMTEAAIEHLLDQTISERSLGPHEQDDALRLSIAGVQDKTALLWHKGSWHRPLGATPTTHLLKLPLGEVGAQRIDFSNSVENEWLCAQIASAFGLLTASCEMARFGRHKVLVVERFDRQWMSEGWWARLPQEDFCQVNGLAPEQKYEERGGPGMARILDTLRGSQRPEADRRNFLAAQLLFWLLAAPDGHAKNFSIVLQAGGRFELTPLYDIMSAWPATGTGPHKFDYKKLKLAMAVRSKNAHYRMEGILRRHWNAVAKANALGPNFEEVIETF…		hipBA	BAP88052.1	90	Beta_90_BAP88052.1	MGTRISASIRTSGQLGPILRQMRKAKGLSQAELGSLLGLSQERISAIESHPERVTLDQLLTVLMKLDAEIIVGSRSAGLPGKPFGPKAPW				HTH
SNS73000.1	447		Beta_447_SNS73000.1	MAGRPSKTRRLDVWMNAQLVGQWSLAPTGVQQFAYDASWQGSPAARPLSLSLPLNLGTKTVSGPAVASYFDNLLPDSPAIRNRIASRHGADSPAAFDLLEKIGRDCVGAVQLLPAGSAVPDVRHITSRPLTALEIEAQLDAVVAGVGFGVPAEDELRISLAGAQEKTAFLYHNGSWHLPQGATPTTHIFKLPMGEVGQVRADFSTSVENEWLCAKIMQSYGLPAAHCDIGQFGRHKVLIVERFDRRWMASGWIARLPQEDFCQVFGKSYSQKYEEKGGPGIDEILDRLRGSENAEQDRNRFLTAHLLFWMLAAPDGHAKNFSIRLLAGSAFELTPFYDVMSAWPVIGQGPRHFPWQKIKLAMAVRSKNAHYRMQDIRRRHWNAVAKRNALGEDFETVIE…		hipBA	SNS73026.1	96	Beta_96_SNS73026.1	MKTFIKTSGQLGPLLKQLRVEKGLSQAALGAKIGLSQERISRIEGRPESITVDQLLTVLMALDAAFSVEPRHSLQGQAVASVSASATLGIGDKENW				HTH
OOG43018.1	452		Beta_452_OOG43018.1	MVTFRRPRTNPQDSVLGVWANGERVGTWSMVDGEHRFNYDENWPASPAARWLSLSLPFTPDNLPHRGEVVRNFFDNLLPDSDSIRRRLRDKFTTGSIEAFDLLAAIGRDCVGSVQLLPPDMAPDGFDRIEYLPLNESEVERAINHAVTGGRVVGQELTDDFRISIAGAQEKTALLWHKDQWCRPVGATPTTHIFKLPLGLVGNMRADMSSSVENEWLCAQILAQLGLPVAGCEIAHFGQRKVLVVERFDRALQQPQGRAPWIARLPQEDFCQALGVAGERKYENEGGPGIRAILRQLDNSSRADEDKQTFVSTQLAFWLMAATDGHAKNFSIFLERGGGYRMTPLYDVLSVWPIMGTGPNQLHPRRAKLAMALRSKNTHYYLHEIRTRHWQLLAQQCGV…		hipBA	OOG43019.1	84	Beta_84_OOG43019.1	MKYPVDNPQQLRTILRSLRQARGLTQTQLGERLGVTQKRIARIEAAPEVTAFDQISRMVTAMGYSLMVEEPSAYRVAEPGPDTW				HTH
APW37720.1	452		Beta_452_APW37720.1	MVTFRRPRSDPRDHMLAVWTNGEHVGTWSMVNGEHRFQYDEAWLASPATRWLSLSLPFTPENVAHRGAVVLNFFENLLPDSDAIRQRMQDRFATGSNAPFDLLAAVGRDCVGAIQLLPLGQAPVGFDRIEAKTLRDIGVEQAIHNAVAGGRVLGQFDDDDFRFSIAGAQEKTALLWHEGAWCRPLGATPTTHIFKLPLGLVGNMRADMQTSVENEWLCARLIAQLGLPVADCEIARFGEQKVLVVERFDRMLLQPAGSPAWIARLPQEDFCQALGVAGAMKYEADGGPGIRAVLRQLDNSSRADADKLVFIQTQLAFWLMAATDGHAKNFSIFLERGGGYRLTPLYDVISAWPIVGTGPRQIHPRRAKLAMALRGKNTHYHLHEIHTRHWQQLALQSGV…		hipBA	APW37721.1	83	Beta_83_APW37721.1	MYLADSPQQLRTILRSLRQARGMTQAQLGERIGVTQKRIARIEAAPEKTAYDQIARIVTALGGRLVIDEPARHRVAESEPDSW				HTH
AMM26149.1	453		Beta_453_AMM26149.1	MVSSPKKRGRGPRHPHPLQVWINGQTVGEWTIREGEDRFQYTEEWTASPAARRLSLSLPITPGNAPLRGAVVQNYFDNLLPDSDAIRTRLQRRFATQSTDAFDLLTAIGRECVGAVQLLAPGVEPTGFDRIEIEPLDDAGVERAINASLSTGRVLGQRDDEDFRISIAGAQEKTALLQRSGHWFRPLGATPTTHIFKLPLGLVGNLQADMQQSVENEWLCSKIMSAFGLATAHADMATFGERKVLVVQRFDRALQNAGTDSEWIARLPQEDFCQALGVPGAQKYEADGGPGMREILRVLDASSNAAADKLAFVKAQIVFWLLAATDGHAKNFSIFLERGGGYRLTPFYDVLSAWPVIGHGANLIAPQKARLAMALRSKSAHWGLTDIQARHWDGVAKLA…		hipBA	AMM26150.1	86	Beta_86_AMM26150.1	MRYPLETSQQLSAVLKALRQSRHLTQAELGEQLGVNQKRVARIEAAPGVTSFDQISRLVALMGYRLVLEALPSTEAPSADTQEKSW				HTH
PHX73449.1	435		PVC_435_PHX73449.1	MPASLHVWMNGRHVGVWMHARGTSSFQYDSAWAAAIDRRRLSLSLDFQPGNAPRKGAVVESYFDNLLPDSETIRKRLQSRFRTDSREAFDLLAAIGRDCVGAVQLLPAGEEPSDVEKIKAIPLDDADVEQAISAALSDGRVFGQADDEDFRISLAGAQEKTALLRYKDRWCRPLGATPTTHIFKLPLGVVGNLQVDLSDSVENEWLCLKLLAAFGLETARAEIARFGKYPVLVVERFDRVWQNKKWIARRPQEDFCQALGIAGWKKYENQGGPGMDDILHVLAFSAEAARNRRDFVKAQILFWLLAVTDGHAKNFSLFHEAGGAYRMTPLYDVLSVWPVMGPKAHQIPWQKSSLAMAVRATNAHWKLKDVRARHWSAVAKQAGLGNADTLIHQILSLVP…		hipBA	PHX73450.1	82	PVC_82_PHX73450.1	MNYALDTPAQAQAVLKALRAAQGLSQAQVGELMGVNQKRIARIESAPGSTSVAQLAKLVALLGGRLVIDDGQTDAQQPKSSW				HTH
PTY02804.1	437		PVC_437_PTY02804.1	MATPSELAVWMNGIRVGTWNQSKRGGDSFQYDAAWVADPAARVLSLSIPFVPGNVPHRGDVVANFFDNLLPDSDAIRRRIHSRFSTESTDAFDLLAAIGRDCVGAVQLLPGDETPERVHEIDADPLTDEAVEHAINAAISGTRVLGQKEDEEFRLSIAGAQEKTALLFHRGRWCAPRGATPTTHILKLPLGLIGNLRADMKDSIENEWLSLRLLRAFGLDVAHCEMAQFGARKVLVVTRFDRALQPDGWIARLPQEDFCQALGLPSSLKYESDGGPGMREIFRVLDNSSQTIRDKTAFVRAQIVFWMLAATDGHAKNFSLFHERGGTYRLTPFYDVLSAWPIIGRGPNQLDERKVKLAMAVRGKNPHWRLREITARHWDSVAKLAGIGDAQSILSELID…		hipBA	PTY02805.1	100	PVC_100_PTY02805.1	MTYNVDTVAQLRAVIRALRKSRGLSQADLGRSLGVNQKRIAKIEADPGVTSWNQVVRLISALGGRVAVQDLAANVIQAKTAPTPSGASKATRNSKKQPSW				HTH
RRJ94949.1	436		PVC_436_RRJ94949.1	MATTLNIWMNGQRVGAWTQTRGSHALHYDPSWISSSAGRALSLALPFTPGNVPHRGDVVRNFFDNLLPDSDAIRARIRDRFSTGSTGTFALLSAIGRDCVGAIQLLPDDQTPEGFDRIEAESLTESGVEQAIAASLSGARVLGQPEDNDFRISLAGAQEKTALLYHRKKWCRPLGATPTTHIFKLPLGLVGHLQMDMQDSVENEWLCSRIMQGFGLDTARCEILQFGRRKVLAVERFDRARQPAGWIARLPQEDFCQALGLPGTKKYESDGGPGMLDIIRVLDAGSQATDDKKAFLKAQMVFLLLAATDGHAKNFSLFHERGGTWRLTPFYDVLSAWPVIGRGPNRIDWHKARLAMCVRSKNAHWKLAGIKARHWDAICRSAGLGNADSLLGEIAMQLP…		hipBA	RRJ94948.1	103	PVC_103_RRJ94948.1	MKFSVTTPVQLRTQLRALRQSRSLSQEQVGELLGVNQKRIARIEAAPDVTGFGQIARLVSALGGRIVIEDASSPPVPGGGNKGKVRKAASSRPGNARKGQADW				HTH
OLP07451.1	447		Beta_447_OLP07451.1	MISALSIWMNGELVGTWSVGRTGNHRLDYAPSWRASARSRPLSLSLPFTADNRLDGDAVRNYFDNLLPDSESIRKRISTRFQTKGMSAFKLLQAVGRDCVGAVQLLPLGASPEGFDQIRFEALSSEQIAKHLSTLGAPASVGAQDDEEDFRLSIAGAQEKTALLLVRGQWARPLGATPTTHILKPPINITQGRNLDLRLSVENEWLCSQIVRALGLPMAESQIQDFGERRVLLVKRFDRSLCPEGWIARLPQEDFCQAKGVSSDQKYEQKGGPSIEACLEVLKGGEAFHEDGRNFLCAQLLFWYLAAIDGHAKNFSVFVLPGGRYRMTPFYDVLSAWPLMGTGPHALPYKKTKLAMAVRGKTAHYKLSEIQYRHWEALAKRSAVEGAWEAMLDMTHRLD…		hipBA	OLP07450.1	76	Beta_76_OLP07450.1	MRKVRQLSQTDLARKLGVSQSRIAAIERNPAAVSAGQLLDLLKVLGVDLVLRDTQAPVGAPSQVSNTSNTGPKGEW				HTH
ABX35216.1	435		Beta_435_ABX35216.1	MAALGVWMNGERVGTWEVTRTGRHVFAYDPAWPQSAHARPLSLSMPFTRDLTVAGEVVAHYFDNLLPDGEGIRRRIHQRFGLRGIDAFSLLEAIGRDCVGAVQLLPEGAVPEGFDQVRFEPLSEAQIAEHLASLGGGFGALEVDQEFRLSIAGAQEKTAVLRHGGQWCRPLGATPTTHILKPAIGVVPHWHYDLSESVANEWLCARLLAELGFAVADSSIETFGGQQVLCVERFDRAWTAQGWIARLPQEDFCQVRGVASANKYETHGGPGMLQCLQVLQHGSEPAQDCARFVMAQLAFWLLAATDGHAKNFSVFLQPGGGYEMTPLYDVLSAWPIIGHGHGKIARQRARMAMALPGRSRHYRLAEIQRRHWKALAETTRIAGLWESMVEMVEALDGAI…		hipBA	ABX35215.1	135	Beta_135_ABX35215.1	MDHLLQLPDQLALHLKSLRKAAGVSQAQLAQRLGVSQSRVAAIERDPAAISVRQLMEILQLLDADLLMRPRADAVASPASAPMSVPAPAALRVAEPAPQPYAGDNVPRKPADRPVAFKPQALPPHWQDRKPKGSW				HTH
GAP35413.1	453		Beta_453_GAP35413.1	MADARELWVWMNGERVGAWQRSRTGSHRFVYEESWLVSARVRPLSLSLPITPDRTVAGPVVANFFDNLLPDDERIRRRVSARFKVGSTDVFELLQAIGRDCVGAVQLLPPEQPPIGFDRVECEALDDQAVARHLRGVAAEPGLGADQPPDDLRISIAGAQEKTALLRVDGQWCRPLGATPTTHILKLPLGLVGGRRLDLTHSVYNEWLCAQLLRELGLPVATTDIATFDDETVLAVERFDRQWVDGTDTSPRWIARIPQEDFCQVLGRASHEKYEAQRGPGMAQCLQVLRSSRTAPADIRHFLCAQLAFWLLAATDGHAKNFSIFLLPGGGYRMTPLYDVISVWPVIGHGPNLVAWQEAKLAMAVRSRNAHYELARIQTRHWQGLAQRSGADAVWEAMQ…		hipBA	GAP35414.1	125	Beta_125_GAP35414.1	MDYAVQLTSQLKQLLKSLRKSRKMTQADLARRLGVVQSRVADIERDPGAVSVEQLLQVLAMLGAQVVVRETATAPSAASPSIDLEAHAQAKATVTATLTTGTKPAASTPGTPSDGPPDDEPRGQW				HTH	gap_between_T_and_A
OJZ15649.1	442		Beta_442_OJZ15649.1	MPELWVWMNGELVGRWSRGRTGRHLFTYEASWLESPRVRSLSLSMPITPGRTVEGDAVGHFFDNLLPDDERIRRRLSTRFRTKGAAAFELLQAIGRDCVGAVQLLPPEQKPEGFDRLSYETLTDADVEAILQGVTAEVGLGGHEEDDDFRFSIAGAQEKTALLRVGGQWCRPKGATPTTHILKLPLGLVGGRRLDLSHSVENEWLCAQILAELGLPVAQAEIGHFGSQKALVVERFDRQFMDGDWIARLPQEDFCQALGVASGNKYETHGGPGMADCLKVLSGSQAPQSDGQMFLCTQLAFWLLAATDGHAKNFSIFLQQGDRYRLTPLYDVVSAWPVIGDGLNQVPWQKAKLAMAVRSKNAHYKLREIQPRHWQQLARKSGVEGAWEAMVTMIDKVDV…		hipBA	OJZ15648.1	101	Beta_101_OJZ15648.1	MDFGLHFSEQLKQHLRALRKARGLTQARLAQKLGVGQSRVADIEANPGAMSVDHLFKVLAALDVQLVLRDKQAASSVEQLSQCEPATSDQGAKPAPPKGSW				HTH
CAD15148.1	445		Beta_445_CAD15148.1	MAHPELHLWMNGEHVGIWTASRAGVPILRYDDAWLRSPNMRPLSLSLPIPAGVPELRGQVVDDYFDNLLPEAQPIRERVRRRFGLASTDAAELLAAIGRDCVGAVQLLPPGMAPTGYDRIDSEALTDSQVDTLLRNLTAMPALGEDAGDPDAFRISIAGAQEKTALLRIGDAWHRPLGATPTTHILKLPLGLIGNIRADMQDSVDNEWLCAQLLAAWGLEVARTEIARFGASKVLAVERFDRRWMPGNAWIARLPQEDFCQATGTPAHRKYENDGGPGMRACLDLLSASEHAIDDKRRFVLAQLAFWLLAATDGHAKNFSLAIGRGGRFRMTPLYDVLSVWPIMGDGPNQLSPYRARLAMALRGKNAHARLADIHVRHWQALAAQSGVPDAFAGMQALV…		hipBA	CAD15149.1	84	Beta_84_CAD15149.1	MISMESLLSSAPQLSAHLKSLRKARGLTQAQLGALLGVSQNRIADIEKDPGAVGFEQLLRILHALGAQLTLRTSAPAAAAPADW				HTH
AKJ26875.1	440		Beta_440_AKJ26875.1	MSELAVWMNGEQVATWTEHRGAHRLHYQPSWLASPRCRSLSLSLPITPSLEIAGPAVKHYFDNLLPDNKDIRERARRRYGAKSTEVFDLLTALGRDCVGAAQLLPLDATPDGYDQVRCRPLTEEDVERRLVAVTSDRPEAVDEMQGEFRISLAGAQEKTAFLWHEGQWCLPLGATPTTHIMKLPLGIIGGMRRADRLESIENEWLCLHLMQALGFRVAQTEMARFGDQKVLVVERFDRGRVDGRGIARWPQEDFCQAMGLPPSQKYENEGGPGLDRCLTLLRGGADPWNDRAVFLLGQLVFWMLGATDGHAKNFSVFLHAGDTYALTPFYDVLSIYPMVGKGVGEVPPQGVRMAMGVKSRNKHWYQHEIQPRHWASLAKKAGLPSLLGQMVALAHAVPV…		hipBA	AKJ26874.1	147	Beta_147_AKJ26874.1	MRGLSQAQLGRLIGVGQARAAEIEAKAASVSAEQLMRVLQALGAELVIRADTSVPVQQVGTSTRKRPPTGTEQQLLASLAKLLGVSPRKLAQAMSEVAGTGLEQGWRDEVVAPAGPTARTGQAAPAQPEPAPLVRPLTPSDPHKGSW				HTH
VCU71813.1	435		Beta_435_VCU71813.1	MADLWVWMNGERVGTWFFNRGLHRFAYTREWAESAHARPISLSLPITAELELQGEHVENYFDNLLPDSKLIREQIAARFAVRDLSPFSLLEAVGRDCIGAVQLLPPEIPPDGYDQIRGELLDTPAIAQALRDVPVAGVGAQTDVEVFRLSLAGAQDKTALALIGGRWHRPIGATPSTHIFKLPIVNRHRTVQLFDTVANEWVCAQILTALGLPTARAEMAQFEDQEALIVERFDRQWVDGGRWIARLPQEDLCQALGVPPGRKYEAHGGPGASACLDLLAGSDAPADPLAFQLAMFAYWLMAAIDGHAKNFSIFLYPGGRFAMTPLYDVMSVWPYVGNGIGQWRMNKLHMAMAVRGKNRHYALDRIRPRYWRNLTGSHGGEEVWQQMILLAERVPEALD…		hipBA	VCU71814.1	117	Beta_117_VCU71814.1	MDFPIAVSGQLRQQLRALRRMRGWTQAELGKMLGVGQARIAEIEANPGSVSVEQLLRLLAVLQTRMVLQTHEHASATSGADRVYGRSATVTQGAARQKGKVGEAEPAIKIERRQGSW				HTH and structural similarity with Stl repressor
ABM35057.1	440		Beta_440_ABM35057.1	MVALDAWMNGEFVGTWQVHRGAHSFSYAPSWLESEKSRPLSLSLPLTRTLEIKGEVVANYFDNLLPDNERIRERIARRFKTRARDTFTLLEAIGRDCVGAVQLLPEGTTPDGWNRVAGEPLTDEQVAAALRAVPDDPVARHANEARPFRISLAGAQEKTAFVQVNGQWCSPVGATPSTHIFKLPLGVIANTTQVDMFDSVENEWLCAQIVQALGLPMARTEMATFGDQKALIVERFDREWMDGGKWIARLPQEDFCQALGLPSHLKYESDGGPSVATGLTLLAGSADADMDRMAFQLAQLAFWLMAAPDGHAKNFSIFLRQGNAYDMAPLYDVLSVWPYVGRKRGQLHLRDVRLAMALRSKNTHYEIHTIRARHWHALAMKNGGPPIWKAMQDLVGGVG…		hipBA	ABM35056.1	168	Beta_168_ABM35056.1	MDYPIHLTSQLREHLRALRKARGLTQAALGRLLGVGQARIAEIEGNPGAVSVDQLMKVLSALRTSLVVRDDAPEVIAGQPDTPPPPNAPANKPRKPARQSPVNSTPAGQWRKQPLAGGGRFQAKSVLVSRAGAKPPSDAQALRDANPNTDVTPTSGRNFVIRPKKGSW				HTH
PXX37827.1	437		Beta_437_PXX37827.1	MTRSLHVWMNGELVGAWQVDRDSHTFRYEATWLESPHSRSLSLSMPISSSLEIKGEAVKNYFDNLLPDSHHIRKRLAKRFKAGTDIFSLLEAIGRDCVGAVQLLPDGATPDGWNRIAYEALSDEEIEQYLQAVPSDMRFVPDDDLFRISIAGAQEKTAFLQYQHQWCRPHGATPTTHIFKLPLGIIGGTRLDMSDSVENDWLCAQIIAAMGLPVATTSMAKFGEQKALVVERFDRAWMDDGRWIARLPQEDFCQALGISPDQKYEADGGPGMQQCLRLLQRSSQASDTLFFILTQLLFFLLRATDGHAKNYSLFTGRNDIYQMTPLYDVLSVWPYLDKPKQLDSHKAGLAMALRSKNPHYRFKEIQTRHWHDLAMKNGGPATWAAMQLFASRVDLALAH…		hipBA	PXX37826.1	133	Beta_133_PXX37826.1	MANSYPIQFATQLRHHLRAFRKKRDLTQAQLGALIGVSQGRIAEIEANPGLVSFDQLMQLLSILDVNIVLSEMSAVTSSQNPTYASGVSNTAPQEVKELDSPNEALQKLNEPSINNVASKQMHDLGNVRKGSW				HTH
SFP58125.1	445		Beta_445_SFP58125.1	MRRALKAWMNGELVGTWSVDRESHTFRYEPAWLASPRRRSLSLSLPITTALEVQGEAVRNYFDNLLPDNERIRARLGQRFGLKNTKVFDLLEAIGRDCVGAVQLLPDGAVPEGWDRVNCEPLADEQVAELLRAVPTESTPERLRDRDLFRISLAGAQEKTALTRVDGHWCRPHGATPTTHILKLPLGLIGGSRRIDASDSVQNEWLCARIVGALGLPVAPTSIATFGDQKVLAVERFDREWMAGANGERWIARLPQEDFCQAMALPPERKYEQHGGPGMTRCLQLLQGSRSRDDGTLFLLAQLAFFLLAATDGHAKNFSIHLQRGDVYEMTPLYDVLSMWPYFGNGASQFQPRRAELAMAVRSKNAHYALHTIQARHWWGLAMRNGGDDTWRAMLAMVE…		hipBA	SFP58150.1	156	Beta_156_SFP58150.1	MDYPLRFADQLRAHLQALRKKRGLTQAQAGSLVGVSQARIAEIEANPGAVGFEQLMKLLAALGASISLRDEDEAPAFAAPASAELPDGDRRAKDRNAVHAYGRIPSPASPVAQEKGVEPAAAAPSPPEPQAPRPAADGPAPAVRGRFAATPRKGSW				HTH and structural similarity with Stl repressor
RXZ33999.1	441		Beta_441_RXZ33999.1	MVTQALNVWMNGELVGAWSVDRDTHIFRYAPGWLESPRRRSLSQSIPISSSLETRGEVVKNYFDNLLPDNEKIRSRLHARFKTRSAGPFDLLEAIGRDCVGAVQLLPENATPEGWDRIQCEPLSEERIVEILQAVPSDNLQRSVHDDDLFRISIAGAQEKTAFTWHEQRWCRPHGATPTTHIFKLPLGLIGGSRRVDATDSVQNEWLCARIMAALGFPVAQTEMARFGGQSVLVVERFDRMPADNGAWIVRLPQEDFCQALGLPPRKKYESDGGPGITKCMQLLQGSRNKADAALFLMTQLAFFLLAATDGHAKNFSIFQQFGDAYEMTPLYDILSMYPYFGSGPNQFNQRHAGPAMVLRSKNVHKHFYTIQARHWRRLAMAYGGTAVWQDMSGLAQRV…		hipBA	RXZ33998.1	92	Beta_92_RXZ33998.1	MTSDYPIRFTAQLRQHLKAFRAARNLTQAQLGDLVGVSQARIAEIEADPGLVKFDQLMQLLSALEITISLREDGDRAAHDDVPVGRPKKGAW				HTH
SDH70972.1	450		Beta_450_SDH70972.1	MVGRPSKSRALAAWMNGALVGEWRLPRGAAPEFCYDQSWLGNVEVRRPLSLSLPLPLENTPLRGAAVEHYFDNLLPDNGAIRQRLQSRFNTNTQGAFDLLTAIGRDCVGALQLLPVGEVPTGITEIHATPLTDEQVEGHLIGTVTPAATFARIADADDEFRISIAGAQEKTAFLRHNGQWCLPHGTTPTTHIFKLPLGLVGNMGADLRTSVENEWLCMQLLDELDIPVAASEIGVFGNQKALVVERFDRRLADEGYWLRLPQEDFCQVFGRHSEMKYQKDGGPGMLEIAQILQNSLTPADDLTTFFRAQIVFTLMAATDGHAKNFSIFLRAGGDYQLTPIYDVLSAWPIIGSGARQLAFQKAELAMAWKGKSTHYKFREIEYRHFVGTARRCGYGDRIE…		hipBA	SDH71009.1	87	Beta_87_SDH71009.1	MQKLISASQLQQAIVARRKKLRLSQAEVALKLGLSQSRYSQVEADPALLAFDRLLLLTASLGLELHIGIKDEQPQAPAAMGPRRAKW				HTH
VCU68212.1	445		Beta_445_VCU68212.1	MGRRAHARALDVWANGIRVGRWRVSARGADEFSYDPAWAASPSGRPLSLSLPIPVDQEALKGDSVRNFFDNLLPDSDRIRQRLQARFRTRGTDAFELLEAIGRDCVGAVQLLPEGALPPDIRRIEAEPLDEAGIERILQGTVAAPEALGQSDGNEDFRISIAGAQEKTALLWHEGRWCHPLGATPTTHIFKLPLGLVGNRQADMRTSVENEWLCIELLRAFGLPVAQCQIARFGSQKVLIVERFDRRLAQDGYWLRLPQEDFCQALGVGPDAKYEADGGPGLTEIAAILAGSETREADLRTLLQAQLLFWLLAATDGHAKNFSIHLLPQGRYRLTPLYDVLSAWPIIGKGASQLDYKKLKLAMALRGKSKHYKLAEIQRRHFDSTARECGYGADMEELL…		hipBA	VCU68213.1	80	Beta_80_VCU68213.1	MPRVSTPSQVGILLAARRKALGLSQAAVASRLGISQNRLSELESRPESFTLDRLLALAGLLGLDLLLQDKAEAPASKSEW				HTH
OVZ55301.1	445		Beta_445_OVZ55301.1	MGRRAHSRALDVWANGVFVGQWRVLPQGTDELLYDAGWAASPSGRPLSLSLPIPLDRRPVKGGAVRNFFDNLLPDSDRIRQRLQARFRTPGTGAFDLLAAIGRDCVGAVQLLPEGESPADVRRIEAELLGEDDVERILLGTVAAPGALGRAADDEDFRISIAGAQEKTALLWHDRRWCRPLGATPTTHIFKLPLGVVGNRQADMRTSVENEWLCTELLRAFGLPVAPCRIARFGGQKVLIVERFDRRLAEGGYWLRLPQEDFCQACGIRPDAKYEADGGPGLKEIADILANSEHRDADLRTLLQAQLLFWLLAATDGHAKNFSIHLLPQGRYQLTPLYDVLSAWPVIGKGAGRLDYKKLKLAMALRGKSKHYKLDEIQRRHFDSTARACGYGPGMQDLV…		hipBA	OVZ55300.1	80	Beta_80_OVZ55300.1	MPRVSTPSQVGALLTARRKALGLSQAAVASRLGISQNRLSELETEPAHLTLDRLLALTGLLGLDLVLQEKAKLPAPRSEW				HTH
WP_035270213.1	449		Beta_449_WP_035270213.1	MAHRSQQRLLGLWANGLRVGTWQVAANGEDRLTYDPVWLVSSQGRPLSLSLPFTIDNAPLRGPQVRNYFDNLLPDSDVIRRRLQTRFRTSSTDAFDLLTAIGRDCVGAIQLLPEGEEPDDVFDIQACPLNEAEIANALRAATAAPLVLGQQQASDEDFRISLAGAQEKTAFLWHHGQWCRPVGSTPTTHIFKLPLGLVGGRQADMRSSVENEWLCAQILRAFDLPVANCEMARFEEQKVLIVERFDRKLAAQSYWLRLPQEDFCQATGKSPDAKYEADGGPGVVDIARILQLSEAREQDLRTLLTAQLVFWMLAATDGHAKNFSIFLLPGGRYRLTPLYDVLSAWPVTGTGPNKLDVNRLKLAMAVRGKNTHYRLRDIQRRHFNHMARLCGWGESMEGL…		hipBA	WP_080655514.1	80	Beta_80_WP_080655514.1	MYILSTSDQLGYQLVARRKALGLTQQEVASRLGISQNRLSELESQPSQLTVERLLALTGILGLELAVQQRSQAPLSTSEW				HTH
RTL20999.1	457		Beta_457_RTL20999.1	MVGPGKRTQARVLDVWINGLRVGQWQVTAQGEDRFRYAPEWLESAEARPLSLSLPMPLDAAAPALRGLRVRNYFDNLLPDSEQIRMRLQARFRTPGRGVFELLQAIGRDCVGAVQLLPEGQGPEGVFRIDAEPLDEADVEHLLRAAVAPVRAFGEVATDLDDFRISIAGAQEKTALTRHAGRWCRPLGATPTTHIFKLPLGLVGNRQADMRTSVENEWLCARLLAAFGLPVAQCEIEHFGAQKVLVVERFDRRLSATGDYWLRLPQEDFCQATATPPALKYEADGGPGLLDLARILQGSVRRDDDLRIVLKAQLLFWMLAASDGHAKNFSIFLLAGGRYRLAPLYDVLSAWPVAGTGENRLDPARLRLAMALRGRNAHYRLRDIQRRHFNAMAHRCGLG…		hipBA	RTL20998.1	79	Beta_79_RTL20998.1	MSRLYSPQQAAELLVGRRKALGLSQAEVAARLGISQNRLSELETRPERLTFDRLLALAGVLGLELALGERKPVEAEGEW				HTH
ATE62966.1	442		Beta_442_ATE62966.1	MGRPAHTRALNAWTNGRLVGQWRLPGRGPTEFQYEPAWIASPEGRPLSLSLPFTLDNLPLRGDVVRNYFDNLLPDSDRIRARLQSRFRTESTGAFDLLQAIGRDCVGAVQLLPDNVEPDSVFRIDVEPLDDAGVERILRGTVSLSGVLGLAAVEEGEFRISIAGAQEKTALTWHAGQWCRPCGATPTTHIFKLPLGLVGNRQADMRTSVENEWLCAQLLAGFGLPVAPCKIERFGDQKVLVVERFDRRLASAGDYWLRLPQEDFCQATGTPPGAKYEADGGPGLMDIARILQNSETREADLRTLLKAQLLFWMLAATDGHAKNFSLFLLPGGRYRLTPLYDVLSAWPVTGTGPNQLDYEKLRLAMAVRGKNTHYRLRDIQRRHFNDMARKCGLGADMEP…		hipBA	ATE62965.1	79	Beta_79_ATE62965.1	MLRLNSPQQTGQILVTRRKALSLSQAAVAASLGISQNRLSELEAHPERFTLDRLLALASQLGLELVLQDKTPPTNESEW				HTH	Plasmid-encoded
BAL27183.1	441		Beta_441_BAL27183.1	MGRPSHSRALNVWTNGRLVGEWRIPARGPAEFRYDAEWMDAPEGRPLSLSLPMTPGQPLRGELVTHFFDNLLPDSDRIRARLQSRFRTQSQGAFDLLEAIGRDCVGAVQLLPSHKTPEDIFRIEVEPLDEAGVERMLTGAVSSALPFGSPVPDDGDFRISIAGAQEKTALTWHAGQWCRPLGSTPTTHIFKLPLGLVGNRQADMRTSVENEWLCAQLLRGFGLPVAACGIHRFGAQKALVVERFDRRRAASGDYWLRLPQEDFCQATGTSSHAKYESEGGPGLVDIARILHGSETRQEDLENLLKSQLIFWMLAATDGHAKNFSIFLLAQGRYRLTPLYDVLSAWPVTGPGPNHLDYEKLRLAMALRGRNAHCRLRDIQRRHFNDTARKCGAGADMEAI…		hipBA	BAL27184.1	65	Beta_65_BAL27184.1	MARRKALGLSQSQVAVGLGISQNRLSEIEAHPERLTLDRLISLAGLLGLELVLQEKTPASDTGEW				HTH	Plasmid-encoded
PRD64869.1	448		Beta_448_PRD64869.1	MGRRSSSQPLGIWINGELVGHWSPASRRPMELRYEDSWLASRSARPLSLSLPLPLVGNEPLRGERVEHFFDNLLPDSGAIRRRLAQRYSAGSEDTFDLLAAIGRDCVGAIQLLPADETPTGFDRIEGEVLDDEAVAALLRATVSSGSFAGQCKDQDFRISIAGAQEKTALLRHDGRWLRPLGATPTTHIVKLPMGLVGNMQADMRTSVYNEWLCLRFMRELGFDVAQADIVTFADHMPVLVVERFDRKRHPSGTWILRLPQEDFCQALGVSPAKKYEADGGPGIERLAQVLSGSERARADLRTLLASQVVFWLLAATDGHAKNYSIRLQARGAYALTPLYDVLSAWPIIGNGKNQLAWRNAKLAMAVSGKNRHYELANIMRRHFNAMAAKCGWGENAED…		hipBA	PRD64870.1	88	Beta_88_PRD64870.1	MSPRTQALVTSSQLGALLQGTRKSLKLTQAQLGERLGLSQRRISELERAPGTLSVDQLMALCALLGLQLTVQPRAKAPRATDDPTGEW				HTH
ROR18564.1	446		Beta_446_ROR18564.1	MGRPSSSRNLTIWANGVRVGVWTLRPNQAMLQYDPAWLDSSLGRPLSLSLPFDLDNAPITGPAVSAYFENLLPDSDTIRRRIAEKFGTPSTDAFDLLKAIGRDCVGAIQIMGEDEEPQGFDRIEGIPCSEADLDRYLTQTTAPASLRAARDEDDDFRISLAGAQEKTAFLWHNGQWLKPTGSTPTTHIFKLPLGLMGGKQADFSTSVDNEWLCLKLLQAYGLPVNEADIATFGRHRVLVVKRFDRKIADHGQWILRLPQEDFCQATGTAPTRKYQADGGPGLEQLSMILQTSLRREQDLRTLMASQILFWLLRAPDGHAKNFSIHLSAKGRISMTPLYDVMSAYPVLGNGANQWAPQRLRLAMAMLGKSRHDEASRIQRRHFNSTAARIGYGPDAEDLI…		hipBA	ROR18563.1	86	Beta_86_ROR18563.1	MKPTSQVLSTPVHLGRILQSARKSRRISQASLSSKIGLSQSRLSTLESNAGDISVQQLLGWCAALGLEVSVGRPASPSVDDTAQEW				HTH
ANB18479.1	447		Gam_447_ANB18479.1	MGRRSHSRHLAVWVNGNRAATWTLARRGNTQLQYDDAWVQAPYGRPLSLSLPFNLQNRPLEGDRVHHYFDNLLPDSDAIRTRVAERFRTGSVEPFDLLKAIGRDCVGAVQLLDEDETPDGYDRVDGTPLSEDAIERAIRDMLTPGRFAAAHDSDSDFRISLAGAQEKTALLWWDGRWQRPHGSTPTTHILKLPLGLVGGRQADFTTSVDNEWLCLRLLKAYGLDVAQADIATFGEQRVLVVQRFDRRIAPDGRRILRLPQEDFCQVENRSPLQKYESDGGPGLPALFERLRQSDEAENDARMLMTTQILFWLLRAPDGHAKNFSIHLLPAGRFRLTPLYDVMSAYPVLGEGPNLWAPQKIRLAMALLGKNKHYVMHAIQRRHFSSTARTVGFGESAEPL…		hipBA	ANB18478.1	85	Gam_85_ANB18478.1	MSSHQALVTPSQLGLILQATRKTHSLSQAALAKRIGLSQSRVSQLEQHAEELSVGQLLAWCAALDLQLAIGTRDGSADAQRFTEW				HTH
PZA15949.1	463		Beta_463_PZA15949.1	MGRKSHGRALSIWTNGRRVGRWTLPARGEMQLQYDDDWVNADIGRPLSLSLPFNLENLPLKGDRVRNYFDNLLPDSDTIRKRVAERFRTGSTDPFDLLKAVGRDCVGAVQILGDDETPEGFDRIECTPLTEEDIERHLVETVSPRAFGPHADPDADFRISLAGAQEKTAFLWWAGQWQKPRGATPTTHIFKLPLGLMGGRRADFTTSIDNEWLCLTLLKAYGLNTANADIATFGQQRVLVVERFDRRLAPDGKWLMRLPQEDFCQVEACPPLRKYENEGGPGLQALFSTLRQSVNADADMKTLMTAQVLFWLLRAPDGHAKNFSIQILPRGRFHLTQLYDVMSAYPVLGDGPNQWSSREIKLAMALLGKNRHYEMHSIQRRHFDSTAQKVGYAPSAGPI…		hipBA	PZA15948.1	86	Beta_86_PZA15948.1	MTAPHHVLLTSSQLGQVLQAARKARKLSQSTLASRIGLSQSRVSHLELNAQDLSVAQLLAWSSALGLELTLGPRGGATPASTEAAW				HTH
TCV01597.1	446		Beta_446_TCV01597.1	MGRRSHSRSLSIWTNGVRVGRWTLPARGEMELQYDSQWVDAGIGRPLSLSLPFNLQNLPLKGEKVANYFDNLLPDSDAIRRRVAERFRADSTGPFDLLTAIGRDCVGAVQILGEDEAPDGHDRIDAAPVSEEDIERHLLEMVSPHAFAAGRDRDADFRISLAGAQEKTAFLWWNGKWHVPLGATPTSHIFKLPLGLVGGRRADFSTSVDNEWLCLRLLKAYGLSAAEADIATFGTQRVLVVERFDRRISPDGGWLMRLPQEDFCQVEGCSPLRKYESEGGPGLKALFSTLRQSMNAEADMKALMAAQVLFWLLRAPDGHAKNFSLRILPRGRFQLTHLYDVMSAYPVLGRGSNQWSPREIKLAMALLGKNRHYEMHGIQRRHFNSTAKKVGYASTAEPI…		hipBA	TCV01596.1	87	Beta_87_TCV01596.1	MSSSPQILATASQLGPLLQAARKAKGMTQSSLASRIGLSQSRVSHLELNAHELSVEQLLAWCSVLDLELAVGLRGVLAPYSGKSADW				HTH
KKO72282.1	446		Beta_446_KKO72282.1	MGRLSHTRRLSIWTNGVRVGTWTIPTRGEMSVQYDAAWVSAEIGRPLSLSLPFTLDNLPIKGAAVANYFDNLLPDSDAIRRRVAERFRTGSVHPFDLLKAIGRDCVGAVQLLDEDEAPAGFDRIEGVAMSEEDIERHLIETVTPRPVMAGRDADADFRISLAGAQEKTAFLWWDDQWLAPRNATPSSHIFKLPLGLMGGRLADFRTSVDNEWLCLRLLKAYGLPVANAQIATFGSQRVLVVERFDRRVAPNGQWLMRLPQEDFCQVEACSPLRKYESEGGPGLKALFATLRQSVRPQADMQTLMAAQVLFWLLRAPDGHAKNFSIQLLPRGRFQLAPLYDVMSVYPVQGNGPNQWSPHDIKLAMALLGKNRHYAMQGIQRRHFNSTAQQVGYGATAEPL…		hipBA	KKO72283.1	87	Beta_87_KKO72283.1	MLPASYPLVTPGQLGATLQAARKAAGLTQSELASRIGLSQSRVSHLELHAQELSVGQLLAWCATLGLELSVGARGSEALSAASAMDW				HTH
AVO34790.1	446		Beta_446_AVO34790.1	MGRRSHSRSLSVWTNGVRVGRWTTPARGEMELQYDVDWLASDMGRPLSLSLPFNLQNLPVKGEKVANYFDNLLPDSDAIRRRVAGRFRTGSTEPFDLLKAIGRDCVGAVQILDEDEVPTDFDRIEGVPLSEEDIERHLIETVSPQAFAAGRDPDADFRISLAGAQEKTAFLWWGGQWLAPRGATPTSHIFKLPLGLMGGRQADFSTSVDNEWLCLRLLKAYGLPVADARIATFGRQRVLVVERFDRRVAPNGQWLMRLPQEDFCQIEGCSPWRKYESEGGPGLKALFGTLRQSVNAEADMKTLMATQVLFWMLRAPDGHAKNFSIQLLPRGRFQLTPLYDVMSVYPVLGNGPNQWSPYEIKLAMALLGKNRHYEIQGIQRRHFNSTAQKVGYAPTAEPI…		hipBA	AVO34789.1	97	Beta_97_AVO34789.1	MRLSESRVAAMPPSSHPLVTPGQLGAMLQAARKTQGLTQSALAARIGLSQSRVSHLELNAHELSVEQLLAWCAALGLELAVGIRDSAAVSMTPTTDW				HTH
PVE44098.1	445		Beta_445_PVE44098.1	MGRKSGSQTLGLWANGERMGRWTVTARGDMELQYDDAWVRSPRGRPISLSLPFTPFNEAIKGDAVAHYFENLLPDSDSIRKRVAIRFKTGSIAAFDLLRAIGRDCVGAVQLLDESEVPHNVDKVEAVPVDDDAIERHLKSVVTPHASDAAFESDDDFRISLAGAQEKDAYLWWNNAWHKPRGSTPTTHIFKLALGLVGGRQADFSTSVDNEWLCLRLLKAYGLPVASAEIASFGSQRVLVVERFDRRLVAGQIFRLPQEDFCQATGTSALIKYEHEGGPGLRKIFSLLAQSRAPELDMRTLMAAQILFWLLQAPDGHGKNFSIHLLPGGAFQLTPLYDVMSAYPIIGNGPNLWSGREVKLAMALLGKNKHYQMASIQRRHFNSTAKQVGWGPDAEAIME…		hipBA	PVE44194.1	88	Beta_88_PVE44194.1	MSPLPPQILISGDQLGHLLRSTRKGLKLSQTAIANRLNLSQNRVSYLELHPDTLSFSQLLAWCSALGLDLRLGARDTATALDSDAAEW				HTH
ADG30915.1	448		Beta_448_ADG30915.1	MGRRSHSQTLVLWANGERVGRWTVTGRGDMELQYDPGWVASPFGRPLSLSLPFNFNNEPLKGDNVAHYFEGLLPDSDAIRRRVAARFRTGSTEAFDLLAAIGRDCVGALQLLSDGKEPTGIDQVEGVPVDDEAIERHLLEVVTPDRFAGQDPDDDFRISLAGAQEKDAFLRWNGHWLKPRGATPTTHIFKLPLGLVGGRQADFSTSVDNEWLCLRLMNAYGLPVANADIATFGKQRVLVVERFDRAVSNDGKRLFRLVQEDFCQATGTSPLVKYENEGGPGLVKIFTLLQQSVDAEHDLRTLMASQILFWMLRAPDGHAKNFSIQLLPGQVGRFRLTPLYDVMSALPVIGDGPNKWSWRDLKLAMALVGKNRHYLMHTVQRRHFNSTAKKVGYGESAEP…		hipBA	ADG30916.1	87	Beta_87_ADG30916.1	MTPTRASQALVTAMQLGQLLKSARKRRNLTQTAVAGRLGLSQNRVSYLESHPNELSFEQLLAWCAAVGLELRLGERDTAAPTNPTEW				HTH
PZV90070.1	449		Beta_449_PZV90070.1	MGRRSHSQTLTLWANGEYVGRWTVTARGHMELQYDAGWLTSARGRPISLSLPFNLNNEPLKGDNVAHYFEGLLPDSDAIRRRVAARFKTGSIEAFDLLAAIGRDCVGALQLMPEGEAPSSVDRIEGVVVDEEAIERHLLEVVTPDRFAGARDPDDDFRISLAGAQEKDAFLWWNGKWMKPRGATPTTHIFKLPLGLVGGRQADFSTSVDNEWLCLRLFKAYGLPTAEARIATFGKQRVLVVERFDRRVSSDGTRLLRLMQEDFCQATGTSPLVKYENEGGPGLKQLFTLVQQSLDAQRDLRALMASQILFWMLRAPDGHAKNFSIQLQAGSAGRFRLTPTYDVMSAWPVIGEGPSQWAAQDLKLAMAILGKNRHYDMHRIQRRHFNGTAKKVGYGENAE…		hipBA	PZV90069.1	87	Beta_87_PZV90069.1	MSPTLPSQPLVTALQLGQLLRAARKRRKLTQMEVAARLGLSQNRVSHLEQHPDELSFKQLLGWCTAVGLELRLGERESPESGSKTEW				HTH
KKB61934.1	450		Beta_450_KKB61934.1	MGRRSHSQTLSMWANGDFVGRWTIGADGKSELQYDTAWQQSARGRPISVSLPFNLHNEPLKGARVSHYFDGLLPDSETIRKRVAARFKTGSIATFDLLAAIGRDCVGALQLLPDDAVPEGVGKIEGIVVDEEAIERHLLEVVSPDRFAAAKDPDDDFRISLAGAQEKDAFLWWDGQWMKPRGATPTTHILKLPIGMVGGRKADFTTSVDNEWLCLRLLKEYGLPTADARIATFGTQRVLVVERFDRVRSRDGTQLFRLIQEDFCQATGTSPLIKYESEGGPGLQQMSALLLQSQQAVDDMRTLMASQILFWMMRAPDGHAKNFSIQLLAGGVSSFKLTPLYDVMSAYPVMGDGPNQWAEQEIKLAMALLGKNKHYHVHKIARRHFNSTAKKMGYGNSAE…		hipBA	KKB61933.1	87	Beta_87_KKB61933.1	MSAPPSALRLMTPSQLGQLLVTSRKRHKLTQAEVGHRVGLSQNRISYLEKNADEISFGQLLRWCAVIGLALHLGERKGVASTDISEW				HTH
KGF81617.1	448		Beta_448_KGF81617.1	MGRRSHSQTLNLWANGEYVGRWTVNAAGNSELQYDAGWCTSPRGRPISLSLPFNLHNEPLKGARVSHYFDGLLPDSDSIRRRVATRFKTGSIDAFDLLSAIGRDCVGALQLLPDGAQPEGVDHVDGTVVDDEAIERHLLDVVSPDQRGGPQAPDDDFRISLAGAQEKDAFLWWDGKWMKPRGATPTTHIFKLPIGLVGGRKADFSTSVDNEWLCLRLFKEFGLPTANAEIATFGKQRVLIVERFDRVRAASGQQLFRLVQEDFCQATGVSPLVKYENEGGPGLQQIFTLVQQSQQAKEDMRTLMASQLLFWMMRAPDGHAKNFSIQLLAGTGRFKLTPIYDVMSAYPVMGPGPNQWSEYEVKMAMALLGKNRHYLARDIQRRHFNSTAKKVGYGDNAEP…		hipBA	KGF81618.1	87	Beta_87_KGF81618.1	MSFAPDYHTLATASHLGQLLKTTRKRRKITQAELAGYVGVSQNRISHLENHPEELSVKQLLSWCSALELELKLGERDTSAASSSAEW				HTH
OFA08225.1	448		Beta_448_OFA08225.1	MGRRSHSQTLHLWANGDYVGRWTVKANGDSELQYDASWQSSRLGRPISLSLPFNLRNEPLKGASVANYFEGLLPDSDIIRKRVATRFKTGSLEPFDLLAAVGRDCVGALQLLPEGGKPEGLAQVDGIVLDEEDIERHLLEVVSSERHGATDDADDDFRISLAGAQEKDAFLWWNGKWMKPRGATPTTHIFKLPIGMVGGKKADFSTSVDNEWLCLRLFKEYGLPTANAEIATFGAQRVLVVERFDRVRSNDGKQLFRLVQEDFCQATGTSPLLKYENDGGPGLKQMFTLLQQSQHSAADMHTLMASQLLFWMLRAPDGHAKNFSIQLLAGAGRFKLTPIYDVMSGYPVIGPGPNQWAERKLKMAMALLGTNRHYLAHGIQRRHFNSTAKAVGYGTDAEP…		hipBA	OFA08224.1	87	Beta_87_OFA08224.1	MSLSPLPHRLLTASQLGQLLASTRKRHKITQATVGTRVGLSQNRISYLESHPDEISVKQLLSWCSALELELQLGERDTSTASNTAEW				HTH
ELX13508.1	441		Beta_441_ELX13508.1	MGRKSHSRSLSVWSNGERVGTWTIPARGETQFLYDRAWRASAVGRPLSLSLPYTGDQPLRGDVVRDFFDNLLPDSEPIRKRLASHYKLASIEAFDLLQEIGRDCVGAVQLLKEDEAPTNVKRIDASPMSEEDVERHLIQLTQSGPMGRGEDADDLRISLAGAQEKTALLWHDGGWMRPHGSTPTTHILKLPLGLVGHRKADLTASLENEWLCMNLLAEFGLPVAQTAILNFGGQKVLGVERFDRRMHPSGKWIMRLPQEDFCQALGVPSHLKYESDGGPGLADLAAVLRGSERSGEDLTTLLTSQVLFWLMAAPDGHAKNFSIHLLPGGRYALTPLYDVMSIWPVEGGGANQYSLHKARLAMAMLGKNKHYRFSAVLRRHFNSTAAKCFLRTDAEDIIE…		hipBA	ELX13507.1	85	Beta_85_ELX13507.1	MKQILSLSKQLGPLLQSARKAAGLSQTELAQRLGISQSRISAMELDPGSINVEQLLALLAALNYELLVQPKNGDAEMRRSATPDW				HTH
KQW00361.1	445		Beta_445_KQW00361.1	MGRRSHTRALSVWTNGQRVGTWSLPARGDTAFTYDPAWMASPGGRPLSLSLPYTGDRPLQGDRVGNFFDNLLPDSEPIRKRIATRFKTDTTGTFDLLQAIGRDCVGAVQLLGVDEVPADVTRITGTPMSEDDVERLLRQATQAGPLANADGDDDLRISLAGAQEKTALLWHDGGWMRPHGSTPTTHILKLPLGLVGHRRADFSTSVENEWLCMNLLAAYGLPVANTALLRFGDQKALGVERFDRQRHSSGTWWMRLPQEDFCQVKGVPSHLKYESDGGPGLADLAGVLAGAVHAPQDLATLLKTQILFWMLAAPDGHAKNFSLRVLPEGRYALTPLYDVMSIWPVEGNGASQFSRHKAKLAMALLGKNRHYLFKDVQRRHFNSTAARCFQRPDAEDLIE…		hipBA	KQW00360.1	82	Beta_82_KQW00360.1	MKQILSVPDQVGPLLQAARKSAGLSQTALAERLGISQSRLSAMELNPASISLAQLLALCGALNLELQVLAKARTADHRAPEW				HTH
PSL82659.1	445		Beta_445_PSL82659.1	MGRRSHSQALSIWANGERVGAWRIPARGEPELVYDPAWMASPAGRPLSLSLPLASGGLKGAVVNSYFDNLLPDSRAIRERLATRFGTASTDAFELLRAVGRDCIGAIQLLADDEAPADLGQISGTPMSVDDVEALLLQTVTPGRLGGLLEEADALRISLAGAQEKTALLWHDQQWMRPHGATPTTHILKLPLGLVGHRQADFSTSVENEWLCLNILQAYGLAVPRCAILSFGTQKVLAVERFDRQLHSSGRWLMRLPQEDFCQALGVPSHLKYEADGGPGVLDLARILRQSVNAREDLRTLLASQLIFWMLAAPDGHAKNFSIHLLPEGRFRLAPLYDVMSIWPVEGAGPNQFSRHDAKLAMAVMGKNRHYRRSTIQRRHFNATARLCGYGPDAEDIVA…		hipBA	PSL82660.1	80	Beta_80_PSL82660.1	MRQVLSTPSQLGPLLKSGRRAAGLSQTELARRMGISQSRISHMELHPESVSLDQLLTLFGLLGIELMVQSKSGAPPVQEW				HTH
OUM02453.1	443		Beta_443_OUM02453.1	MGRRSHTRSLSIWANGERVGSWRIPGRGADELHYDEAWLRSPARRPLSLSLPLIGHAAHKGEVVRNYFDNLLPDSLPIRERIARRFQTESADAFDLLQAIGRDCVGAIQLLGEDDGPPAVDRIEGTPLSEQDVERLLANTGAPGALGAPEDELRISLAGAQEKTALLWHGGQWLRPQGATPTTHILKLPLGLVGHRRADFSTSVENEWLCLNLLQAYGVPVPNSAILRFGAQKVLAVERFDRQWHSSGRWLLRLPQEDFCQALGRPPHLKYEADGGPGMLDLARVLRQSVDAHQDLGTLLTAQILFWMLGAPDGHARNFSIRLLQEGRLRLTPLYDVMSIWPIEGNGPNQFSRHEAKLAMAVLGKSKHYHFKTICRRHFNATAQMCFYGANAEGLIAAL…		hipBA	OUM02454.1	91	Beta_91_OUM02454.1	MHQVLSLSSQLGAWIKAARRDAGLSQHALAERLGISQSRVSHMELNPGSVSVEQLLAICAVLGLEIMVGPRLASPAPGEPHGVREPPPVEW				HTH
KLN56021.1	446		Beta_446_KLN56021.1	MARTRGLQALSVWANGERVGSWRIPARGADELRYDDAWADSPAGRPLSLSLPLVRGFTHKGAVVRNYFDNLLPDSLPIRQRIASRFSTQTTQAFDLLQAIGRDCVGATQLLGENASPADVERIEGEPMSEAGVERLLQRTVDPGRFAAQAVPEGELRISLPGAQEKTALLWHGGQWVRPQGSTPTTHILKLPLGLVGHRKADFTTSVENEWLCLNILQEYGVPVPRTAMLRFGSQKVLAVERFDRRLHSSGNWWLRLPQEDFCQALGKPSHLKYEADGGPGMIDLAGVLRNSVNAQEDPATLLTAQLLFWMLGAPDAHAKNFSMAWLPMGRYRLTPLYDVMSIWPLEGNGPNQFSRHETTLAMALSGKSKHYHFKTIQRRHFNAMAQKCHYGPDAENII…		hipBA	KLN56020.1	85	Beta_85_KLN56020.1	MQQVLSVPSQLGALLKAARKEAGISQVKLAERLGISQSRISHMELNPGSLSLEQLLAIFGVLGLEMVVGSKRPALAGSKAPSPEW				HTH
QCP53431.1	446		Beta_446_QCP53431.1	MGRKSLTRALSVWANGTRIGVWRIPPRGPMELQYDDAWLASPAGRPLSLSLPYSPNNLPLRGDAVLNYFDNLLPDSEAIRARIASRFRTASADTFDLLQAIGRDCVGAVQLLDEEEAPHDVASIRGTPLTETDVEALLGQTVSGRALGASGVEGDEFRLSLAGAQEKTALLWHGGQWMLPHGATPTTHILKLPLGLVGNKRADLSTSVENEWLCLEILAAYGLPVARAEIETFGAQKVLSVERFDRRLHESKAWWLRLPQEDFCQALGVPPYRKYEVDGGPGMRDIAQILRRSERAETDIETLVAAQIVFWMLAAPDGHAKNFSLHLLPGGRCRLTPLYDVMSIWPVEGDGPSQWSWHKAKLAMAIEGRSKHYAMKEIQRRHFNAMAPKCFYGHDAEPI…		hipBA	QCP53430.1	87	Beta_87_QCP53430.1	MTAVQQLLATADQLGTILTAARRAAGLTQTQAAARVGVSQSRLSTMELNPGTITVTQLFALLAVYRLELQVSDEHPTFELRDSASEW				HTH
SDR27648.1	447		Beta_447_SDR27648.1	MGRPTHSQALSVWANGERVGVWRLPARGPMEFAYDPAWVESAAGRPLSLSLPFTPGNMAQKGPRVLNYFDNLLPDSEAIRKRIAQRYQTDTLDAFDLLQAIGRDCVGAVQLLPEDDAPVGVDRIEGTPLSDSEIEAMLARTVSTPPIGAHDEPDDDFRISLAGAQEKTALLWHDGKWQRPHGATPTTHIFKLPLGLVGNKLADLSTSVENEWLCLRILRAYGLPVANTEIMTFGKQRVLSVERFDRQMHSSGQWLLRLPQEDFCQVYGVPSHRKYENEGGPGVLDLARILQQSVTSRQDIETLLASQILFWMLAAPDGHAKNFSIRLLAGGQYRLTPLYDVMSIWPVEGSGPNQWSWFKARLAMGMWSRSKHDAFRDVQRRHFNTMALKCSYGASAEPL…		hipBA	SDR27658.1	84	Beta_84_SDR27658.1	MLHLIATPNQIAQLLAASRRQAGLTQADAAARIGVSQSRISALETDAGSLTVAQLLALSGIYGLQLQVRDKSQPQPDPTPLIEW				HTH
KLU26981.1	450		Beta_450_KLU26981.1	MAGRKPHSRSLSVWVNGVRMGVWRIPTRGPMELAYAPAWAASEVGRPLSLSLPIPLDNAPLKGDRVLNYFDNLLPDSEAIRKRIGQRFRTDTLDAFDLLQAIGRDCVGAVQLLGVDEEPAGVEQIDGTPLSDGEIETLLKQTAGGGTFGPQDDEDDFRISLAGAQEKTALLWHEGQWMKPHGATPTTHILKLPLGLVGNRRADLTTSVENEWLCMHLLRAYGLPVAQTDIKTFGRQRVLSVQRFDRQMHSSGKWIVRLPQEDFCQVMGLPSHKKYENEGGPGVIDLAQVLQQSETAKEDIETLLTAQILFWLLAAPDGHAKNFSIRLLPRGHYRLTPIYDVMSIWPVEGKGANQWSWFKAKLAMAVSGKNRHYAFRDIQRRHFNAMAPRCSYGQDAEPI…		hipBA	KLU26982.1	85	Beta_85_KLU26982.1	MQQTIATPYQMGQIIAAGRRRAGLTQTEAAARLGVSQSRISTLEADSGALTLNQLLTLLGAYGLQLQVQDKGSPAVAPTASALEW				HTH
KIG08654.1	448		Beta_448_KIG08654.1	MVTAGRKSHARALSVWANGERVATWRLPARGAPELEYDAAWIASPQARPLSLSLPLPLDGAPLRGVEVVNYFDNLLPDSDAIRRRIAQRFRTESVDAFDLLRAVGRDCVGAVQLLGEDESPVGVERMEGTPLDEREIETLLNQTSGGGPLGSPDDDDFRISLAGAQEKTALLRHQGRWLRPHGATPTTHIVKLPLGLVGNRRADLTTYIENEWLCMAILRAYGLRVANCEIATFGERRALVVERFDRRLHASGEWIVRLPQEDFCQVAGLPPHMKYEHDGGPGVLQLAGVLQQSVDARGDIETLVTAQILFWLLAAPDGHAKNFSIRLLPGGQYRLTPLYDVMSIWPIEGDGANQWSWHKAKLAMAIPGKSRHYAFRDIQRRHFNAMAARCGLSDDAEF…		hipBA	KIG08653.1	84	Beta_84_KIG08653.1	MQHVIATSVQMGKLLAAGRRRAGMSQAQAAARLGISQSRVSTLERTPGALTFDQLLAMLGAYGLQLVVQDRPDSPETATTADSW				HTH
KND61936.1	447		Beta_447_KND61936.1	MTTGRKAHSRALSIWANGQRIAVWRLPTRGQAELIYDPDWIASAEARPLSLSLPIPPDNSPIRGEQVINYFDNLLPDSEPIRRRIAQRFHTGGADAFELLQAIGRDCIGAVQLLGEDEAPADVRAIEGSLLDEAGVEHLLDQAASGDPFGLDTEDDFCISLAGAQEKTALLFHDGRWFKPHGSTPTTHILKLPLGLVGNRRADLTTSVENEWLCMTILKAFGVPVANTWIETFGARRMLVVERFDRRLQAEGNWIVRLPQEDFCQVAGLPSHKKYKADGGPGVLDIAITLRFSVDPRRDIETLIASQILFWLLAAPDGHAKNFSLRLLAGARYHLTPLYDVMSIWPVEGDGASQWSWYKAKLAMAIPGTSRHYAFRDVKRRHFNAMAPKCDYGASAEPI…		hipBA	KND61935.1	84	Beta_84_KND61935.1	MERVIVIPAKMGSVLAAGRRRAGLTQSEAAARLGVSQSRVSTLERNTGALTLDQLLTMLAAYGLELTIRDRPELHELRQDEAQW				HTH
AET90870.1	450		Beta_450_AET90870.1	MAGRRSHARSLSVWANGRRVATWHLPARGAAELIYDDAWIRSDEARPLSLSLPIRLDGAPLRGDAVVNYFDNLLPDSEPIRRRIAQRFQTESADAFDLLQAIGRDCVGAVQLLAEDESPTHVETIEGTPLSDADIEGLLDQVAGGTPFGSDDHDDFRISLAGAQEKTALLRHDGRWLKPHGATPTTHILKLPIGLVGNRRADLTTSVENEWLCMRLLQAFGVPVANVEIAKFGRRRVLVVERFDRRLHPGGEWILRLPQEDFCQVSGLPPHKKYEQDGGPGVVALARVLQQSIHARADIETLMTAQILFWLLAAPDGHAKNFSIHLLRGGQYRLTPLYDVMSIWPVEGDGANQWSWYKASLAMAIPGKSRHYGFRDVKRRHFNAMALKCAFGESAEPII…		hipBA	AET90869.1	87	Beta_87_AET90869.1	MQQVIATIGHMGHVLAAGRKRAGLTQAQAAAHLGISQSRISTLERDSGSLTLDQLLAMFGVYGLQLLVRDRPEPLVLEANEPNGADW				HTH
AJG23407.1	446		Beta_446_AJG23407.1	MGRRSHARALSIWANGERVGTWRIPTRGDMALQYDPGWLASPAGRPLSLSLPFGVDTSPLKGDRVRNYFDNLLPDSDAIRKRLATRFKTATTEAFDLLEAIGRDCVGAVQLLGENEQPVGHDRIDGTPQSDSDIEKLLRQTVSPAGMGVQDEADDFRISLAGAQEKTALLWHGNQWMKPHGATPTTHILKLPLGLVGNKRADLSTSVENEWLCLTILAAYGLPVAHSEIKTFASQKVLSVQRFDRQMHSSGGWILRLPQEDFCQALGVAPHLKYEADGGPGMRDIAQILRQSTHADEDLEIFLATQILFWMLAAPDGHAKNFSIRLLPGGRYRMTPLYDVMSIWPVVGFGANQWSWHKAKLAMAVAGKNRHYLFKDVQRRHFNAMAPKCFHGPDAEGIV…		hipBA	AJG23406.1	83	Beta_83_AJG23406.1	MKQLLTTPSQLGQVLQSARRAAKLSQTDLAARLDVSQSRISHMELNPGSISADQLLALISILGLELVVQDRRAAGAEASPVEW				HTH
ARN20575.1	446		Beta_446_ARN20575.1	MGRRSHARTLSLWSNGVRVGSWHLPTRGDMELRYDPAWKASPLGRPLSLSLPFGLDDGPLRGPRVAAWFENLLPDSEEIRKRLATRFRTGSTSAFDLLQAIGRDCVGAVQLLPEDEVPAGFDTVEGDPLDEDGVAQYLDRAVAPAARLMAEGDDEDFRISLAGAQEKTALLRHEGRWLRPHGATPTSHILKLPLGLVGNSRVDLSRSVENEWLCLALLREYGVPAARADIEVFGPRKVLSVERFDRRLHSSGRWWLRLPQEDFCQALGVPPHLKYEADGGPGVADLARLLGQSETARADLDTLVTTQVLFWLLAAPDGHAKNFSLQLAAGGRYRLAPLYDVMSIWPVEGQGPNRWSWHKARLAMAMVGKNRHYHLKDIRRRHFDALAALCGTGKDAGAV…		hipBA	ARN20574.1	84	Beta_84_ARN20574.1	MNHRLVTAAQLGQLLQTARRAAGRSQADLAATVGLSQSRLSKLELNPGTLTVDQLLALCASLDLELTLQPRSAGPGAESPPDAW				HTH
SDH80599.1	446		Beta_446_SDH80599.1	MGRKSHAQTLSIWANGLRVGTWRIPARGAVELQYDRSWKDSPAGRPLSLSLPFGVDDAPLRGERVQNYFDNLLPDSDAIRKRIASRFGTSSVDPFDLLRAIGRDCVGAVQLLEEDETPGNVQGIDATTLRDKDIEQLLEQTVSSAAFGANVDEDDFRISLAGAQEKTALLRHKGKWLRPHGATPTTHILKLPLGLVGNRKIDLGTSVENEWLCLRILREFGLPVAQTDIHTFGRQKVLSVTRFDRQLHPDGSWYLRLPQEDFCQALGVPPHAKYEADGGPGVEDLARILRQSENAEADLRTLLSTQILFWMLAAPDGHAKNFSLHLLAGGLFRMTPLYDVMSIWPAAGTGPNQFNWHRAKLAMAVSGKNRHYVMKDIHRRHFNAMAAKCFFAPSAEPII…		hipBA	SDH80630.1	80	Beta_80_SDH80630.1	MQYPLSNPVQLAHLLMSARKAKGLTQAAAAARVGISQSRLSVLETDPSSLTFEQLLALMSLYELRVTAQDKRAASAPGSW				HTH
AAZ63304.1	446		Beta_446_AAZ63304.1	MAIRKTRTPALSVWANGQRVGTWRNPGSAATEFEYDTAWMHSDTGRPLSLSLDYALGTRKVIRGEPVHHYFDNLLPDSEPIRRRLAMRFGTGSTDAFALLSAIGRDCVGAVQLLGEDEIPAGHDRIEGEPLSDQQIEQWLRDTVSTPAPGHDQDDDFRISIAGAQEKTALLRHAGQWLRPHGATPTTHILKLPLGLVGNRRADLSASVENEWLCLNILGAYGLPVAHSEMLTFGEQKVLSVSRFDRQMHASGNWLLRLPQEDFCQVFGLSSLQKYEADGGPGMERIATVLRNSETPTQDLETLFSAQLLFWLLAAPDGHAKNFSIRLLAGGRYRMTPLYDVMSVWPVIGDGPNQFSWHRTKLAMAVAGKSRHYALRDIQRRHFNAMASQCFLGTNAEPV…		hipBA	AAZ63303.1	91	Beta_91_AAZ63303.1	MGKSGRKANHMKQVLSTPLQVRQVLQGARKAAGLNQSETAARLNISQSRMSHMELNPGSISVDQLLALIGVLGLELVVQEKRGGVDAEAGW				HTH
WP_114136236.1	446		Beta_446_WP.114136236.1	MGRKSHTRALSVWANGQRVGTWRIPPHKPMELQYDKDWMASAAGRPLSLSLPFGIDTSPLKGERVRNYFDNLLPDNDNIRRRLATKYQTPSTDPFDLLEAIGRDCVGAVQLLKEDDAPQNVDSIEGTPLSDADVEKLLENTVTTTGPGTIMEDEDFRISIAGAQEKTALLRHEGKWLLPHGATPTTHILKLPLGLVGNRKADLSTSVENEWLCMQLFKEFGLPVAECEILTFGKQKVLVVTRFDRQLHPSGKWIMRLPQEDFCQVLGVPPHLKYEAEGGPGMVDIAAVLRQSQTPEEDLKTFLATQVLFWMLAATDGHAKNFSIHMLSGGRYNLTPLYDILSAWPIIGDGPNHVSYHQAKLAMAVAGKNRHYLLKDIRRRHFNAMAPKCYTGATAEPIM…		hipBA	WP_114136237.1	82	Beta_82_WP_114136237.1	MRQVLSTPSQLGEILRSARRAKRLTQGQAATRLGLSQSRLSALEIEPKAISAEQLLALVSLYGLELILQSKNHAPTSQETDW				HTH
ACC74709.1	447		Beta_447_ACC74709.1	MGRPSHARALSVWTNGLRVGTWRIPSRGDMELQYDRDWMASAAGRPLSLSLPFGIDDAPLRGERVRNYFDNLLPDSEAIRRRLATRFRTATTDAFDLLEAIGRDCVGAAQLLAEDARPEGFDRIDGMPMSDEAIEQMLARTVASGGPGAGGDNDDFRISLAGAQEKTALLRHNGKWMRPHGATPTTHIFKLPLGLVGNKKADWTTSVENEWLCLALCRAFGLPVPNADILTFGEQKVLAVERFDRRLHPSRKWILRLPQEDFCQVLGKPPHQRYEADGGPGMIDIAAVLRQSEQPDDDLATFLTAQILFWMLAAPDGHAKNFSIQLLPGGRYALTPLYDIMSIWPVEGDGGNQWSWHKAKLAMAVVGKNRHYLMKDIQRRNFNAMASRCFYGADAEPLI…		hipBA	ACC74708.1	82	Beta_82_ACC74708.1	MKRTLLNPQQLGQILRTARRGKGLSQAQAASRVGLSQSRLSALELNPDSITSEQLFALLAMYGLELSVQTRPASAVPSQEEW				HTH	Plasmid-encoded
RQS68699.1	445		Beta_445_RQS68699.1	MGRKSHARALSIWANGLRVGVWRIPARGDMELQYDAGWKQSAAGRPLSLSLPFGIGDAPLRGERVNHYFDNLLPDSDAIRRRLATRFGTATLEPFDLLAALGRDCVGAVQLLGEDETPAGFDRIDGTPLSDDDVARLLDQASGVAVGAWDDDDDFRLSLAGAQEKTALLYHDGRWMRPHGATPTTHILKLPLGLVGNKRADLTTSVENEWLCLAILRAFGLPVPDAEVVRFGTHKVLSVARFDRALHRDGRWLLRLPQEDFCQALGVPPHLKYESHGGPGVPDLVGILRRSEAPADDLDTLFAALVVFWMLAAPDGHAKNFSLRLLPGGRFRLTPLYDVMSIWPVEGDGANQWSWHKAKLAMAMHGKRKHYAMRDITRRHFSAMAEHCLLGDIATPIVE…		hipBA	RQS68698.1	82	Beta_82_RQS68698.1	MNLIVNTPAQLGEILSSARQAKGMTQAEAAARIGIGQPRLSLLETTRTASLSLTQLLALTALYDLELSIRTKGESGAADAEW				HTH
SDD73104.1	441		Beta_441_SDD73104.1	MARKSHSRALSIWANGERVGTWSLTPTGDTELRYDDTWKRSALGRPLSLSLPFGMGDAPLRGERVRHYFDNLLPDSEPIRRRIAARFRTDTLDAFDLLKAVGRDCVGAVQLLGEDETPGRVDRIEGTALSDAAVERLLLETAGALPGGAQEADDLRISLAGAQEKTALLRHRGKWLLPRGATPTTHILKLPLGLIGHRKVDFNTSVENEWLCLALLRAYGLPASQAQIMAFGTQKVLCVERFDRARSRSGALLRLPQEDFCQALGVPPHRKYEAHGGPGAREIAGLLRQSLQARDDIETFLAAQIVFWMLAAPDGHAKNFSIRLMPAGRFRLAPLYDVMSIWPVEGDGGNQWSWHKASLAMAVWGKARHYRMRDVKRAHFDATARLCHYGPDAAPLIER…		hipBA	SDD73056.1	90	Beta_90_SDD73056.1	MKIIVQTPGGLGEILQSARKARGMTQAQAAAHLGIGQPRLSALETTGTAGLSLEQMLALFALYELELCVQSREAPATGKGGSAGAAAPEW				HTH
POR46341.1	442		Beta_442_POR46341.1	MGRKSHSRTLSIWANGERVGTWTLTGSGEAELRYDASWKASGTGRPLSLSLPFGVGDRPLRGTRVYHYFDNLLPDSTAIRRRIAARFRTDSIDAFDLLKAIGRDCVGAVQLLDEDETPAPLARIDGTPLDDAAIERLLLETSGAVQPGSGDADEELRISLAGAQEKTALLRHEGRWLLPHGATPTTHILKLPLGFIGHRKVDFNTSVENEWLCLAVLKAYGLPVSSASIVTFGAQKVLAVERFDRAISRSGALLRLPQEDFCQALGVAPHFKYEAQGGPGVREIADLLRQSQSAREDIETFLAAQIAFWMMAAPDGHAKNFSLRLLPGGRFQLAPLYDVMSIWPVEGDGGSQWSWYKATLAMAVWGKSRHYRMRDVKRVHFDTTAQLCHYGPDAAPIIE…		hipBA	POR46340.1	88	Beta_88_POR46340.1	MKIIVHTPAGLAEILQSARKKCGLTQTQAAAALGIGQPRLSALETTGTASISLEQMLALFALYELEFCVQSRDASTPEYELREDGPEW				HTH
RQH07145.1	441		Beta_441_RQH07145.1	MGRKSHSRALSIWANGEHVGTWAVTPTGDMELRYDAAWKQSAAGRPLSLSLPFGVGDRPLRGERVHNYFDNLLPDSPQIRRRIATRFSTETVEAFDLLKAIGRDCVGAVQLLGEDESPENVGAIEGTPLTDAAIERLLLETSGAVSGVGETGDELRISLAGAQEKTALLFHDGRWCLPHGATPTTHILKLPLGLIGHRKVDFQTSVENEWLCLAVLKAYGLPVSSAQILRFGEQKVLCVERFDRAWSRTGALLRLPQEDFCQALGVPPHRKYESQGGPGMREIADILRQSQRPQEDIETFLGAQIAFWMLAAPDGHAKNFSIRLLPGGRFQLAPLYDVMSIWPVEGDGGNQWSWHKATLAMAVWGRARHYRMRDVKRAHFDATAQLCHYGREAGPLIER…		hipBA	RQH07146.1	85	Beta_85_RQH07146.1	MKIIVHTPAGLAEILQSARKASGMTQAQAAARVGIGQPRLSALETIGTASISLDQMLALLALYGLELCVQSRGTTAAGSAEQPEW				HTH
ACV56221.1	419		Acto_419_ACV56221.1	MDALSVFRMDGSEPRLLGRINLDPVTFSYDPGYLADPDARAVSCSLPLRNEAYSESTLAPYFDGLLPEGAARRAIAAQLGIEPDNYLLLLLRCGLETIGDVAITNGEAPNPRGSYRRLSGFDLRALFSAMEELAESNSEARLSLAGTQGKAGLAHMPGAPMDEGWLQPLDGAASTHILKTGSLPDIPLLEYLCMKAAAACGIAVAPVHLLDFGRPVLCVERYDRRQLRDRGEPVVSRLHQEDLSQAFGVPPEAKYRELEPSTAAAVGSFIRMRSSRPIEDLEAFARITCFNYLVGNCDNHLKNLSILYTSTWKSFRLAPAYDLVSTTRFERFSRSMGMRIGSASVIDDVSPSSILEFGSAIGVDRKDIARICAELASSVPSAIEIAGETAPAFEALPYA…		hipBA	ACV56220.1	72	Acto_72_ACV56220.1	MTTYATAQELGRIVREERKRKGYTQSKLARFSGVGINFVSNLENGKETSELGKTLRVLQTLGMDLSADSRDA				HTH
RRF93174.1	421		Firmi_421_RRF93174.1	MIEICGQPVLVGTLSDAYSPLPQFQYAPDYLSRENARPISLHLPLQKDPFSPESTRNYFEGLLPEGFTRRSVAAWMHIDADDYLTLLKMLGRECLGAVTICDPNEPAPRPSYEKLSMEQVRDLANEGVTVSTQLVTKAHLSLTGASGKVGLYHNPNTGEWFLPKGNAPSTHIVKQSHVRLDNIVTNEQLTLTTADRLGISVPQSFIVNVGLGRDQDVLLATRRYDRSFSRSTPTAKGTPMPQRLHQEDFAQALGIPSANKYEGPNDHYLPKMFDLLRRYSANPIVDQLKLWDLVIFNFLIGNTDNHLKNFSLLYDETLTSIRLAPAYDLISTSIYPSSTRNMAFKIGDHLSLDDITPEDFARAAKTCGLGAKIAAQHLSRLSAAFVPALKAATSSLVEQ…		hipBA	RRF93083.1	73	Firmi_73_RRF93083.1	MKINDTSEFGAALRNRRKQLHYTQAFLSEFTGFSISFISDLERGKPTAELGKALYLANLLGLDTTLNARGSNA				HTH
SEA89715.1	422		Firmi_422_SEA89715.1	MRKLDVFLEIQGSEVYAGHIQGDDKTDAVFTYDTDYTDKYPGISVALPLSKEPFSPIETSCFFEGLLPEGFSRKSVAKWLHADEEDYLTILAGLGKECLGAIRVEESSDTGVEEPNYVPLTPEQVRDLAAEGATKSTELLVKSHLSLTGASGKVGLYYKDGKWFQPLGTAPSTHIVKQSHVRLQHIVENEQLALRTAAHLGIPTIESFIVNQGGFNDSEILLASKRYDRDMENSVKLVSGMSCPLRLHQEDFAQALGIPGSKKYESPGDEYLKRIFRLVREQSRNPLRDQILLLDILIYDVLIGNTDNHIKNLSMLYTHDLSSMSLAPAYDLVSTMVYKESTAEMSIAIAGEIRWEKMNKETFLEASQDIGISGKVIEREYDRLAKGFKGSLEKSVTEL…		hipBA	SEA89733.1	72	Firmi_72_SEA89733.1	MKITDSKSFGAALRERRKQLGYTQGYISDFTGLSISFLSELENGKKTIQLEKAIQVAMLLGLNITIEARDKS				HTH
BAK48539.1	431		Firmi_431_BAK48539.1	MRLKVYVEINGRQQLAGAITGTSSADAVFCYDSAYLEKGGQAISQNLRVSSKKAEPFSVQQTRCFFEGLLPEGFSRKSVAGWMHADEQDYLTILAGLGKECLGALRIEDEDHENSEIADSSYRKLSIDEVKALAAEGATKSTQLLIASHLSLTGASGKAGLYLDERNGTWYQPYGMAPSTHIVKQSHIRLSNIVENERLALETAARMGIRTADSFIVNTGDYGEADILLATKRYDRKLGQSVHKIGDLPCPLRLHQEDFAQALGVSSEEKYEKAGGKYLQKMFRLVRNVSPNPLQDQLALLDILIFDVLIGNTDNHVKNVSLLYSPDLRTAELAPAYDILSTVIYPQSTMEMSVYIAGEKDWKKIDRETFVRAAHEIGMSPSIIRREYDRLRETFLQAL…		hipBA	BAK48540.1	73	Firmi_73_BAK48540.1	MKITDAKTFGEAIRTRRKQLGYTQAYISEFTGLSVSFLSDLENGKKTIELEKAIMVTMLLGMDLRMEVRGEAE				HTH
SDB13526.1	430		Firmi_430_SDB13526.1	MKNLQVYIEILGEQRLVGHIAGSDYTDARFQYENEYMDSSYGHPISISLPFQMEEFSIQQTKNFFEGLLPEGFSRRAVANWAKVDENDYLSILAELGRECLGAIMVVEGKKSTSQHYEKLGIKQVKELAAEGATRSTRILMETHLSLTGASGKVGLYYDKDHDEWYLPKGNAPSTHIVKQSHVRLEQIVLNEQLCMLTAKLLGIDVPDSYIINLGKGKDEEVLFATQRYDRKLSDRKTIDGLRTPLRLHQEDFSQALGIASSQKYEKEPSGYMGKMFDLVASNSSNPLEDQKKLLERIVFNCLIGNIDCHIKNYSILYSEDLGEIRLAPAYDIVSTRVYKMTNEMSFFIGGELNINKINRKSFEVAAQDMKIGKKMVMNVYDLVANRFEKALKEAADML…		hipBA	SDB13510.1	72	Firmi_72_SDB13510.1	MKVFDAKEFGSTLKTRRKELGYTQKYLSDFTGFSTSFISELENGKPTIELEKALRLANMLGLDLLIEERGKK				HTH
SFU92342.1	423		Firmi_423_SFU92342.1	MRNLGVYIEINGEQTLVGNITGEAYTDATFKYDSEFMNASYGAPISISLPFQEESFTAENTRTFFESLLPEGFSRRAVADWIKTDEKDYLSILAGLGRECLGAIKIAEGGVLSDAHYEKLTKAQVKSLAAEGATRSTQILMETHLSLTGASGKVGLYYDPKGKWYLPKGDAPSTHIVKQSHVRLDRIVLNEQLCMLTAKNIGIDVPESFIVNVGGGEDSDVLYATKRYDRDLNGVKEIDGLLVPLRLHQEDFAQAMGIAAEDKYEKQPIGYMKKMFDLIKKHSSNPIEDQSKLLERIIFNFLIGNTDCHLKNYALLYSPDLKSVRLSPAYDIVSTRVYNSIPEMSFYIGGELDINNINRDSFIKSAEDVGLSNRVVETTFDRLSDRFEKSLKEAAESLT…		hipBA	SFU92353.1	70	Firmi_70_SFU92353.1	MKISDTKTFGKAIRDRRKKLGYTQKYISDFTGISVTFLSDLENGKKTIELGKALLIANLLGLDIELNERG				HTH
SEK70866.1	423		Firmi_423_SEK70866.1	MRELSVYIEFNGIQTLVGKIAGASYLDARFRYEQEYLDNKDAAAISISLPLQQEAFSPAKTKNFFESLLPEGFSRKAVANWMKADENDYISILAELGRECLGAIKIVEGQDDEVSGYELLSAQRVKALAAEGATKSTEILLETHLSLTGASGKVGLYYNAADKTWYLPKGDAPSTHIVKQSHVRHKQIVLNEQLCIQTAKRIGITVPESFIVSQGSQADEDILYATARYDRPLSNNKELDGLKCPYRLHQEDFAQALGIFAADKYEKTPSGYMARMFELLRNESANPIEDQIALLRIIIFNYLIGNTDCHVKNFSLLYSEDLKSKRLAPAYDLVATRVYRTTSDMSFYIGDELNISKINRSKFEMAASEIGLSKNLVLSNFDDVANKLEKAMSDASEDL…		hipBA	SEK70839.1	70	Firmi_70_SEK70839.1	MKVTDSNSFGTAIKNKRKKLGYTQKYISEFTGISASFLSDLENGKKTIELDKALRIANLLGLDVELNERG				HTH
SDA47775.1	424		Firmi_424_SDA47775.1	MRNLGVYLEINGSFCHVGNIVGNSSADACFQYSKAYLESSDSHPISIALPLSGEIFSPERTKNFFEGLLPEGFSRRAVADWIKADENDYLSILAMLGRECIGAIKIVENGNKEEEDGYELLSMDKVKELAAEGASRSTQILMETHLSLAGASGKVGLYYDEPSGDWYLPKGNAPSTHIVKQSHVRFSKMVLNEQICMLAAKELGIDVPESFVINTGIGEDSEILYATKRYDRDFTGKGKIGKLEIPSRLHQEDFAQALGIPASEKYEKTNSGYLRRMFELIRRNCTDPIAAQNKLWRLICFNYLIGNTDCHIKNYSLLYGENLKQISLAPAYDIVATGVYGMTNEMSFFIGDELDIRRMNRNTFANASGEIGMTKNQTLKIFDEVAAGFESALSKATET…		hipBA	SDA47765.1	70	Firmi_70_SDA47765.1	MKVFDANTFGEVIKRQRKKMGYTQKYICEVSGISASYISDLENGKATIELGKAIQLANLLGIDVELTERG				HTH
SEQ91457.1	428		Firmi_428_SEQ91457.1	MRELAVFLEIQGSICHIGDITGEDYRVAEFKYLDDYLRLNERKALSISMPLSETPFSSERTRSFFEGLLPEGFSRTAVANWIKVDDNDYLTILSSLGRECLGAVKIVEKDTDNNISPRMGYKILSIPQVKKLAAEGATKSTEILVKTHLSLTGASGKVGLYYDDKKRKWYLPEGDAPSTHIVKQSHVRLSQIVFNEQLSQLTAKNLGIDVPESFIVNTGEGSDGEILFATKRYDRVLNTGKFIDKFQIPERLHQEDFAQAMGIPSSEKYEKENSGYMGRMFDLVRGNVSDPIAEELKLWKLICFNFLIGNTDAHIKNYSLLYSDDMKRITLAPAYDIVCTRAYNLTNEMSLYIGNEIDIDRINRSTFVTASKEVGISERIALKIFDEVADGFEKAINDA…		hipBA	SEQ91433.1	70	Firmi_70_SEQ91433.1	MKITNVEQFGGIVKNQRKKLGYTQKYICEVSGISTSYISDLENGKATIELGKAIYLANLLGIDLELNERG				HTH
SHK93577.1	427		Firmi_427_SHK93577.1	MMKKLIIMLEIKGKQTVVGNISYHDLQDACFTYAEEYLNTANAVPISVSLPLQEESYSVARTKNFFEGLLPEGFTRRTVAQWIHVSEDDYLSILAGLGNECLGAIKVIEENQAVVPARYEKLKSQQIGQLAAEGATKSAELVTKSHLSLTGASGKVGLYYDDTSNQWFLPYGEAPSTHIVKQSHVRMDGIVTNEQLCLLTAQRLGITIPESFIINTGNAKEEEVLFATKRYDRLQKDCSSVVDGLRVPYRLHQEDFAQALGKASSEKYEKEDNGYLQAMFRLILNHAANPIKEQLSLWNMIVFDFLVGNTDNHIKNFSLLYSENLKGISLAPAYDIISTTVYEASTRNMGMMIGGQLCIDKITRESFRKEAQKVGINDKLAIHGFEQMASKFEKSLRET…		hipBA	SHK93605.1	71	Firmi_71_SHK93605.1	MKIVDAKTLGQAIRNRRKELNYTQAFLSHFSGLSVSFISDLENGKVSCEIGKTIFLLNILGLDCIVTNRGE				HTH
CCZ53632.1	426		Firmi_426_CCZ53632.1	MRDFHVFIEQQGEQIYVGKITGSGSEDAIFTYAQEYLDNPSSCPISIHLPLQAQNFSAEETSLFFEGLLPEGFTRKCVAGWIHADEYDYLTILAALGRECLGAIQIIEDGMDVPKAGYQKLTREDVCRLAKEGASEAAELVTKAHLSLTGASGKVGLYYKIDTNEWYLPIGAAPSTHIVKQSHVRLDGIVTNEQLCLQTAKNLGIDVPDSFVVNVGSGKDEDVLFATHRYDRIFDEKCRVMDGLTVPFRLHQEDFSQAMGISSGHKYEHNGEGYLKRMCDILKKYSSNPMEDQLKLWDICVFNYLIGNTDNHIKNVSLLYASDMASIRLAPAYDIVCTMIYPSSTTEMAVSIGCEYDIHKIKREHFCRELKNIGIGEKLAMRHYDDMLSRIESALEESC…		hipBA	CCZ05906.1	70	Firmi_70_CCZ05906.1	MKIRSVEELGEAIRTRRKELHYTQAFLAEFTGFSVSFISDVERGKATAEIGKTLQLLMILGLDLSVERRA				HTH
OUQ24794.1	431		Firmi_431_OUQ24794.1	MRRLSVYIEIKGTQVCVGEICGNTPEDAVFSYAKEYMEKQGAVPISLSLPFSDSAFSPARTKNFFEGLLPEGFTRRCVAEWMHVNEDDYLSILAGLGCECLGAVKIIEGENPPILPDYRKLTSEDVRNLAKEGATESAQLMTKSHLSLTGASGKAGLYYDEKENQWYLPIGDAPSTHIVKQSHIRLEGIVTNEQLCLLTASYLGIDTPDSFVVDTGEAGDGDVLFATKRYDRIMNAEPKLINQLPVPSRLHQEDFAQALGISSFHKYEHNQEGYLKKMFSLLRAFSSEPLTDQLKLWDICLFNYLIGNTDNHIKNLSLLYSQDLKGVRLAPAYDMVSTAIYESSTKEMALSVGGVYLLDRIERRHFEKEAQNAGLGVKLAMKRFDDMASGFEKALSRAA…		hipBA	OUQ24793.1	70	Firmi_70_OUQ24793.1	MKITDTSSLGKAIRQRRKELNYTQAYLAEFTGFSTSFISDLERGKATAEIGKILFLIQTLGMDLCLEKRG				HTH
EIC02840.1	427		Spir_427_EIC02840.1	MKKFCLKVLIEINGRFVLAGQISGTSSRDAVFSYADSFLSVPNARAISLSFPLSQKEFDSESTKIFFDGLLPEGFTRQCVANNIHSDSDDYISILRELGSECLGEIQIVDEENPLEAGGYNEVSLDEIKALAKEGAGKSAEIVIKSHLSLTGASGKVGLYYDEKNKKWFKPQGLSPSTHIIKQSHVRYKNIVLNEQLCLLAAQKLGIEVPVSFIIQAQKEKTDDENVLFATSRFDRVFDSDSKIISGFRLPYRLHQEDFAQALGIKSERKYEKDGEEYLQKMFGLIRKFCSNPIEDSLRLWRRAVFNYLIGNTDNHIKNASILYSKDLASVRLAPCYDVICTQLYEGCTDEMSLSINGKLNINQISRSDFEAEAKNCGLGSKIAMKIYDELEVRFEKAL…		hipBA	EIC02839.1	70	Spir_70_EIC02839.1	MKISDSKELGNAIRERRKELKYTQQYISEITGFSVSFLSDLENGKPTCEIGKTLSLINLLGLDLNVEARS				HTH
CCZ05904.1	427		Firmi_427_CCZ05904.1	MRKLEVYIEEDGDFVLAGQIQGETWEDARFIYEKSYLENQSHQPVSISLPFQEDAFSPFETRCYFEGLLPEGYTRRCVAGWMHVAEEDYLSVLAGLGNECLGAVRICEPGAGGCSPSYKKISREELLEFAKEGASKSAQFLAKAHLSLTGASGKTGLYYDNKDGWYMPFGTAPSTHIVKQSHVRLSGIVANEQLCLRTAKILGIDVPESFIISVGTGEHILFATKRFDRLMQEDSRVIDGKKVPFRLQQEDFAQALGVPASQKYEKIGDSYLKRVFTLLRQYSDNPVEDQLKLWDICIFNYLIGNTDNHIKNIGLLYGKDRRTIRLAPAYDIVSTMIYEESTEQMAMAIDGELDIRKITKESFRAEARHIGLGERIAMRRFEQMQNSFERALAQAKEEI…		hipBA	CCZ53631.1	71	Firmi_71_CCZ53631.1	MKIADAEAFGNELRTRRKELGYTQAYIAEFTGFSVSFISDLERGKETCEIGKAIEIVNLLGMDLCMEKRGK				HTH
ACR71593.1	430		Firmi_430_ACR71593.1	MRNLEVYIECNGNMINVGSITGHNSDDAVFSYSEEYIEDKSSRSISISLPLDERSFSAERTRCFFESLLPEGYTRRCVAGWLHVDENDYISVLSELGSECLGAIRIVEGDMNIKQSSYRLLSHEELLEFAREGATKSAELVIKSHLSLAGASGKTGLYYDRNNNEWYQPAGLAPSTHILKQSHVRLKKIVANEQLCLLTARKLGIRTPDSFIINLNDKEDDFLFATERYDRKILDTSKELMGKKVPLRLHQEDFAQALGITASQKYEKNGKDYLAEAFELIKNYSSNPIEDQIRLWDLCIFNYLIGNTDNHVKNIALLYSEDLKGIRLAPAYDLLSTVIYDSSTEKMSLNIDGEYDIRNINQKSFENEAKKLGLGKGIATQHFLSMVEKFEMALEQSTY…		hipBA	ACR71592.1	71	Firmi_71_ACR71592.1	MKITDSEELGNIIRNRRKELKYTQAFLSEYTGLSVSFISDVERGKPTVEIGKVIQLISILGLDVNIDVRGR				HTH
RHP10075.1	427		Firmi_427_RHP10075.1	MQRLAVQIEVKGAFKQVGEIVGTSSDDARFTYTESYLKDPESRAVSISMPLEQQSFSVESTRNFFEGLLPEGFTRRCVAEWLHRDEKDYLAILAGLGQECLGAIKIIDESRAVLPSKYKELTSEEVKKLAQEGATESAEMVTKSHLSLTGASGKVGLYYDEQKDKWYLPIGEAPSTHIVKQSHIRLKRIVANEQLCLLTAKNLGIEIPQSFIIKTESNEAEDVLFATKRYDRRMQSNGRKLNGMNIPYRLHQEDFSQALGIPASEKYEKDGGSYLSKMFGILRDYSASPIEDQLKLWDICVFNFLIGNTDNHIKNLSLLYGKDLKTIRLAPAYDIVSTMVYESSTENMALSIGGDYSIRKITEESFAKEATKAGLGVKMAMKRLDTLRKNFVEALNTGA…		hipBA	RHP10074.1	70	Firmi_70_RHP10074.1	MKINNTKTLGETIRARRKELHYTQAYLAEFTGLSVTFISDVERGKTTAEIEKIIRLINVLGLNLLVEKRE				HTH
CDF08741.1	429		Firmi_429_CDF08741.1	MELEKLNVFIEINGVNQLVGNISGILSGNAVFTYTDEYISNPDSRPISISLPLEEKSFDSKRTKNFFDGLLPEGFTRTCVAHWMHKEESDYISILHGLGRECLGAIRIMGTQDEEIRSDYRRMTPDEVKKLAQEGATESAELVTKAHLSLTGASGKVGLYYDVKNDEWYLPLGNAPSTHIVKQSHVRLKNIVANEQLCLLMAKELGIEIPESFIVKTDGRNSEDVLFATGRYDRKFTSHPGKLNGLSVPYRLHQEDFSQALGIPSSQKYEQNGGNYLRRMFAILQNYSASPMEDQLKLWKICVFNYLIGNTDNHIKNQSLLYSEDLKRIRLAPAYDIVSTMIYDSSTENMALGINGIYRITDISREDFEKEAVHVGLGKNFAMQHFDAMVSGFKAAMET…		hipBA	CDF08740.1	70	Firmi_70_CDF08740.1	MKITDSKSLGQSIRARRKELGYTQKYLSEYTGLSITFISQLERGKPTAEIEKTIQLIHILGMDLMVEKRG				HTH
AJD48923.1	419		Gam_419_AJD48923.1	MKLNVTLGDVLCGELSVDQQDRFTFQYLPSYVAHARLALSVSMPLRQEAYPDRVAFPWFENLLPEGLLRHLIADDLGTDVQNIPGLLARLGGDVAGAVSLSVEGRQADAVSPFHDTPLDERALGRLLEESALHPFLADRAGGPRLSLAGAQQKLPVINDGQAVRLPLSKPSTHLLKPPSPRFIALPQNEFLCMRAAGLAGLDVAGVALRPYLGSSGEAGVCLQIARYDRRDTGRIHQEDICQALSIVSSRKYEQDGGPGMAQLFETVRRHSAMPARDIVELLKRVVFNLLIGNEDAHGKNFSLLYSGKKPRLSPAYDLVSTSVYAELGRDFAMRIGEATRFEALDEHGFRLFGEQSGTAPARMRTLLLRFLDQAMRAVEQAADEVKPWCEGEAAAMPDN…		hipBA	AJD48924.1	74	Gam_74_AJD48924.1	MDSTTLGALVRRVRRRQQLTQQALAAAADVSTRFVHDLEHGKSTAALGLTLRVLAALGIEVQLVAPDGGDDVTP				HTH
ARU54265.1	435		Gam_435_ARU54265.1	MNIFDVYFNSLLAGQLTIDNAMRMRFSYAEDYRANQGEPISLTMPVSTKNHSDDVVFPFVENLLPEGEIRMLIQHQNKIEDGNFARFIELLGGDVAGALSIQPLGKSPEFEQIDATTELDDAALSQLLLDIQDRPFNIYPQQQAGNRLSLAGAQNKLPVIRKSGKTFEARNAPSTHIIKPPRKDGRFKSLVYNEYICMKAAEIAGIQAAAVSLLEITDVNGLESDALLITRYDRVLPDHSNNTAQIIKRLQQEDLCQLCSIPSTMKYEVNGGPGFEALFAKINEFSLIPVKDDIEALRRIIFNLIIGNYDAHAKNFSFLVTSNGNTSLSPAYDLVCTELYENLDRTFAMSIGETQTLDTLTEASFKQMFEKINKKFSTIRKQLIKFADSSLKAVTSVVS…		hipBA	ARU54266.1	132	Gam_132_ARU54266.1	MIIHHATDLLNLITRRRQSSEINAALLATSANVSPKFISQLENGKETIEVDSLIKVARALGINIPILFNSELLGTLVKTRRHSLGLDQITGAALCNVSPRFLSTIENGKPRKRLNKLFDVLTGFGIEIEVLE				HTH and structural similarity with rep-ant complex from salmonella phage
OGT52866.1	415		Gam_415_OGT52866.1	MVQKKQLSVRIHGKQIGILEQLQTGKMIFTYDSDAQHPISYSMPINGKIYQQGHCEAYFGGLLPESDTAKKIIARQYDISANNIFSLLKAIGHDCAGAISFHEMGEPTIIDSNVKRDITIIDDNNLYAHIKELPQKPLFLGFNDLRLSLAGVQDKAAVCLMDNKIALPQTGCPTTHILKPTNNTFENLCENEFICMNLAKSVGLDVASVEIRHIKDIAYLLIERYDRVVNKDFITRIHQEDFCQALGVSSLKKHQNEGGPCLITSFGLLMHTTQPAIDRNALARAMVFNFLIGNCDAHGKNFSLLHQDNGTISFTPLYDLLSTTFYPTLSKKMAMKIGGEYVIDRVNTAHWEKLCGSVHYNFPYLKKLIEEQRHTLLNALEKNKDFYSDATKNPVFAEK…		hipBA	OGT52865.1	72	Gam_72_OGT52865.1	MIITAHDFGQLIKTTRKKSRMTQVDLAAASGVGERFIRELENGKPTCQLDKALRIAQMLGIRLEARVPHKSE				HTH
PJJ41141.1	410		Fib_410_PJJ41141.1	MKLSVYLGEKLAGYLESTAEKGVVFFYDTAYIKAGQPPISLSLPLSNAEFSQKDCLPFFEGLLPEGDVKKRISDYLHISETSTFKLLKELGGECAGMVSILPEGESNKAKSAYAFSRDNYEPLSEKKLAEYIQNINTRPLLKIKEKLRLSLAGAQEKLPLAYINGKYYLPKNGAPSTHILKPTGSGKLSNLAANEYICTKLAKYSGLPTSKTELKQIGYTEFLLIERYDRISENNQISRIHQEDICQALGILSDRKYQNDGGPSIADIYNLLKEKTTIPLIETRNFLRYIIFNLIIGNCDAHGKNYSLLFQGNTIQLAPIYDTVSTIIYPDLTRKLSMKVGKHYEFKKINSEDFVLLAGQLNLKPKTILDCYFETIEKIEKNFDKVKNDSALIGHEKTI…		hipBA	PJJ41140.1	73	Fib_73_PJJ41140.1	MDIQNTEDLSKAIKGRRKSLKLTQAECATFCGVGLRFFSELENGKQSLHLGKVMQVLQMLGLKMQIIGNEESK				HTH
WP_073231240.1	411		Fib_411_WP_073231240.1	MILNVFFGSRLAGTLESTPNQGIIFQYNSEFAKTGPSLSQALPLQSAPFSQKECLPFFSGILPEGDVKRRVSDFLHISESSTFKLLQELGGDCAGMISILPESTPVKAQDTYTLDTKNYLKISDRKLLEFIQNSATRPLLKATEELRLSLAGAQEKLPLAFFGGKFYLPKDGAPSTHIIKPTGTGELASLAANEYICTQLAKSAGLPTPRTELRKLGDHYFFMTERYDRLISGKNISRLHQEDMCQALGIMSDRKYQNDGGPSLAGIYQLIKQKTSIPLLDTKAFIQYALFNLLIGNCDAHGKNYSLLYRGNMVQLAPIYDTVCTLIYPSLTQKTSMKFGKHYEIKKIKKDDLELWATEVNLRPGIFLDIYKELGEKIKKGFEPLKNDPAIADFKDTLT…		hipBA	WP_073231238.1	73	Fib_73_WP_073231238.1	MQVLKATDIATVVKTRRKQLNLTQAQCAAFCGVGNRFFSELENGKDSLHIGKVLNVLQMLGINLHTIEKENDK				HTH
ACN17942.1	427		Delta_427_ACN17942.1	MNNKNRLLIFWDEQIVGTLERHQKGKVVFQYSQGWLDNAGRPISFSLPCSEKQYPPAVSTAFFENLLPENNARTILAFNHRFDKKDTFAFLENFGADCAGALSILPDGDNIDFTPGQYECINTELIETLDKIMADPGKFTLFPEMKKARLSIAGAQDKLPIYFEGNDFYLPLTSGSATTHILKPANAGFPDIQRNETFCMDLAQKIGLPVPESRLIKIGAHELFVINRYDRKKTEKKVIRIHQEDFCQAMGLPADRKYQESGGPGFLQCRRIVDEFLFKQGTDVRTNFARIMTFNYLIGNHDAHAKNFSILHGNDPTFAPFYDLLSTQVYPLDNKFAMAIGKTYRLERVKEHSLKEFAQDINIRPQKLISLMDEIRQAVNKVYLPLITEHEKKYGASKI…		hipBA	ACN17941.1	84	Delta_84_ACN17941.1	MTDLRYPYLVRLPNYMGKAIKDIRKKKNMTQGDLADITGTSVKFISDVERGKETTQMDKVFDLVRALGIQIYLTIDPFFPKDNR				HTH
AGF77227.1	418		Delta_418_AGF77227.1	MSNLTVYWDQQIVGTISRHPKGEITFQYAAEWLKNSGRQISLSLPCQEERFSPGVSTAFFENLFPESDARTILAFNHRFDKKDTFAFLENFGEDCAGALSIIPESGDIPPHSSKYRCIDVELQKALQAIESDPGKHKLYPELANARLSIAGAQDKLPVYYEKGSFSLPENSASPTTHIIKPASPYFHDIQRNEVFCMDLARQAGLSVPHSELYTFAGYELFLIERYDRFHSENKVKRVHQEDFCQAMGLPFHKKYQEQGGPGFLHCRELAEEHLSADISVVKQKLTAVMTFNFLIGNNDAHGKNFSIIHKDTITLAPFYDLVSTQVYPNLDRKLAMAIGNTYRHDRVNQGAFVKLSKDMKLRPEKVFEIITATAQKIGKIYEKVLAIHEKQYGKAVIYS…		hipBA	AGF77226.1	80	Delta_80_AGF77226.1	MSKIKYPYHVRLPKYIGPAIKDARKKKQWTQKDLADYTATSVKFISNIEQGKTTAQLDKVFDLIRTVGLRVYLTEGDIDK				HTH
SHI10959.1	429		Delta_429_SHI10959.1	MSNLTVYWDQRIVGTISRHQKGKITFQYAAEWLESSGRQISLSLPCREQRFPPGVSTAFFENLFPESEARTILAFNRRFDRKDTFAFLENFGEDCAGALSIIPEMENVIHHRSKYRCIDAELREALQAIKSEPGKHKLYPELASGRLSIAGAQDKLPVYYENGSFFLPENPASPTTHIIKPASPYFHDIQRNEAFCMDLARQINLPVPHSGLYTFAGHELFLIERFDRLRLSNKVIRVHQEDFCQAMGLPFNRKYQEQGGPGFLQCRELAEEYLSTDISEVKQTLTAVLAFNYLIGNNDAHGKNFSIIHEDIIKLAPFYDLVSTQVYPSLDRKLAMAIGNTFRHDRINENSFTHFSKDMKLRPEKAFEVIAKTALEVERLYESVLSRHEKQHGKAEIYS…		hipBA	SHI10969.1	80	Delta_80_SHI10969.1	MSEIKYPYYVRLPRYIGPAIKDARKKKNWTQKDLADYTATSVKFVSNVEQGKSTVQLDKVLDLIRTVGLRVYLTEGDIDK				HTH
WP_075066771.1	395		Gam_395_WP_075066771.1	MLLNKLAVYLYDHLIGYLECDRNNKMTFSYCIDAKFALSLSLPLKDKTFDDKNCRKYFRGILPDNIVALETLCQKMGTHPKDTFGLLKTYGKECIGAISFWGINEKHYELQNRLIHAQIYPGNENIKLQQSHNITLHSESDKKMDVCLIDGKIALIETGHPATHLLKITDSDKIMNQYFCLRLAMTLDIQCVLPKLYPLTKALGLLVERYDRRIIHFNHVQYFHQEDFSQALGYFSSHKYEWDNGPSLKECFVILSKTIVPAIDKLQLVKRVIFNYLLGNTQAHAKNMSLVYYATAKPMLAPLYHVIATTDDTQMMAMKIGNNYTFESINMEDWKIFCREIKFSFCLFKQLFQEIISILLMQAPKLREELYLLKYNVKEIDKIIKSLKHRCERYQ		hipBA	WP_075066882.1	82	Gam_82_WP_075066882.1	MIKVVLSAKQFGNLVKINRKKYHLTQKELAAVCGCGVRFIQDLEKGKQSCELGLSLSVLAMLGIRLEAITPVIPEAVLHVIK				HTH
OCJ11425.1	479		Alpha_479_OCJ11425.1	MSDNKLTVLLYDRQVGTMERGRDGVFFTYSSTWLDDVRNGRGGHALSISMPLTEREHGPRVVEPFIAGLLPDSAVHRRKIAESFGIDPGHESDFEFLRKIGRDCAGAVVFTDPSDPYAGIREPPKLKRLGDTELAQYLRDLPIRPLVDDPETGTRLSLAGVNDKTAVVISGGVVSLPLNGFPSSHILKVDIAGLKDSIKTEHFCLRLAEACGIRVPKSSIHQVEDVVYMRVARYDRRLQVREGGGAVLIRAHQEDMCQALAIHPESKYEDNRYSPGPGWKDMAEVMKMMERPAVDQAGLLDRALFQYLSGNPDAHGKNYAIRYSPNGQMSLSPLYDLNNQAAFAVNYKNVKPRMAMAVGRDRDDPEKGEFWRTRITRDHWADFAKDMGMPAAHVLKKLD…		hipBA	OCJ11426.1	194	Alpha_194_OCJ11426.1	MTDSDLKKSKKSRELTPWQLRAHAAGLQQKVLAEITGKTEINVSQQLRGMYGGKGEPPRYVVATIIAWELMTLDQREEWLAQLGSKGTLPTQQFTRSTVMERFRSAVRARREELSLSREQVANAIGTTRRAIKDFEDGGDISMSLAAKIAESVGLSIGVLDTATASGIAGSSAVSRDNDTYEIMDSLPDDLEGA				HTH and structural similarity with Stl repressor	MerR-like transcriptional_regulator
AOG03136.1	473		Alpha_473_AOG03136.1	MVNAETTIRRGRPSGGDEVKALSVRIGGVPIARLSHHRNGRLSLRYLDSWIDKAGSGAYPLSLSLPVREGVHGHTVVEPFLAGLLPDNPNHRKILGSIFGVTGENDFSLLGEIGRDCAGAVSIVAEDEPIVLEDDVPEDYQELSEADLAKLIRELPQRPLFAAEESFRLSLAGVNDKAAVLVKNGKVCLPRNGYPSAQILKADIQRLPDSIRLENYCLRVASAMGLKVPKSRVLMAEDVHYMLIARYDRVISQVNGKPRLRRIHQIDFCQAMNVKPTQKYEDEGGPSWRSAFKLMESTVNPSESKIELLRRALGQVLWNNPDAHGKNYSLICRADGYRLAPLYDINSAAAFRDCFKTVKPRLAMSVGGEFDPTRLTGQHWARFASDARVQPGLVRSELL…		hipBA	AOG03378.1	108	Alpha_108_AOG03378.1	MMGAMSTEIRSIGEFKVLLRAAREAAGPNGSKISQEELAAMAGVSRKTVAEAEGEGSLRLETALALTRALGIRMIWESEPAPMPDLQADDEMAVDEMDIDVDQGGPKW				HTH
PWE53665.1	427		Alpha_427_PWE53665.1	MPASVRLYGLPVGTLDVARDGRLSFVYEKDWLESADSDGKHHPLSLSLPFRAELFDQDQAGPFFDGLLPDNNAVREQLARHFQVDARDDFALLYELGADCPGAVTILPSGADVIPEERVRPEYHLMPDEELAGYIKDLPRRPLFVDADGELRLSLAGMHHKAALLQVGKSLALPKGRTPTTHIVKIDIEGLQDSLRVEHFCLEIARSVGLDTVKSSVQIADGVPFLLIARYDRTVGEFGGQRYIRRLHQEDFCQAMGRFPREKYEKDGGPGWAECFELLSRTVDPAASRIELLRRAIFQFLIGNPDAHAKNYSLVYRADGIHLSKLYDVNNAAAFRANYKEQRPRLAMFVGGERDPSALTVEHWTTFARDVAITPAIVREELRAMAKQMALTVIDVRKS…		hipBA	PWE53775.1	81	Alpha_81_PWE53775.1	MRNVDDIRKIVRLERKRRGLTQARASGLTGFSQKWLSEFERGHVNPPVEMVLKILTTLGIRLNAEIPGQKATSMPDDEATL				HTH
SNS50288.1	429		Alpha_429_SNS50288.1	MVASVRLHGMPVGELRASASGALSFTYLPAFVAAVKAGRLPLHGLSARLPVADTPYGEDRAGPYFDGLLPDNANIRSTLARYFQLDASDDYRLLLALGRECPGAVAIVEPDAPIVPEDDIAPDYDLLDAARLARHIADLPRRPLFVDADGELRLSLPGVHHKTALLLVGDQLALPRGNTPTSHILKVDIDGLPDSVRVEHFCLRAAASVGLDVPRSSIRRAEDRTYMLIARYDRVLVESDGRRHLRRLHQEDFCQALGRYPREKYEKDGGPGWPDCFALMRLTADPAAAVQELLGRAIFQFLIGNPDAHAKNYALVYRGNRILLSKLYDVNNAAAFRSHYKEQRPRLAMFIGGERDPALLTGAHWDAFAAAVGLRRELVRDRLRAMALALPEQVRLLRE…		hipBA	SNS50314.1	93	Alpha_93_SNS50314.1	MAVPLHSLDDLRTLVRTARQRRGLTQAQAAGLIGHTQKWLSDFETGKNDPPTSMSLKLLVLLGIPLTAGSDGPDMAAPASRTDEREIDLDEGL				HTH
AEP08547.1	429		Alpha_429_AEP08547.1	MQATPLEKLRVYLRGEYVGALTSDSGTLSFAYDGAYCEKKDAPKLSVSLPIQKETFSHHAAAPFFSGLLPDGDVRKHLAKHLKLSPENIFGLLEAVGGDCAGAVSLYKEHDLLNNTTNPTYKVLSDTEAAEILSSLNHRPFLVGEEGIRMSGAGAQDKLMVSFVGKKIALPTGQTPSTHIIKPPIKGAENSVQNEFFCMRLAQKIGLPAPDTKILYVDQNPYYCVTRYDRETNETGEVARLHQEDFCQALHIPPELKYENDSGPSLEACFNLLDQRIRSGSMPGKDKLTFLYGVIFNVLIGNGDAHAKNFSILYRNGAETLAPFYDLLCTEIYNKNGKFRMAMKIDGHYMPHTMSARNWKNFAASIGIAPSLMHKALRKVINDVSREATGLYLDLHSDT…		hipBA	AEP08548.1	74	Alpha_74_AEP08548.1	MEQIIPNPKELGAIVREARKEQHLTQEELAGLTGTGRRFISELEQGKTTLELGKVLLVLAALGIALYALSKWKK				HTH
WP_003021208.1	418		Gam_418_WP_003021208.1	MDGGLIMSNQLNVHLKDIHIGYLKKQGSKLSFNYSKEYLDSENAQPISISIPLSENEYKHDVVHPFFSGLLPDEPARSRLAKYLHISNKNTFELLKAIGGECAGAISVYDGQPSVDNNTENDYRILKDDEAYRLFNELKVRPLLIGEDDFRISGAGAQDKMMIAFVDNQVAIPLHNTPSTHIIKPAIDELDDTVFNEFFCMRLASAMGLNTSKPDIIWLENNPFYVVERYDREVTPDGKIIRLHQEDFCQALDIEPDVKYQNEGGPSFIDCFELINTLIKYGKMSTINKVALFDASIFNFLIGNGDAHAKNFSLLYRNLKIELAPLYDILSTIIYSQPYQKAKMSMNVDSKYKFCQIQKRHFVELGKSIGFKEGYCIKRIESIASKILPIAKQLQQELN…		hipBA	WP_003016100.1	75	Gam_75_WP_003016100.1	MQKNIFNTKDLGLLIRKARKKQGLTQADLSGISGLGTRFIGEVENGKNTAHIGKVIQLASSLGLVISVGCDWMED				HTH; 5_aa_deleted_from_N-term_of_WP_003021208.1
PZP83926.1	420		Alpha_420_PZP83926.1	MNARILDVYWNNDLTGQLAQSAAGTLSFTYHADFLHRAATGISLSLPLREAPFEGEEVRAFFSGLLPEESVRTRLAAYLGVSEKNTFALLREVGGECAGALALYPEGEQPTAAPTDDMEVLDDARLSEILALIKRRPMLAGDDGYRLSLAGAQDKLAVGFVDGKIVLLKGGQPTTHILKPIIDRVADSAHNELFCMRLAKQVGLDVPVADIHFVNDTPYYLVERYDRTTQADGTVTRIHQEDFCQAMGVLPELKYEREGGPSIARCQNILALHAARPAADQTRLLEMVIFNYLIGNADAHGKNFSLLYRGAKPELAPAYDLLSTAIYPDLADKMAMKIGSKYKPDEVFLRHWHRLVPDTKTAQTSLNRQLKTMTTKTVAEALSLKQALEAQDIRSPVFT…		hipBA	PZP83927.1	69	Alpha_69_PZP83927.1	MNKMEALGKLVRDTRKQQKLTQEELSATTGVGVRFLRELEKGKESCQTGKVLLVLAMLGLTIQIDGKPL				HTH
SMF94388.1	419		Gam_419_SMF94388.1	MSRVLEVWFLGNRAGRFVQDDSGRLSFAYADAYLAGTSPWPLSVSMPVRAEPYGDRIAKPFFSGLLPDESARHRLARWLGVSDKNPFSLLEAVGGECAGALSLYPEGMAPVPENAAAMEFLDEDRLREILALLKQRPLLAGGDDMRLSLAGAQDKLAVRRVDGRLALMRGGAPTTHILKPLIRSDGDIRDSVHNELFCLTLAARVGIPAARAEVGRAGDEPFLLVGRYDRIIQGERVIRLHQEDFCQALSVPPENKYEREGGPGIAACLGLIQAFSVQPVPDRITFLKTLIFNYLIGNADAHGKNFSFLYGQGKPRLAPAYDLLSTAVYPSLSPKMAMKIGGRYLPEEVLRRHWHRLVPDTATARNALNRDLERMVAKTLEQARKLAEELQTQVLASEI…		hipBA	WP_SMF94389.1	75	Gam_75_WP_SMF94389.1	MQAIADISELGNALRSARKSQGLTQEQLAAACGVGRRFIVDLESGKPTCQLGKALSVLSTLGLSVHLASRGDDLP				HTH
ASJ73761.1	417		Gam_417_ASJ73761.1	MRKLDVYLRSVNAGLLEQDSTANLTFTYDEDYLASQAARAISVSMPLSRDPYPNAVAKPYFSGLLPDESARTRLAAALGVSDTNAFGMLEIIGGDCAGALALFPAGAQMPPQNLPDEILDQQQLEELLQELRGNPLLGSRRDVRLSLAGAQDKIAVKVIGDQIALVKNGEPTTHILKPGIQGLEGTSQNEVFCMTLAARVGLPAPEVAFASTGDTHFILVKRFDRLLRSDQSVQRLHQEDFCQALSIPPELKYEDEGGPGIDKSLNLLQRVVNQPAADRLAFLRMQIFHYLVGNADAHAKNYALLHTSSADLPELAPLYDVVCTAVYPQLTQKMAMRIGGRNVPDTIHRNHWLSLVPETRGSQKLLIRELKTLANDIIPAMEKLLADVQELGIGHSILH…		hipBA	ASJ73762.1	72	Gam_72_ASJ73762.1	MTTILNAEMLGEVIRRERKRQKVTQSDLAALAGVGVRFLRELEHGKSSCQLGRTLEVLQTLGISVDANTREQ				HTH
WP_068184819.1	419		Alpha_419_WP_068184819.1	MSRLLDVYFRDAKAGTLKQDDSGALDFAYDAGYLAGPEPQAISFSMPPREDQYGDRVVRPFFSGLLPDEGARQRLASALGVSAGNTFGLLEIIGGECAGALSLYLPGQMPPPPGDDGIEILDDRRLREILGKLRERPLLGGEDGVRLSLAGAQDKLPVVVEGEAIGLAKGGRPTTHILKPVIPSLNGVVENELFCMRLAARTGIPVPKTAMRRADDIPFLLVERYDRIQGKDGMVARLHQEDFCQALSVPPELKYEDEGGPGAKRSLELIDAACARPAADRLRFIRMLVFHYLVGNADAHAKNYALLYRTRVPDVAPLYDVVCTAAYPRLAGKLAMAIGGRSVPDTIQLQHWLTLVPETRGAERLLIRDLADVAGRIEQEADALLAEINDEGIDHAILG…		hipBA	WP_068184816.1	77	Alpha_77_WP_068184816.1	MQATGIKDSKSLGAIIREERKAQRLTQEQLAGLTGVGVRFVRELEAGKESCQMGRALQVVAALGLSLSAGRRGDAAS				HTH
WP_069061994.1	420		Alpha_420_WP_069061994.1	MTRVLDVYFRETKAGVLSRLEDSLLTFAYDSTYLLDQKSRAISFSMPLQEESFGDQVVRPFFSGLLPDEGARQRLAGALGLSAGNAFGLLEVIGGECAGALSLYPTGTAPEPSGQSNAEILTSERLDEILSRLRTRPLLGGDEGVRLSLAGAQDKLAVIVDDGYIALAKDGRPTTHILKPVIQALEGTVENEYFCMRLAARLKLPVPHVEIRLSGATAFLLVERYDRTKAADGIIERLHQEDLCQALSVPPELKYEAEGGPGTERSLGLIDQACARPVADRLQFIRMLIFHYLVGNADAHGKNYALLYGSDESDLAPIYDVVCTAVYPRLSKRLAMKIGGRDVPDTIQLKHWKTLVPETKSSQRILVRDLAQMAERIVSEADALVAELAEDGIKHPILS…		hipBA	WP_083243213.1	75	Alpha_75_WP_083243213.1	MEKIKDTKSLGLLIRQERKEQGLTQEQLAGVIGVGVRFLRELEAGKESCQIGRAMQVLAGLGLVVSVGRRQGSRS				HTH
EHK55641.1	419		Alpha_419_EHK55641.1	MTHLLDVYFRETRAGILSQDEDGALGYAYDADYLAGQQPRAISFSMPLREEPYADRVARPFFSGLLPDEGARQRLAGALGLSAGNAFGLLEVIGGECAGALSLYPAGEAPAPSDDDGVEALTAERLEEIIGKLRERPLLGGEEGVRLSLAGAQDKLAVIVEGETIGLARGGRPTTHILKPVIQALEGTVENELFCLRLADRLQLPVPQVEMRRAGHTAFLLIQRYDRARTGHAHIERLHQEDFCQALSVPPELKYEEEGGPGTERSLDLIDRAAARPAADRLRFIRMLIFHYLVGNADAHGKNYALLYDGDTPDLAPLYDVVCTAAYPRLSKKLAMAIGGRSVPDTIQLKHWLALVPETRGAQRLLIRDIATMAGRLGDEADALLAQLADVGADHAILK…		hipBA	EHK55642.1	75	Alpha_75_EHK55642.1	MQTITDSKTLGLRIRQERRSQGLTQEQLAGLTGVGVRFVRELEAGKESCQLGRALQVASALGLFLSVGSRRDSGS				HTH
TKT75714.1	423		Alpha_423_TKT75714.1	MTHILDVWFNEAKAGALSQDDGGALSFTYDAGYLASREARAISFSMSLQEAPFADRTVRPFFSGLLPDEGARQRLAGALGISSGNAFGLLEVIGGECAGALSLYPAGQAPPSDEDGVEILGSGRLAEIIAKLRDRPLLGGEEGVRLSLAGAQDKLAVCVDGQNIGLAKGGRPTTHILKPFIQALEGTVENELFCLRLAARLGLPVPKVEMRRAGEVSFLLVERYDRSLHKDGTITRLHQEDFCQALSVPPELKYEDEGGPGVSASLGLIDSATARPAADRLGFIRMLIFHYLVGNADAHAKNYALLYRDRVPDLAPLYDVVCTAAYPRLAKKLAMAIGGRNVPDTIHLKQWLTLVPDTKGAQRLLVKDMADLAGQIRKQADGLLGDLEAEGIAHVILKE…		hipBA	TKT75715.1	75	Alpha_75_TKT75715.1	MQTITDTKSLGLLIREERKAQKLTQEQLAGLTGVGIRFVRELEAGKESCQIGRALQVAASLGLSVSVRSRRESEP				HTH
SCY99859.1	419		Alpha_419_SCY99859.1	MTHLLDVWFGDIKAGTLAQDEAGTLSYAYDPGYLAGREPHPISFSMPLQEAPYADRVVRPFFSGLLPDEGARQRLAGALGISAGNAFGLLEVIGGECAGALSLYRTGETPSSSDDDGVELLNPARLEEIIGKLRERPLLGGEEGVRLSLAGAQDKLAVCVEGDDIGLAKGGRPTTHILKPFIQALDGTVENELFCLRLAARLKFPVPAVEMRRTGAIPFLIVERYDRAPHKDGTITRLHQEDFCQALSVPPELKYEEEGGPGTEKALDLIGRATARPAADRLRFLRMLIFHYLVGNADAHGKNYALLYRSKVPDLAPLYDVVCTAAYPRLTKKLAMAIGGRSAPDTIQLKHWLTLVPETRGAQRLLVKDIAELAGRIGGEADKLLAEFEEAGIAHEILK…		hipBA	SCY99870.1	75	Alpha_75_SCY99870.1	MQSVSDSRSFGLIIRQERKSQKLTQEQLAGLTGVGVRFVRELEAGKESCQVGRALRVAAALGLSVSVGSRRESAP				HTH
TCV76187.1	420		Alpha_420_TCV76187.1	MSRVLDVYLKDRKAGELKQDSDASLTFTYDSDYLASDPVALSVSLPVREEPFVDRVARPFFSGLLPDEGARRRLAAALGISSGNAFGLLEVIGGECAGALSLVPPGQLPPAATTDDAEALDEQNLEEILSLLRQRPLLGGEADVRLSLAGAQDKLAVTVLNGQILLPRGGRPTTHILKPFIEGLDGTVENEVFCMSLGRRLGLDVPAVSKGAAGKVDYFLVERYDRLTLEDGRIERLHQEDFCQALSVPPELKYEEEGGPGISQCLQLIRQTTAKPAAETLRFQRMLMFHYLIGNADAHAKNYALLYRGKAPDLAPMYDAICTAAYPRLSKNMAMALGGRSLPDTIQMEHWASLVPSNKAATRMLAGELMRMADAIGAEADALMEEMSKKGTHHPILKT…		hipBA	TCV76188.1	74	Alpha_74_TCV76188.1	MEIVSDSVALGQLIRAERKRQQLTQEQLAGVAGVGVRFVRELESGKESCRVGLALTILRTLGLTVSITSRGASS				HTH
EDQ31781.1	420		Alpha_420_EDQ31781.1	MSRSLDVYLKDRKAGELMQGDEGSLTFTYDSDYLATDPAALSVSLPLQDEPFGDRIARPFFSGLLPDEKARRRLAAALGVSSGNAFGLLEIIGGECAGALSLLPSDQSPPAPTSDDVELLDDKRLEEILALLRQRPLLGGEEDVRLSLAGAQDKLAVAIIDGQITLPKAGRPTTHILKPFNVELDGIVENEVFCMSLARRLGLDVPLVSKGVAGKSDYFLVERYDRITHGDGRIERIHQEDFCQALSVPPELKYEEEGGPGISQCQDLIRRTTGRPAAEILRFQRMLIFHYLIGNADAHAKNYALLYRGKVPDLAPVYDAVCTAAYPRISQKLAMAMGGRSLPDTILLEHWASLVPSTRASRRMLAGELMAMADAVATEAEALFEEVADSGAFHPILKG…		hipBA	EDQ31780.2	74	Alpha_74_EDQ31780.2	MLTISDSLALGQLIRSERKRQQLTQEQLAAVAGVGVRFVRELESGKESCRLGLALAVLQTLGLTVSVAARGANS				HTH
WP_072294216.1	419		Beta_419_WP_072294216.1	MTRTLDAYLHDRKAGQLVQSENGQLAFTYDVDYVAESGPPISVSMPLRQEIYDDGTVRPYFSGLLPDERARSRLAAALGISPGNAFGLLEIIGGECAGALSLIPEGADLPDPSSDEPEPLDEGRLARLLATLRVRPLLGGEEGVRLSLAGSQDKLAVRVADGMIALPRNGHPTTHILKPFIAGLEGTVENEVFCMRLAARMRLDAPAVTKATAGGIDFILVERYDRLQEKDGVIRKLHQEDFCQALAIPPELKYEDEGGPGIARCQNLIQRHTARPAADRLVFQKMLIFHYLVGNADAHAKNCSLLYRSPTPELAPLYDVVCTAAYPHLSRNLAMKIGGRAVPDTLQLEHWHTIVLPTPPARRMLSATLRHMAQAIGPEADRLLEEMDAEGIHHPILKI…		hipBA	WP_072294215.1	74	Beta_74_WP_072294215.1	MQSINDSTALGAVIRAERKRQKLTQEQLAALAGVGIRFVRELEQGKESCRIGLALAVLRTLGLSVNVAGRGDDA				HTH
WP_068009343.1	423		Alpha_423_WP_068009343.1	MSRILDVYLHESLAGTLEQSPEGTLHFTYDLNYLQGTGPAISVSMQLREQRYDDPIARPFFSGLLPDERARRRLAAALGVSERNAFGLLEIIGGECAGALSLVPQGQSLPEFLIEETEALSPQQLAEVLHILRDRPLLGGEQGVRLSLAGAQDKLAVAVQDNQITLPRDGRPTTHILKPFIEGLDGTVENELFCMTLARRLGFNVPKVSKGVAGDTPYILIERYDRLHQPDGTIRKLHQEDFCQALSVAPELKYEQEGGPGVEQAHSLIQAQTRQPAADRLTFQRMLIYHYLVGNADAHAKNYALLYNEETPDLAPLYDVICTTAYPRLAKKMAMKIGGRDKADTLLLKNWQSLVPQTKGAQRLLSTELNKLASKIGPAAQALIDELAQEGITHAVLPR…		hipBA	WP_068009345.1	74	Alpha_74_WP_068009345.1	MADVSDINALGQVIRRARKQQNLTQEQLAALSGVGPRFLRELEHGKETSRIGLVFAVLSTLGLSVQITGRGGDT				HTH
EEO29453.1	418		Beta_418_EEO29453.1	MSRILDVYLHEKMAGTLAQNENGQLVFKYNSNYLDSNGMAISVSMPLRDEPYPDRIARPYFAGLLPDERARRRLAAVLGVSDENVFGLLEIIGGECAGALSLLPQGQPLPDFSTGTVEVLDGKRLAELLDLLRQKPLLGGVEGIRLSLAGAQDKLAVCFIDGQIFLPKNGLPTTHILKPFIEGLSGTVENEVFCMMLAGRVGLDAPVVSKGMAGNTGFILVERYDRVREENGRILRLHQEDFCQALGVPPEIKYESEGGPGIASSQALIQNVTQRPAADRRAFQQRVIFHYLVGNADAHAKNYSLLYQGKTPVLAPVYDVVCTDVYSLAKNMAMKIGERSLPDTIRLEDWQKMVPDTRVAKRILSDDLLRMANGIEIEADRLLEELNDQNLYHPVLKKI…		hipBA	EEO29452.1	74	Beta_74_EEO29452.1	MTSVQNHIALGNLVRIERKRQKLTQEQLAALAGVGVRFLRELEKGKDSCRIGLAFSVMQTLGLSVDVSGRGDEK				HTH
SFP01896.1	418		Alpha_418_SFP01896.1	MSRTLDVYLRESLAGSLIQMDDGQLCFFYGPDYLSSNGAALSVSMPLQEAPYPDAAARPIFSGLLPDERARKRLAAALGVSQQNAFGLLEIIGGECAGALSLLPQGSDLPDFSSQDTEPLDEKRLSQILDLLRDRPLLGGEEGVRLSLAGAQDKLAVCVTGGQISLPKAGKPTTHILKPFIEGLDGTVENELFCMRLANRVGLQAPHVIKSSAGDTDFILVERYDRVQEADGSIAKLHQEDFCQALSVPPELKYEEEGGPGIAQSAGLIQKHTRRPAAERLAFQRMVMFHYMVGNADAHAKNFSLLYHASTPDLAPLYDVVCTAAYPRLTKKLAMQIGGRGLADTITLEQWYTLAAPTKAAQRVLRTELATMASRIEAEADALLDELHAEDLFHPILKT…		hipBA	SFP01922.1	74	Alpha_74_SFP01922.1	MANIDNSQDLGALIREERKRQALTQEQLAALSGVGVRFVRELEHGKESCQVGLALTVMQTLGLTFTVNNREDDA				HTH
RRU16042.1	422		Gam_422_RRU16042.1	MSDSLTVRLHGQRIGELRISGPLRSPEDWQFAYDAEASAVSPLGLSLSLPVRPEPYQGAVVRNWFANLLPEGPVKETVAARLRISVADDFALLAAIGGECAGAVSIGADAEDADEDETDLEAVFYLAGDGAVEGAWALAGAPHRLSLAGAQDKLAVVREPDGRLRLPQHGELSTHILKPDSRSLHGLRELEALGLRLAAHAGLKVIGCELVNVGGRPALLLARYDRETLPDGTRLRVHQEDFCQALGYPSEMKYQSQGGPTLDRCSALIRDELAFGPAARSEFLDWVAFCSLIGNADAHGKNLAILHGRQGELRLAPLYDLVPTIAFSEREIERTPALDIGNALRIDQIEAADWDVFARQAGFAPRLVRRRVQELAEQIVGVLPAVMAELEQEGADAAL…		hipBA	RRU16041.1	72	Gam_72_RRU16041.1	MDLVREVEDIGKMVRTSRKRHALTQADLAGLSGTGIRFISDLEHGKPTLEFGKVLTVLKVLGVGMTLQDRAT				HTH
KRG84503.1	429		Gam_429_KRG84503.1	MNDQLEVELFGRAIGTLSIDGPLRSPEDWAFAYRADYLRSPAAIALSVGLPLRTQPFTGAVARNWFCNLLPEGGVRQAVADRLRLPLDDDFALLAAIGGECAGAVSVSSPGIRQASGDDAETDLETLLYLQGEDAGEGAWALAGTPMRLSLAGAQDKLAVIAEADGRLRLPRAGEPSTHILKPDSRRFPGIRDAEALGLALARRVGLNAASASLVEVMNRPALLVERYDRTRAADGGIHRLHQEDFCQALGYPEQLKYEDKGGPGLAACSSLLRQLALGPIAMRGLLDWVVFNALIGNADAHAKNLSLLCGHEGRRSLAPLYDLVPTLYLPQSLVDRTPAMRIGHATHIARIAVEDWTAFAGAARYGRRFVLERVRTLADAVLVYLPETAMRIIEQGGD…		hipBA	KRG84502.1	68	Gam_68_KRG84502.1	MAPAALGAAIREQRRSHHLTQSELAGLAGTGVRFVSELERGKPGAEIGKIMDVLAVLGLRLQVVEASP				HTH
EIL89930.1	427		Gam_427_EIL89930.1	MTTRLHVRLFGRHVGELAMVGEVRAPEDWRFAYAPDYLDGDAPVPLSVSLPLQAEPFIGAVVRNWFGNLLPEGAVREAVAARLRIQVWDDFELLAAIGGECAGAVSVTVPGAAAPAASESAKDLETLLAAVGNDVGEASLALIGAPQRLSLAGAQDKIAVVQEADGSIRLPEIGEITTHILKPESLRIRGLRDLEAFGLALARACGLRVASSSILMLAGHKALLVERYDRQNDAHGHRARLHQEDFCQALGYPGEMKYESHGGPSLARCAQLIRQELRLGPVALQGLLDWVVFNAVIGNADAHAKNLALLCGPDGRRQLAPFYDLVPTLAISEQLVERAPALRIGHAERIDAISHDDWRLFAQATGYAPRFVLARVIKLAGLAQQHSESVGQELMEQGA…		hipBA	EIL89929.1	85	Gam_85_EIL89929.1	MSTVLSRSGKSMSRDMAPIAHAIREARRRHGLTQSQLAGLSGTGLRFISELERGKPSVAMNKVLAVLAVLGLQVLVCETHAGDEP				HTH
SOD57235.1	421		Gam_421_SOD57235.1	MTDSLQVTLFDQPIGDLAITGAQSPEDWHFTYQPDYLASSAPVPLSVALPLQADSYQGAAVRNWFCNLLPEGGVRDAIAARLRIAPSDDFALLAAIGGECAGAVSIQSPGPRAELPQDEENDLETLLYLQGEDAGEGAWALLGTPLRLSLAGAQDKIAVIAEPDGRLRLPGRNELSTHIVKPDSRRFRGLRDLEALGLALARAVGLPVAPSRPVEVMGRPALLIERYDRTTDGRRTQRLHQEDFCQALGYPGEMKYESQGGPGLARCSALIRQLGLGPAAVQGLLDWAVFNALIGNADAHAKNLALLCDRQGYRRLAPFYDLVPTVVLPESLITRAPALRIGAAARIEAITAQDWRTFAAQSQYAPRFVLNRVAGMANALLDCLNAVGDQLIEQGCDGK…		hipBA	SOD57233.1	81	Gam_81_SOD57233.1	MDNQFSRSGQGWSDTPLSIGAAVRQARRSHGLTQTQLAGLAGTGLRFISELERGKPSVALDKTLAVLAVLGLRLQISAAKP				HTH
OCK59940.1	454		Alpha_454_OCK59940.1	MTSTPKVGGTGETLEVWCGDKLVGLLRRRSEQIQDIEFVYDVAWVKDPQAFAVSIRMPLAQRVHEPDVVYRWFLNLLPEGRTLRTVGTILKIPEANVFALLEELGEDLPGALEVYRPADQRPKRTPRYKRLTEAELAAAIRRLPEKPLLVGEEGIHMSLAGAQDKLPVVRYPDGGVGLALNGAPTTHILKPANKHFSNAVENEAFCLRLAAKVKLPVAECTIGKAEDFDYLLVKRYDREPHGRSLRRIHQEDFCQATGHIPSTKYESNPATKLRGPTLKDCFDVLRNTQAGAFNAARFVDFFVFNVLCGNFDAHSKNYSLLLQPSGAVSMAPLYDVMNGDIYPDVTRNLAMKIAGKNPGHCIYARHWDRMAEENQLSGAQVRRRVGELSQAVLDALPSV…		hipBA	OCK59941.1	92	Alpha_92_OCK59941.1	MTISTTSELGETIRNRRTSLGLRQQDLALAANVGVRFIVDVENGKETSQVGLVLRLLHALGIRLAAEMSPVPAVRSASEESETFDPDNFTPS				HTH
ESQ79148.1	435		Alpha_435_ESQ79148.1	MPEEITVFYEAFPVGKLLIDNDGAISFAYDLRWTESRGAFPISLTMPFAADIYPPDTVHPWLANLLPEERQLATLARAIGVDRKDTIAILREIGGDTAGALSFGGPSLRDDWHFEPLETFYQLKDPEAALLRHFADLKERPFLAGEDGVRLSLAGGQEKATLTVLDANGRPRLGLPQPGDVLAIPKTGAPSTLIVKPDNDRIPGIVENEAYCLTLAAAIGIPTAEVSILKVGPRNALAVARYDRAYRQDGQIRRLHQEDFAQANRVFPVNKYEAGTVPGPTIATLLATGRNLPSRDGLKLLDQLIFNILVANTDAHAKNYSLLLAGEKALAPLYDVSTVLPWPHVNQSFAQKIDGKKRKPEDVAARHWDAIAAAGGYNPRQTRLRVKELVDAIVGAGIR…		hipBA	ESQ79147.1	95	Alpha_95_ESQ79147.1	MTLLTDVHPLPVQLGHALRALRLSKNLKLEELSRLSGVGIATLSHLENGNRDPKLSTITRILQALRSDLYDLVASLSAHNQRPAQPDTSPYDLDM				HTH
AXI48757.1	435		Alpha_435_AXI48757.1	MIDQVAVYYEAFNVGQIDAHNDGKLSFVYDKRWLATKASFPLSVTMPLAEHPYPDHVITPWLANLLPEEQQLLTLSRALGLSSTDALAILKEIGGDTAGAISIGEPSDRAAWSYRPITNYYGTEDPQDALTAHFKDLGQRPFLAGEDGVRLSLAGGQKKTALAVLDAAGAAKLGLPEKGDQLAIPMSGAPSTIIIKPDNPNLPGIVENEAYCLTLAKLIGMAVADVSIVDVGDRTALAVARYDRITRKDGSLRRLHQEDFAQANGIFPSQKYEQGTVAGLNLNQLLKTAKHLPAQDALTLQDQVIFNILVANTDAHAKNYSMILNGGPQMAPLYDVSTVLHWDHVNQYHAQKLAGRKRKPADMARRHWERIADAAGYSPRGIRLRVQELVDAMVAKRVD…		hipBA	AXI45516.1	96	Alpha_96_AXI45516.1	MNLETNLTKWAIKIGDRLRTRRKEVGLSLTELSRLSGSTASTLSHIERGTRDVKLSTLVALADALRIDLADLLTPQEREAGTDSHSAISGYDLDDD				HTH
KNX39733.1	441		Alpha_441_KNX39733.1	MAGSETIIIFYKKFAIGSINLSASGELSFEYDSRWLGTRGNFPLSLTLPLQPGLFAHKIITPWLANLLPEEEQLVSLSRALGLATSDALAILREIGGDTAGAISIGEPSIRKDWSYASLQDHYGRTTESEALARHFEDLGKRPFLAGEDGVRLSLAGGQKKTALAALDDEGKPRLGLPQPRDLLAIPKNGAPSTIIIKPDNPRLPGIVENEAYCLTLAGLIGLPVAECTILEADGRTALAVARYDRTLRSDGTLRRLHQEDFAQASGIYPGQKYEQGTVPGLDMAGLLLTGDHLPPTDALALHDQVIFNILIANTDAHAKNYSILIGNETSMAPLYDASSVLHWDHVNQYHAQKIAGKRRKPADVAPRHWDEIARSAGLNASALRRRASEIIDGMVANR…		hipBA	KNX39732.1	98	Alpha_98_KNX39732.1	MKQSTETLAWAEKIGARIRSRRRSLGLSLEDLSRLSGSTVPTLSHIERGKRDLKLSTLVSLSLALRTELPTLFQADTLSSAKTTSSDPGQDGYDLEDD				HTH
TCS59578.1	436		Alpha_436_TCS59578.1	MKSVPVFFQHLLVGTVEVSPDGELSFIYSKDWQNTRGAFPISMSMPLGTDTHPSSVISPWLANLLPEEEQLDVLSRSLGMSQSDALGLLAEIGGDTAGALSFGEPSAPERWRYTPLMTLYDVEDPKEALERHFKDLALRPFLAGEEGVRLSLAGGQKKTALAVLDSEGTPVLRLPQEGDQLAVPQEGAPSTLIIKPDNPRLPGITENEVYCLKLAKAIGIPSAEASIIATADRTAICVLRYDRRVTRGGNLLRIHQEDFAQTNALPPGRKYEHGTIPGLSLHEILSTGRRLGPKGTLALLDQVIFNILVANTDSHAKNYSLLLPLNGKPELSPLYDVSTVLPWPGVVQRFAQKIAGRRRSPTDIAPRDWRVISETSGFRPAGVLERVELLVDRMVASRV…		hipBA	TCS59579.1	95	Alpha_95_TCS59579.1	MTAHEGEKILEQTGAAIRRQRLAEGLGLKELARLSGLSISALSLIETGKRDPRLSTLDRIAKSLGTKVSTFFQDPAVDELKAGSTGSGYDLSEFE				HTH
RYZ00964.1	445		Alpha_445_RYZ00964.1	MTSVPVWFDALHVGDVSVAEIGALGFSYSEAWLATDGAFPLSLTLPLDTTAYPSEVISPWLANLLPEEDQLNVLTRSLGLDRADTLAVLNAIGGDTAGALSFGVPSERAAWAFTPLTEFYSLDDPGAALERHFDDLQQRPFLAGEEGVRLSLAGGQKKSALAVLDATGSPVLRLPGDTDVLAIPRNGAPSTIIVKPDNPILPGIVENETYCLRLAQAIGLNTAEATILAAGRRKAICVLRYDRRVSRTGALQRLHQEDFAQANGVPPGRKYERGTLPGPSLATLLNTARHLPSADALSLLDDVIFNILVANTDAHAKNYALLLPVGAGPRLAPLYDVSTVLPWPSVAQFFAQNIAGRKRKPSDVAARHWDAIAGSAGYRPADVRDRVRQLADAFVAKRG…		hipBA	RYZ00963.1	94	Alpha_94_RYZ00963.1	MANDQENRRLAGVGSRIRKAREDLGLNLHELARLSGISAPALSLIETGKRDLRVTSLCRIADALRIAAGDLVEDRPTGAARISKRKGYDLGDYT				HTH
RII37325.1	436		Alpha_436_RII37325.1	MNARVAVWFDALHVGDIHVAQDGQLSFAYTDRWQASPGAFALSRTMPLQVAPYPSDVISPWLANLLPEEDQLQILTRSLGLDRADTLAVLTEIGGDTAGALSFGVPGDRAGWAYTPLVDLYDTDDPAIALERHFDDLGRRPFLVGEEGVRQSLAGGQKKSALAVLGPEGAPVLRLPQPGDRLAVPRDGAPSTLILKPDNPTLPGITENEVYCLHLAQAIGITSAATTIVSTGQRSAICALRYDRRVGASGQLLRLHQEDFAQANGVPPGRKYERGTLPGPSLQTLLSTGNFLPPGDALALLDQLIFNILVANTDAHAKNYSLLLPIGSGPRLAPLYDVSSVLPWPHVTQYFAQNLAGTRRKPEAMAARHWDHIARDMGYRPADLRSRVQELVDAMIGAR…		hipBA	RII37326.1	105	Alppa_105_RII37326.1	MARPPAHPDTPPDTALLLSEVGARLRQARIAQGMNLHQLARLTGISAPALSLIETGKRDPRLSTLGRVARALRMPLSDVMGHPQPDPDAPAQPAPGDGYDLDAYR				HTH
PTE13884.1	435		Alpha_435_PTE13884.1	MMRQVPIWFDALHVADIEVAADGALSLRYSDRWRLADGAFPLSVTMPLRAAPHPSEVIAPWLANLLPEEEQLRILTRSLGIDQADVLALLEQIGGDTAGALSFGAPTDRARWAWRPLTELYGLDDPAEALERHFEDLGRRPFLAGEEGVRQSLAGGQKKSALAVLDPEGHPVLRLPEPGDVLAVPLHGAPSTLIVKPDNPNLPGLTENEVWCLRLAAAIGIPAAEATILRASGRSAIAVLRYDRRLGRQGEVQRLHQEDFAQANGLPPGRKYERGTRPGLDLASLLRTGRHVGAKDALALLDQVIFNILVANTDAHAKNYSLILPIAAPPRLAPLYDVSSVLAWPHVVQAYAQNIAGKKRTSEGIAARHWATIAEDVGFRPRDVLTRVRELIDGIVANR…		hipBA	PTE13883.1	96	Alpha_96_PTE13883.1	MTSEPDARLLTEVGQRIRARRGTEGLTLDQLARLCGISGPALSLIETGKRDVRLTTLARIAAALRLPLEVLLAEGKEGREEGSPDVGEGYDLKGFL				HTH
AOZ71308.1	435		Alpha_435_AOZ71308.1	MSVRVPIWFDALEVGQIEVAADGSLTLHYAARWLQTAGAFPLSVTMPLRAEPHCSEALSPWLANLLPEEEQLAGLTRALGLDQADVLALLQEIGGDTAGAFSFGVPTDRSRWSYMPLTQLYLTEDPHEALERHFEDLGRRPFLVGEDGVRQSLAGGQKKSALSVLGPDGAPVLRLPQKGDRLAVPRNGAPSTLIVKPDNPHLPGITENEVWCLRMAQAIGIEAAEATILQASKRAAIAVLRYDRRLGRGGQINRLHQEDFAQANGLPPGRKYERGTRPGLDLKTLLATARHCSAKDALALLDQVIFNILVANTDAHAKNYSLLLPVGSAPSLAPLYDVSTVLPWPHVVQSYAQNIADKRRTPNMIAGRHWEALARANGYRPSDVKTRVRQLVDALVAKR…		hipBA	AOZ71309.1	98	Alpha_98_AOZ71309.1	MPDHTDELDALLGLIGRRLRATRVAQGLNLEQLACLTGISAPALSLIETAKRDARVTTLARIARALRVPLADLLEDRTSRPGEAGGSNGQGYDLGDYR				HTH	Plasmid-encoded
SUZ32953.1	434		Alpha_434_SUZ32953.1	MTSVSTWFDALAVGDVDVAADGTLSLRYGERWLQTAGAFPLSVTMPLRAEAYPSEVISPWLANLLPEEEQLQVLTRSLGLDQADVLAVLTEIGGDTAGALSFGEPADPSRWAYTPLTRFYGTGDAQEALERHFADLGRRPFLVGEEGVRQSLAGGQKKSALAVLGPDGVPVLRLPGPDDVLAIPLNGAPSTLIVKPDNPNLPGITENEVWCLRMAQAVGIEAAQATILKASGRTAIGVLRYDRRLGRNGQVLRLHQEDFAQANGFPPGRKYERGTLRGLDLMTLLETGRHVSASDALALLDQVIFNILVANTDAHAKNYSLILPVAAAPRLAPLYDVSSVLPWPHVVQSYAQSIAGRKRTPDMIAGRHWEEMARDIGYRPTDVRNRVQDLVDKLVACRV…		hipBA	SUZ32954.1	96	Alpha_96_SUZ32954.1	MSIENERKLLADVGRRIRAIRAEQSLNLDQLARLTGISAPALSLIETGKRDARLTTLAKIAAALRVSLSALMDDTSPGPDTKTKDAPQGYDLGDYL				HTH
AOG03321.1	432		Alpha_432_AOG03321.1	MVDIFYERTKVGRVDTGSGQAQLIYDPAWISRSGSFPISLRMPLRPEPYEHGLVITWLANLLPESHLQEIGQAIGVSPQDVLGLLKSLGRDTAGALAIDKPREQGDEFRVVETEAELERIITELPRKPFLVGEEGVSMSLAGVQEKLAVAVVDGRIAIPVKGTASTHILKPDSLNLKGSVANEAFCLSLAKAVGIETSKVTTGVAGKRSYLLVERYDRLATKSGIRRIHQEDLCQTLGFLPKDKYEYTGFGRTGPGIVALFNAVESRVSPGERLKLLDYLILNVLVGNTDAHAKNYSLLIGAGGSAKLAPLYDVLCAEIYKHVTRNLPQRIAGRTTGADLTGTDWIRLARDVGLNPQRTLDRVDELASLVSLRADEVRDEVAAMPTGGSNLLDQVCFET…		hipBA	AOG03096.1	96	Alpha_96_AOG03096.1	MTDAIRNAEQFGNLIRDRRRAAGINQDELAARCGVARRFIIDLEAGKPTCQIGKALTAAVELGIRFGDIATPDHSANVLPDETIDEDDDLSHVPKF				HTH	Plasmid-encoded
AKI01790.1	414		Alpha_414_AKI01790.1	MTTIYYETWPVAQLIDHDGISLAYEPSWESRTSAFPISLTMPMRSGPYGANQIMPWLANLLPETHLSEIGQQLKISPQDIVGLLMNLGRDTAGAFSIGEPRRSGNNFRIVPDEAALERILNELPERPFLIGEQGVSMSLAGVQDKLPVYIGKDGKIAIPVDGTPSTHILKPDIKRLAGSVQNEAFCMTLAKLCGLETAEVTTGKAGKRDYLLVERYDRLADDQGTIRRIHQEDFCQLLGLFPPEKYERTGLGQRGGASLVQMFDALARYVSPGERLKLLDAVIFNILICNSDSHAKNYSVLIGAAGTAKLAPLYDLMCAAVYKQVDQSLPQQLATKRNANELHGNDWRQFAEAVGLSPVSVIRRVREMTDQVMSQLDGRLEPLFGGQGAGAEMADKLGH…		hipBA	AKI01791.1	88	Alpha_88_AKI01791.1	MIRSAADFGTLVRDHRKKLGWTQAQLAERCGTGERFIVDLESGKPSCHLEKSLIAARTVGIDLGDLKSATSPATSEADDDLGYLPRFS				HTH
KQS63845.1	414		Alpha_414_KQS63845.1	MTTIFYESLPVANLIDRDGISLAYEPSWEQRASAFPISLTMPLRSGPYGADRVMPWLANLLPETHLSEIGQRLKVSPQDIIGLLTRLGRDTAGAFSLGEPRRDGNNFRIIENEAALERILDELPERPFLIGERGVSMSLAGVQDKLPVFVDKDGKIAIPLDGTPSTHILKPDIRRLADSVTNEAFCMTLAKLCGLETAEVTTGRAGKRDYLLVRRYDRIADTKGTIRRVHQEDFCQLLGLFPSEKYERTGLGQRGGASLTQMFEALARYVSPAERLRLLDAVIFNILICNSDSHAKNYSVLVGAAGTAKLAPLYDLMCAAVYKQVDQSLPQQIGTKRNANELHGKDWQQFASAVGLSHALMTRRVQELSDSVSSQVEIASNVDLTNSPAKREVSDRLAF…		hipBA	KQS63878.1	88	Alpha_88_KQS63878.1	MIHSAADFGALVREHRKKQGWTQTQLAERCGTGERFIVDLENGKPSCQLEKALIAARTVGIDLGDLKSAAPPAVADADDDLAYLPRFS				HTH
AJD43280.1	414		Alpha_414_AJD43280.1	MTTIYYENWPVAYLTDDDGLSLAYDAEWEKRQSAFPLSLTMPLREGSHGPEKVMPWLANLLPEAHLSEIGQQLKVSPQDVLGLLMRVGRDTAGAFSIGEPRRDGNNFRVVDDAEALERIINELPERPFLIGERGVSMSLAGVQDKLPVFINADGRIAIPLDGTPSTHILKPDIRRLAGSVTNEAFCMTLARLCGLEAAEVTTGRAGERDYLLVRRYDRIADVQGIVRRIHQEDFCQLLGLFPAEKYEQTGLGRRIGASLPQMFEALARLVSPAERLRLLDAVIFNVLICNSDSHAKNYSVLIGASGTARLAPLYDLMCAAPYRQIDQSLPQRLGTRRNADELHGKDWRQFASDTGLSPAMVTRRVEELAGLVASRANEALTQVLSYPVSDRESGSSLAF…		hipBA	AJD43279.1	99	Alpha_99_AJD43279.1	MVSRTLFRRIVMIRSASEFGALVRERRKTLGWTQIQLAERCGTGERFIVDLENGKPSCHLEKALIAARTVGLDLGDLKSMTPSAASSPDDDLGYLPRFS				HTH
KQV35756.1	413		Alpha_413_KQV35756.1	MTTIFYETWPVAHLNGDDGISLAYDASWERRPSAFPLSLTMPLRSGPYGPENVMPWLANLLPETHLSEIGQQLKVSPQDILGLLIRVGRDTAGAFSIGEPRRYGNNFRIVENEAALERILDELPERPFLIGERGVSMSLAGVQDKLPVFVDRDGKIAIPVDGTPSTHILKPDIRRLAGSVTNEAFCMTLARLCGLDVADVTIARAGKRDYLQVKRYDRIADHQGTVRRIHQEDFCQLLGLFPAEKYEQTGLGRRGGASLAQMFEALAAYVSPAERLKLLDAVIFNILICNSDSHAKNYSVLIGASGTAKLAPLYDLMCAAPYRQVDQSLPQQLAGKRNANELHGNDWRQFASAVGLSPASVTRRVQELSEKVLSALEEALEQIGRAPACNNDVGTNLLF…		hipBA	KQV35916.1	88	Alpha_88_KQV35916.1	MIRSATEFGALVREHRKKLGWTQTELAERCGTGERFIVDLENGKPSCQLEKSLIAARTVGIDLGDLKSASLPPIPEAEDDLGYLPRFS				HTH
PZM11499.1	411		Alpha_411_PZM11499.1	MTTIYYETFPVAHLQTSTDLRLEYDPAWENRPAAFPVSLSMPLKAGPFDASRIMPWLANLLPETHLSEIGQRLKVSPQDVVGMLSHIGRDTAGAFSIGVPRKTGLHLKAIPDDQALNRILDELPSKPFLVGERGVSMSLAGVQEKLPVFVDGKGRMSIPLDGTPSTHILKPDARRLPASVQNEGFCLALARACGLDAAAAVTGRAGDRTYLLLSRYDRFVDDRQEVRRLHQEDLCQLLGYFPYQKYERSQSGVGVSLKQMFDAVSNYVSPAARVPLLDAVIFNVLICNSDAHAKNYSVLIGSGGSAKLAPLYDLMCANVYQNVDHQMPQNIAGRYAAADLHADDWESLAREVGLSGASTLRRVAQLAGSVEEHAEATAASVNAMNGGPHQMMSEIVHEV…		hipBA	PZM11499.1	87	Alpha_87_PZM11499.1	MIKSAADFGSLIRQRRKALGWTQSELAVRCGTGERFIVDLENGKPTCHLEKSLIAARVVGIDLGDLKAGVGPADRIDDDLGFLPKFP				HTH
AMM87246.1	412		Alpha_412_AMM87246.1	MTLFFYEHLPVGRLITENGWRFEYDPSWESLRAAFPISLTMPLGSGAISHERLLPWLANLLPETHLAEIGLQLKVSPQDILGLLTHIGRDTAGALSIGRPRKTGIHLHPVPDDAALERILNELPTRPFLAGERGVSMSLAGVQEKLPVFVDDAGGIAIPVDGTPSTHILKPDTKRLWGSVENEAFCLSLARACGLEAAEASTGKAGSRRYLLVRRYDRFTDGEGNIRRLHQEDLCQLTGRLPAQKYQRSAAAGGGLSLQMLFGAVEEFVSPAERTALLDAVIFNVLICNSDSHAKNYSILIGAGGSAKLAPLYDLMCAAIYPQVDQSLPQSIAGKFTAAELHAEDWKTLAAEIGLAGASTLRRVEALSVLVQDACDGVAATLQETSDAPGALDRVVHAI…		hipBA	AMM87247.1	88	Alpha_88_AMM87247.1	MIRSARDFGTLVRARRKACGWTQTELARRAGTGERFIVELEAGKPNCQLEKALIVARTVGLELGDLKDRSQPGEETELGFLPTFGDRR				HTH	Plasmid-encoded
ALV30536.1	411		Alpha_411_ALV30536.1	MTAIFYESLPVAQLRFDGEWRLDYEPGWEARRAAFPVSLTMPLRSGPVEAGRLLPWLANLLPETHLAEIGQKLKVSPQDIVGLLSHIGRDTAGALSIGAPRKSGIHLMPVPGGAALERILDELPARPFLAGERGVSMSLAGVQEKLPVFVTPEGTLAIPLDGTPSTHILKPDTRHLAGSVENEAFCLALARACGLEAASTSIGTAGKRRYLLVERYDRFTDGQGELRRLHQEDLCQLTGQFPAQKYERMTGGQGVTLKMMFAAIHTLVSPAERLKLLDAVIFNVLICNSDSHAKNHSVLIGAGGSARLAPLYDLMCAAVYRHVDQSLPQAIGGRYKAADLRADDWKALAEDNGLSPATTIRRVKDLAEQVSSRSEGTAAAIVEAAGDPSRILERTVHEI…		hipBA	ALV30537.1	92	Alpha_92_ALV30537.1	MFRTAGDFGAAIRKQRKALGWTQAGLAARSGTGERFIVELESGKPGCHLEKALTVARTVGLEIGDLRQARPAPTTPPEDDDLAFLPDFGEGR				HTH	Plasmid-encoded
RYC13931.1	410		Alpha_410_RYC13931.1	MTTVFYENIPIAQLNFRDEWQMSYEPSWEARPNAFPISLTMPLRSGGFGAATLLPWLTNLLPETHLTEIGLRLKVSPQDIVGLLEAIGRDTAGALSIGKPRKPGIHLMSIPDDRSLERIIGDLPERPFLVGEHGVSMSLAGVQEKLPVFVAGDGTISIPVEGTPSTHILKPDTRRLAGSVENEAFCLSLARACGLDAADATIGHAGTRRYLLVKRYDRFLDSQRELRRLHQEDLCQLTGHFPYQKYERTTAGRGVGLKQMFDTVRDLISPGERLRLLDAVIFNVLICNSDSHAKNYSILIGARGTARLAPLYDLMCAAVYDKVDQNLPQSVGGKAIAAELHGRHWKAFAEEVGLSPAATVRRVGEIGDMVVDKCDQIAADSLARAGDPSRVLERIRHAI…		hipBA	RYC13932.1	92	Alpha_92_RYC13932.1	MIRSAEDFGKLVKLARKGLGWTQRELAARSGTGERFIVDLEGGKPSCQLDRALLVARTVGLELGDLREARSIAPQTGTDDDLAFLPSFGSDT				HTH
ACM29690.1	410		Alpha_410_ACM29690.1	MTAIYYERFPVAYLTFTDQWRLDYDPTWEARRSAFPVSLTMPLQSGPVAADKLLPWLANLLPELHLAEIGQRLKVSPQDIVGLLGHIGRDTAGALSIGEPKKPGVHLRPVPDETALERILNELPARPFLVGERGVSMSLAGVQEKLPVFVDQDGRISIPVDGTPSTHIVKPDTDRLTGSVDNEAFCLALAGVCGLDAAEATIGQAGKRRYLLVKRYDRFTDGQGDMRRVHQEDLCQLTGHFPLQKYERSSSGAGVTMRQMFGAINDLISPGERLKLLDAVIFNLLICNSDSHAKNYSILIGAGGSAKLAPLYDVMCAAAYEQVDQSLPQGIGGKFNASDLHGKDWKAFAEEVGLSPASTIKRIEELAELVDSACDSARTDILERGGDPTKILDCLTHSI…		hipBA	ACM29691.1	93	Alpha_93_ACM29691.1	MRMIRSARDFGTLIKNKRKALGWTQAELATRSGTGERFIVELEAGKPSCQLEKALIVARAVGCELADLKSASPQPSKQEDDELGFLPTFGDGT				HTH
PWE54082.1	410		Alpha_410_PWE54082.1	MTAIFYETLPVAHLTFAGEWRLHYDPSWEARRLAFPLSLTMPLRSGSVSADRLLPWLANLLPETHLAEIGQRLKVSPQDIVGLLSHIGRDTAGALSIGEPRRAGINLQPVPDAAALERILDELPAKPFLAGEHGVSMSLAGVQEKLPVFVDEHGRISIPIDGTPSTHIIKPDTRRLAGSVDNEAFCLALARACELKAAEATIGQAGKRRYLLVRRYDRFTDAQQQIRRLHQEDLCQLTGHFPSQKYERSSTGRGVTLTMMFDAISDLVSPAERLTLLDAIIFNVVICNSDSHAKNYSILIGAGGSATMAPLYDLMCAAVYRQVDQNLPQGIAGGFIASELHGADWKTLAEAVGLSGASTIRRVRDLASQVSDACDGIAAQVAETGGDPTGVLDRITHEI…		hipBA	PWE54081.1	92	Alpha_92_PWE54081.1	MIRSARDFGAAIREKRKALGWTQTELATRSGTGERFIVELEAGKPSCQLEKALVAARTVGLEIGDLKAASPPAAVHEDGDELDFLPVFGDRR				HTH
KQZ60468.1	413		Alpha_413_KQZ60468.1	MTTIFYENLPVAQLSFEDGWRLDYDPGWEARRLAFPVSLTMPLRSGSVGADRLLPWLANLLPETHLAEIGQRLKVSPQDIVGLLSHIGRDTAGALSIGAPRKAGLNLQPVPDTEALERILNELPAKPFLVGQHGVSMSLAGVQEKLPVYVDGEGRFSIPIEGTPSTHILKPDTKRLAGSVENEAFCLALARACDLDAAEATIGIAGKRRYLLVKRYDRFTDPQGEIRRLHQEDLCQLTGYFPSQKYERSSTGRGVTLKMMFDTISDLVSPAERLKLLDAVIFNVLICNSDSHAKNYSILIGAGGSVKMAPLYDLMCAGVYRQVDQSLPQGIAGRFDATELRSSDWRTLADEIGLSGASTLRRVSNLAERISAACEAVASTIANMTGDPARILERVTYSV…		hipBA	KQZ60467.1	90	Alpha_90_KQZ60467.1	MFKSARDFGAAIRERRKSLGWTQTELAARSGTGERFIVELESGKPTCQLEKSLIVARTVGIKIGDLGTAETPPSSLDEDLGFLPIFGKDL				HTH
SMD19693.1	412		Alpha_412_SMD19693.1	MTTIFYETLPVARLTFDNEWRLDYDPSWEVRRSAFPVSLTMPLRSGPVAADRLLPWLANLLPETHLTEIGQRLKVSPQDIVGLLGHIGRDTAGALSIGAPRKPGIHLQPVPDGGVLERILDELPAKPFLVGERGVSMSLAGVQEKLPVFVEEGGAISIPVDGTPSTHILKPDSKRLAGSVENEAFCLALARACGLDAAEATIGVAGTRGYLLVKRYDRFTDPQGEIRRLHQEDLCQLTGHFPSQKYERSLTGRGVTLKMMFAAISDLVSPSARLTLLDAVIFNVLICNSDSHAKNYSVLIGAGGSAKMAPLYDLMCAAVYRQVDQSLPQGIAGRFNGPDLRRADWQALADEVGLSGASTLRRVEELAERVSAACDEVVLQVETLAGDPARVLEKIVHSI…		hipBA	SMD19691.1	90	Alpha_90_SMD19691.1	MFKSARDFGAAIREKRKALGWTQTELAARSGTGERFIVELESGKPSCQLEKSLIVARTVGIEIGDLRTVQAVPTSSDDDLSFLPTFGDGP				HTH
KXF74780.1	412		Alpha_412_KXF74780.1	MTTVFYETFPVAHMTFEDAWWLTYDPSWEARRLAFPVSLTMPMRSGAVGADVLLPWLANLLPETHLAEIGQRLKVSPQDIVGLLGHIGRDTAGALSIGKPRKAGVNLRFIPNEKTLERILNELPAKPFLVGERGVSMSLAGVQEKLPVFVDGGGAISIPVDGTPSTHIIKPDTRRLAGSVENEAFCLALARECGLETAEATIGVAGQRRYLLVKRYDRFTDPQGEIRRLHQEDLCQLTGHFPLQKYERSKTGGGVTLKMMFHAISDLVSPAERLKLLDTVIFNVLICNSDSHAKNHSILIGAGGSAKMAPLYDLMCAAVYRRVDQSLPQGIAGRFTAPTLRRADWLALAEEVGLSGASTVRRVEELAGLVSDASETVARQITAMAGDPTRVLERITHSV…		hipBA	KXF74781.1	90	Alpha_90_KXF74781.1	MFRSARDFGAVVREKRKGLGWTQTELAARSGTGERFIVELESGKPSCQLEKALIVARTVGMEIGDLKTAPVTPTALDDDLGFLPIFGDGR				HTH
OYX48832.1	419		Alpha_419_OYX48832.1	MQVYFADRVVGWIEPRKDGLAFHYDPQWLDDARAFPLSLGIPLTPETVGPEVFVPWIANLLPEGPALRRIGQLLGMAPEDLLAMLGEIGRDTAGALSIGAPGTTRSDYREIETDADLERIIGDLPRKPFLVGEEGVSMSLAGVQTKLGVFRTQKGTLAIPFNGSPSTHILKPDAADRLYGSVQNEAYCMTLARLAGLDAAEVTTGRAGERNYLLVTRYDRQEDGNSWRRLHQEDFCQALGKPPEAKYERNQTGIKGPSAVDMLRLSRAAVGAPAVVRLLDGIVFNIVACNTDAHAKNYAIMLSPGAPRLAPLYDVLATQVWGGITPNLAQSIAGKTRGDHLKQRHWIRFAEDAGLARAAALRRIHALIGRVEKAMPAARSAVRAMPAGDHPMLDDVAEL…		hipBA	OYX48831.1	78	Alpha_78_OYX48831.1	MSNLPADFTPDLLAADIARLIQRRRTELGMSQEELALASGVGRRFINELEGGKPNARLGLTLMVLASLGIRISAKGPS				HTH
KZB95484.1	421		Alpha_421_KZB95484.1	MILPVYFEEHLVGEVHEVVDGPRFVYAASWTEDRQAFPISITMPLGEREVEPARFLTWASNLLPEAEQLVVIARQLGVAQTDILALLEAIGRDTAGALSFGAPGLTRTERWQRIETEDDLERIIEELPRKPFLAGDDGVSMSLAGVQTKLAVACDADGRICIPLDGSPSTHILKPDSERLHGSVQNEAWCLTLARLCGLTVPPVTTGVAGGRRYFLIPRYDRVPDGAQWRRLHQEDFCQALGKPPFAKYERNRTGVRGPTVADMMNLVRRQALGPDALRLFDAIVFNVLACNTDAHAKNYSILIPAGSRVRTAPLYDVMCAEVFDGVTHNLAQTVADKNRGNYLKRRHWLRLAAACGLGAAPTIRRVRALATRVLANVDRARMDVEAMPAGGDATLPMI…		hipBA	KZB95483.1	82	Alpha_82_KZB95483.1	MDQADTENDAAWFSRRFGALVRSRRQQMGLSLEDLATVAGVGIRFIHELEKGKPTCQIGRALVVAGLVGLDPVTLLEQQSAS				HTH
KWT66338.1	466		Alpha_466_KWT66338.1	MASVHELNVFYESRVVGTISVYADGPSFSYAPEWLTTRGAFPVSLLMPLTPRPVPPRRFLPWAANLLPESSQLRAIGLQLGAAPEDVIGILAELGRDTAGALSIGQPGTRSTHDWKPIGSEAELEKILDELPSKPFLVGEDGVSMSLAGVQTKIGVAIDAEGRICIPINGAPSTWIMKPDAERLYGGVQNEALCLALAKRLGLNAPEITTGTAGRRTYLLVKRYDRVEQQGRWRRLHQEDFCQALGKPPSAKYESNQTGIPGPTLAEMFATTRNAMQAPDIINLLDYVIFNVLACNTDAHAKNYSMMISGRGFKLAPIYDVMCALAWDHVTRNMAQKIAGKNRGEHLKRRHWQRFAADVGLNAPRLLARVEALARGALAETRNAAADVAVMPAGAHPLM…		hipBA	KWT66337.1	148	Alpha_148_KWT66337.1	MARTTNSAQSSRRRPAASAVSNGPPTAAASASALHEAPQRSYEPHEPATDTTPRSEIENAAGDQARRFGAMVRERREALRMRQDDLALATGVGRRFILELEAGKASCQLGRSLVVAAAVGLRPFDLMSVIADDETPFLPDDIDDLPEP				HTH and structural similarity with Stl repressor
OSP53714.1	430		Alpha_430_OSP53714.1	MKIYYESREVAEIAPGKDGAATLTYNADWQGTRGAFPISTRMPLEVANHGAGEILPWVANLLPESQQLEMVARATGASQADPLALLASIGRDTSGAMSFSERGFARMTTREVPDEAALVRIIQELPKKPFLVGEDGVSMSLAGVQSKIGVHVGADGVISIPVEGAPSTWILKPDAANLPGGVYNEALCLRLAALIGLAAPEVRVGRAGARRYLLVKRYDRRQQGDSWRRLHQEDMCQALGRLPSAKYERNETGQRGPTVRDIVGVMRTLDPLRGVLSIFDYVIFNAIACNTDAHAKNYSVMVTASGASLAPIYDVMCAKLWPSITSKQAMSLATKWEGDYFKGRHWQREAALCGLNPTAALRRVEMLCKATMKHLPQAVEEVIAMDPDAELWVREVENY…		hipBA	OSP53715.1	118	Alpha_118_OSP53715.1	MSNKDQSSAISQPDQFGAEDARRFGLMVRARRKAQGLRQEDVASATGVGRRYIVDMENGKPTLRIGPALRIARFLGIVPMVEHALSAPQDSDLPGMIPEDPSDRIPEDLPDDLPPLED				HTH and structural similarity with Stl repressor
QCO55441.1	438		Alpha_438_QCO55441.1	MQIFFEGRKVAMLVPSDIGPSLMYDPEWLRLPGAFPISTRMPLREASYAPSIVLPWLVNILPEEENLEAIARLTGVAKADALGILAEIGRDTSGALSFAERGTARMNYRAVETKDELERIINELPSKPFLAGDDGVSMSLAGVQTKIGVHIDDQGQISIPINGSPSTWILKPDTDRLWGSVYNEAYCLRLALNSGLNAPAIRIGRAVTRKFILIERYDRVREGDVWRRIHQEDMCQALGHFPSTKYELNKAGRRGPGLRDIVAVLRDQSGLPAVLSFLKYTIFNILVCNTDAHAKNYSILIRSDGVVLTPIYDVMCAAVWPKVTKYLAVSIATKRDGNHLMGRHWQREALLCSLGAPALIRMVTTLCNDVEKQLDRTFDEIVGMDAEARAMAECCRDEI…		hipBA	QCO56536.1	87	Alpha_87_QCO56536.1	MGEAEAQSFGLMIRSQRKAMGLRQEDVALATGVGRRYLIDLEGGKPTARLGPALMIARHLGIIPGLANAMSAKGADTTATILPFLED				HTH
RFC63231.1	414		Alpha_414_RFC63231.1	MQLFYERYPVGEIITSDSTAPVFRYDPAWLAQDGAFPLSTTMPLRTESWGWPVLAPWLINLLPEDNDAIRMMARILDVPHTDVLALLGRVGRDTSGAISFAERGATGGEAREVASEAELERIIDELPRKPFLAGEDGVSMSLAGVQSKLAVRVLEGGRIAIPVNGTASSHILKPDSDRLWGGVQNEALCLTLARLVGLRAPEVSTGRAGRRLYLLVGRYDRLQQGEALRRLHQEDFCQALGLPPSAKYQHNQTSGPKGSFAAIMDRLRAIGGAGEVFRLWDAMVFNVLCCNTDAHLKNYSILIRGDGIELAPVYDVICAKVWPGITENLALDVDDKRRGEYIEGRHWAREAEKCGLAPRAALERVKALAEAIQDRLADARAAVAAMPAGDHPMLDEVEK…		hipBA	RFC63230.1	87	Alpha_87_RFC63230.1	MALSTAEARLAQEFGAAIRARRKALGHSQADLAGMIGTNRRFVSELERGKGTSYLAPALAAAEALGMRIGNLFTDRPLSFGPKLPPL				HTH
SOC17308.1	415		Alpha_415_SOC17308.1	MEIFFEKYLVGRIDTAAPPAPLFRYAPEWLALAGAFPVSTTMPLSDAAFSWAVLAPWLINLLPEDADALRMMARILDVPHTDVLALLERVGRDTSGALSFAQRGTTASTVLPIPGAAELEQILNELPHKPFLVGEEGVSMSLAGVQSKLSVRLLADGGLGIPLDGAPSSHILKPDSPGRLWGSVQNEAFCLRLAQRTGLPAAAATTGRALERSYLLVERYDRVPEGALLRRLHQEDFCQALGLPPGAKYQHSHHHGPKGSFALMMDRLRAVGGGAQVMQLWDMLVFNVLCGNTDAHLKNHSLILSAEGVRLAPLYDVMCAGVWPGITRNLALDVGGKRVAEYIEGRHWAREAEACGLAPRRVLARVEALAERVRGALSATAEEVAAMPAGPHPLLDLVS…		hipBA	SOC17313.1	90	Alpha_90_SOC17313.1	MAVAEPRLPEQRLARQFGEALRGRRKARGYTQDDLAAMIGTNRRFISELERGKGTSYLGPALAAAEALGLNLAALLDERRGGSAPALPPA				HTH
KJB91084.1	446		Alpha_446_KJB91084.1	MNTLPIYYESFLVGNITFAEDGPSFTYDPRWPKTRGAFPVSLGMPLDPSPFASGTLLPWLANLLPEEGNLLAIGRNLGVSPQDTIGILERIGRDTAGALTIGRLREGDIPGYRPISGEVGLERIIDELPAKPFLAGEDGVSMSLAGAQDKLPVALMADGTLGIPVNGAPSTHILKPDAQRRLWGSVQNEALCMTLSALCGLKTAKVSIGKAGERSYLLVTRYDRVERNGQRLRIHQEDFCQALGKPPGAKYERNRSGVKGPRLVDMFAVVDTHLTAADRTRLLDAVIFNILICNTDAHAKNYSILLTGRGFSLAPLYDLMCAATWETVTRNLSQTIAGKDRGDYVMGRHWQRMAGECGFNRTMILQRVEALAEKTRRNIPQAVESVRAMPGGDHPLLGD…		hipBA	KJB91085.1	94	Alpha_94_KJB91085.1	MIDSANRLGGLIRLRRQALGLTQRDLALAVNVGERFIVDLESGKPTCQLGKALAVARGVGIQLTDAAPALSGGELTADGPADAYPDLPDIGGDA				HTH
GAN78769.1	440		Alpha_440_GAN78769.1	MAATPVFYETLLVGEIQANPDGLLSFTYAEAWRLSASAFPISVLAPLSAAGMPPALFTPWLTNLLPEGHALTMIGRTAGVSPGDVLGILDRVGRDTAGALSFGGPAKRGEPRYSKPTGNQLERIINDLPKRPFLVETEGVSMSLAGAQEKLPVVLVGGAIAIPLNNHPSTHILKPDNSRLEGSVQNEALCLTLARLLGLNAASVTTGRAGARSYLLVERYDRMLKHDEWIRLHQEDFCQASGKPPASKYEHNQSGLRGPSLPDLFDVAARFLPPRDRLALLDAAIFNVLITNVDSHAKNYSILIDHNGARLAPLYDLMCARVWDNITKNMAQEIGGQRRGRHLYRRHWERLAEACGFNKRMVVQRVVKLANQVIAKVDNAAAAVAAMPAGGHWGLELAV…		hipBA	GAN78770.1	77	Alpha_77_GAN78770.1	MTDDLAKAFGDMVRANRRKAGLTQAELALISGTGLRFIIDLEAGKASCRLGMALRVGKALGIEMTAASTNADLSDVP				HTH	Plasmid-encoded
RDD63408.1	418		Alpha_418_RDD63408.1	MTIPLYYETFQVGVVEQQGHGPVLLYDPRWRATPEAFPVSLSMPMEQAEHPTETLLPWLMNLLPEGDPLRTVGSVLGKAPEDVLALLERIGADTAGALSVGAPRDRERAGYRQVKNQVDLAKIIDGLPAKPFLVDEQGVSMSLAGAQYKLPIHLADDGTIGVPVYGAPSTHILKPDNSRLHGSVANEALCLMLAQRVGLSTCEVTTGRAGDRTYLIVTRYDRERRRDGRIRRRHQEDFCQALGRPPGAKYEHNQTGWRGPGLATMVDLVRNSLVPGQVPKFLDAVIFNIAVGNVDSHAKNYSLLYPFDGGPPSLAPLYDLMSGLAWEGVTENHAQDIGGQNRGRHIYGRHWERMARSCGLNATRTRQRVIDTCDRVLDQLQSAADDVTRMPAGDHGMLA…		hipBA	RDD63409.1	74	Alpha_74_RDD63409.1	MVRMRRRELGLSQQDLALTIDSGERFIVDLEKGKATCQLDKALRAAAALGIRLGDISRRERSTGGGGYQGLFDD				HTH
KQW67087.1	433		Alpha_433_KQW67087.1	MPFFIEDRRIAAVDDGPEGLQLYYENDWREAREAFPISLSMPLKAADHSPEVIAYWLMNLLPEGEPLRAMTRALGVAREDILGLIAETGRDLAGALTIAAPRPGEAPGMVRIAGPDDLERIIEELPSKPFLVGEDGVSMSLAGAQEKLPLTRDGEGLAVPINGAPSTLILKPDNPRLSGSVQNEALCMVLARRCGLPVAAVTTAVAGARSYLLVERYDREVRDGRIVRLHQEDFCQAMARPPAAKYQHNRTGRQGPSLAEMFDLVRAHMTAREINRLLDAVIFNIAIGNVDSHAKNYSILLSAGRPTLAPLYDLMSGLVWPGITQNHAQDIGGQQRGRHIYARHWRRMAEAAGLAGPATVRRVAALTARIVAELPAASDEVAAMPAGAHAGLANLAAEI…		hipBA	KQW66927.1	79	Alpha_79_KQW66927.1	MFTPLTTAAEFGAALSRARKGLGLTQRDLALAIGVGERFIVELEAGKPTAQLGKALAAAKAAGMSVVDAAEIAIERGRP				HTH
OYX74057.1	435		Alpha_435_OYX74057.1	MVLPVFSDAIAVAVIDADADGPRFQYDPAWREAADAFPASLTMPLDREVWGAEVATPWLMNLLPEGEPLRAMTRALGVSRDDILGLIAETGRDLAGALTIGAPRPGDTPGYRQIGSPADLERILEELPAKPFLVGEDGVSMSLAGAQEKLPVALVGDQVAVPVNGAASTRILKPDNSRLPGSVQNEALCMVLARRCGLSVAPVTTGLAGARSYLLVERYDRILDGGLIRRLHQEDFCQALGRPPVAKYEHNQSGVRGPSLSDMFALVRTHMTAREITGLLDAAIFNIAIGNVDSHAKNYSVLLPSRRPQLAPLYDLMSGLVWPNITQNHAQDVGGQRRGRHILGRHWRRMAEDCGLSRPATLRRVVLLAGRVVAEAAAAAEEVAAMPAGGGPMLQTFVE…		hipBA	OYX74058.1	78	Alpha_78_OYX74058.1	MIDTAEEFGATLARSRKALGLTQRELALAINSGERFIVDLEAGKPTAQLGKALAAAKAAGMVLIDSAEFSISPPRSTR				HTH
KCZ99487.1	430		Alpha_430_KCZ99487.1	MKLSVLADGARVGEFLTGEEGPSFRYAAAWQDRADAFPVSLAMPLSHETAGPDIAAPWLMNLLPEGEPLRAMTRALGLGTEDIPGLVSASGRDLAGALSFQEVGPDAGYIPIEDGEALERIIEELPARPFLVGDEGVAMSLAGAQDKLPLRFVDGSFFIPVNGAASTHILKPDNPRLPGSVQNEALCMVLARHCGLPTAEVTTGQAGARSYLLVTRYDRVVRRNVGRLHQEDFCQALGRPPVAKYQHNGTGRQGVTLADMFTLIREQMTARDTNRFLEAVIFNTAIGNVDAHAKNYSILLRPEGPSLAPLYDLMSGLAWAGITENQAQDIGGQRRGQYIFGRHWRRMAQAAGISETATLRRVEMITAQILEALPLARAEVAAMPAGDGVLLAEFEAQIA…		hipBA	KCZ99488.1	76	Alpha_76_KCZ99488.1	MISNARDFGQMVARARKALGITQRELALAINAGERFIVDLEAGKPTTQLGKALAAARAVGVRLEDASGNSTETPRK				HTH
EQB33868.1	435		Alpha_435_EQB33868.1	MQLPVHYEDRQIATIAADAGEVRLIYQPDWLGDADRFPISLTMPLGEARYEQDLVLPWLMNLLPEGEPLRAMTRALGASPEDVLGLIMETGGDLAGALSIGPSNHDGPPGYRTVPDAAALERIISDLPARPFLVGEDGVSMSLAGAQDKLPVALHDNRLAIPVNGAPSTHILKPDNPRLVDSVQNEALCMVLANRIGLPTAHVTTGKAGERSYLLVTRYDRLDNESGTRRIHQEDFCQALGRAPAAKYEFNRTGRRGPGLTDMFALVREHMTARDINRLLDAVIFNIATGNVDSHAKNYSILLQPEGPSLAPLYDLMSGLAWDGITQNHAQAIGGQRRGRHVYGRHWQRTAEACGLAAKATVRRVGDVTKRLLRELPAAREEVATMPAGPGFMLDTFAR…		hipBA	EQB33869.1	66	Alpha_66_EQB33869.1	MIQTAQEFGAAVAQARKALGLTQRELALAINSGERFIVDLEGGKATAQLGKALAAAKAVGLHLELS				HTH
EQB10328.1	438		Alpha_438_EQB10328.1	MELPITFEGRHLATLVAANDEVRLSYSAAWQAAPDRFPISLRMPVDGSTYAGGVVLPWLMNLLPEGDPLRAMTRVVGATADDVLGLIARTGTDLAGALSIGLDASGGTPGYREITGSDALERIINDLPARPFLVDEEGVSMSLAGAQDKLPVAKLGDAIAVPVHGAPSTHILKPDNPRLLGSVQNEALCMVLARRAGLLTAPVTTGVAGQRSYLLVTRYDREGEPDGVRRIHQEDFCQALGRPPVAKYEYNGTGTRGPSIADFFATVRAHMTAREITQLLDAVIFNIAIGNVDSHAKNYSVLLTHHAPRFAPLYDLMSGLGWANITQNHAQAIGGQRRGRHIYAKHWQRMAEASGLSPRATVRRVEAMTARLQRELPGASEEVAAMPAGSGLMLKVFER…		hipBA	EQB10327.1	70	Alpha_70_EQB10327.1	MIHTAQQFGTAIATARKSLGLTQRELALAINTGERFIVDLEAGKATAQLGKALAAAQAVGLRLTALGSSD				HTH
KPF84807.1	444		Alpha_444_KPF84807.1	MDLPVHYEDRLVATISADAQGTRLAYADAWGSSADNFSVSLAMPIRPEPYEGDRVLPWLMNLLPEGEPLRAMTRALGAAPEDVLGLIARTGNDLAGALTIAPQQLRGEQGYRPIPDAAALERIIEELPARPFLVGEDGVSMSLAGAQEKLPVAIINGQIAVPINGAPSTHILKPDNPRLPGSVQNEALCMVLARRIGLNVAPVTTGVAGERTYLLVERYDRTGTGNNVRRLHQEDFCQALGRPPAAKYEFNGTGTRGPSIADMFALVRQHMTARDINRLLDAVIFNAAIGNVDSHAKNYSILLGPGAPQLAPLYDLMSGLAWTNITQNHAQAIGGQRRGRHIYGRHWRRMAEAAGLAARGTVQRVEQVTARLLRELPGAVEEVAARPAGPSMLEVFAKE…		hipBA	KPF84811.1	71	Alpha_71_KPF84811.1	MIDDATQFGAAVASARKALGLTQRELALAINSGERFIVDLEAGKPTAQLGKALAAAKAVGLRLTATGISQA				HTH
KRG59786.1	421		Gam_421_KRG59786.1	MTGSGTGSLQVWINQSRVGELRMERGELVFAYASDWLAAADARPLSVALPLQEQTFDHLTTRAWFAGLLPEGNLRKALSRQLQVSEGNDFALLDALAGECAGAVSLLAEGHKPADDSTQDVLWLDDQALAQEVEQLPTRPLGNSHDGVRISLAGVQDKLAVVVDGGRIGLPRNGTPSTHILKPAIAGYADTVLNEAFCLQLASKAGLQAAASFIRVINGKPVLLVQRYDRLMAATSVVRAHQEDFCQALGIVPELKYQNEGGPALAQCFDLVRRATNPPARHLEELLRYVIFNALIGNNDAHGKNFSLLSDRKGGRRLAPLYDAMCLSIYAGLSQKMAMKIGSKYAFDQIHRRHWEALAAEAGFSPKLTLKLLSKMAGTLPGLAGELAQAPPFSGNPTI…		hipBA	KRG59785.1	79	Gam_79_KRG59785.1	MQQISNAAQLGQAVRAARKQAGLTQAQVALTAGVGLRFVVDLEAGKPTAQIGKILQVITTLGGRLRLDGWPTPAEGGQR				HTH
AGW15031.1	432		Delta_432_AGW15031.1	MTPRELQVWWDARLVGTLSQQDGRLGFVYAAPWLESATARPLSMSLPLRAEIFDDRAARPFFAGLLPEGAMRASIARMLHISARNDFALLDRLGGECAGAVTLLEPGQTPAEEATFTRDGGEGGEEGERVRWLDDAALLQLMEELPRRPLLAGEAGVRLSLAGAQDKLPVVVWEGRIGLPLHGTASTHILKPAIAGVEGSVCNEWFCMTLAARLKLHTAAVQVHRVAGRALLLVTRYDRQRLANGTIHRLHQEDFCQALGVPPEYKYQNEGGPDAAQCFSLLRQATRPSAPHLLALLDAMLFNALLGNHDAHAKNFSLLYAAQGAVLAPLYDVLCTAVYPELTDRMAMKIGGRYVFEDVMPRHWERFATASGLSAAQLKKRLATLAARLPVLAETLVAE…		hipBA	AGW15032.1	84	Delta_84_AGW15032.1	MPVSIQDAAALGKAVRAARKALGLTQPQLALAAGVGVRFIVELEAGKPSVRFETMLRVVQALGGGLIIDGLPAGEAKTEPGAQP				HTH
SMC61105.1	431		Beta_431_SMC61105.1	MVRDLNVWFFGECVGMLTQNMGQLTFRYLPMWLESKNAQPLSQSLPLVAEPFEDKIARPFFAGLLPEGNKRSAVAKILKVSSKNDFAILDGIGGECAGALVFLEPGQSPPIEEHVTESIEWLNDDQLFGVLERLSKKPLLAGESGLRLSLAGAQEKLPVVVREIQKRDESVSPFEIGLPKDNVPSSYILKPEISGVEGSVYNEAFCLSLAKELKLLTANAKIGHTKNRTYLLVERYDRTLDHRGQLKRLHQEDFCQALGIPPELKYQNEGGPTIGDGFALIRKVTSPSASHLLRLLDYIIFNCLVGNNDAHAKNFSLLYGKNGPQLAPLYDVLSTAVYPDLTDKMAMKIGSKYRFEELYARHWQQMGAAAQLGYSPLKKRVLEIAKELPHLAKEVQTQF…		hipBA	SMC61074.1	83	Beta_83_SMC61074.1	MGSIIQNSVDLGRVVRETRKRLKLTQPQLALAANVGVRFIVELEAGKPTLRFENIMRVLQVVGGVLSVDGMTPFNRNELDGDQ				HTH
AMS31997.1	430		Beta_430_AMS31997.1	MTKQLEVWLLRKHVGTLTQVEGRLHFSYAADWLEKNSAEDGIAVDKIPLSQSLPERVEPFDDRAARPYFAGLLPEGHKRNLIARALHVSGKNDFGLLDGIGGECAGAVTLLELGRQPETPDSPNVVRWLDGEQLMHLLDEMPKRPMLAGEDGIRLSLAGAQDKLPVVAESNRIGVPLKGTPSSHIIKPPISGVDGSVFNEGFCMRLAAELKLDVAKATIHHISDRHFLLVERYDRQFIKQSNTTHKKLQRLHQEDFCQALGVAPEAKYQNEGGPDLAQAFDLVRRATRPSAPNTLRLLDFVIFNALIGNHDAHAKNFSLLYTPKGAVLTPLYDALSTAVYPALSDKMAMKIGSKYKFTELQTRHWEQFATAAALSPAQVKKRVLEIAKRLPELAYATHA…		hipBA	AMS31996.1	78	Beta_78_AMS31996.1	MNITVDTPHALGQAARTARKRLGLTQPQLALAAGVGVRFIVDMEAGKPTIRLESTLRVLHALGAKLNVDGLPSNDREL				HTH
OYT90409.1	438		Beta_438_OYT90409.1	MARHLEVWLLGAHTGTLSQIEGRLSFAYAPEATTPLSQSLPLRAEPFDDRASRPFFAGLLPEGGPRRQIAKTLQVSHQNDYALLDSLGGECAGAVSLLEPDQRPPSPDALPAVRWLDDAQLLQVLDDMPLRPMRAGDDGLRLSLAGAQDKLPVVLDADDNRTGLPLNGTPSTHILKPPIAGIDGSVFNEGFCMALAQALRLDVASTHIKTVTNGAQQRHYLLVQRYDRPLQQAPLLTVAPTVLASQRLHQEDFCQALGIVSEHKYQNEGGPGLAQAFALVRSATRPSAPHTLKLLDYVIFNALIGNHDAHGKNFSLLYTPTGAVLTPVLTPLYDALCTAVYPTLTDKMAMKLGSKYKFSEVQARHWEQFATEAALSPAQVKKRVLDIAKRLRDLARTTQ…		hipBA	OYT90410.1	73	Beta_73_OYT90410.1	MAITSTNSPEALGAAVLAARRALGLTQPQLALAAGVGVRFIVELEAGKPTVRLETLLKVLHALGGSLAVEGWV				HTH
AVO42824.1	434		Beta_434_AVO42824.1	MAGHLEVWLLGAHVGTLSQVEGRLGFAYAPDATTPLSQSLPIRSEPFDDRASRPFFAGLLPEGGKRKQIAKTLQISKQNDYALLDSLGGECAGAVTLLDAGQLPQPPDAPREVRWLDHAQLLQVLDEMPLRPMRAGEDGLRLSLAGAQDKLPVVLDADGLRIGLPLNGSPSTHILKPPIAGVGGSVFNEAFCMALAGALKLDVARTQIRAIADGAQQRHYLLVERYDRQADVTERTSLPTQRLHQEDFCQALGIVSEHKYQNEGGPGLAQAFALVRSATRPSALHTLKLLDYVVFNALVGNHDAHGKNFSLLYTPAGAVLTPLYDALCTAVYPTLTEKMAMKIGSKYKFAEVMARHWEQFAIEAALSPAQVKKRILDIAKRLPDLARATQTAFQSQGTG…		hipBA	AVO42825.1	73	Beta_73_AVO42825.1	MAITPTNSPEALGAAVLAARHRLGLTQPQLALAAGVGVRFIVELEAGKPTIRLQTLLKVLNTLGGSLAVEGLA				HTH
AEB86617.1	425		Beta_425_AEB86617.1	MSRVLEAWLLGQHVGQLAQVDGRLSFCYSTQWLQSANARPLSHHLPLQAEAFDDKATRPFFAGLLPEGDKRRLIAQTLHVSRQNDFALLDGIGGECAGAVSLLEPGQRPDLIASAQAVRWLDEAELIALLDELPLRPMLAGEEGLRLSLAGAQDKLPVVFAEGRVGLPLQNTPSSHILKPTIQAVEGSVFNEGFCMALAAQMKLTAASAAIHRVADRVYLLVDRYDRVRQPGGALLRLHQEDFCQALGIAPEYKYQNEGGPDLAQCFALIRKTTRPSAPHILRLLDYVIFNALIGNHDAHAKNFSLIYTGRGTVLAPLYDALSTAVYDNLTDKMAMKIGSKYKFTEVQVRHWEQFAQAAGLSPAQVKKRILALARQLPSEAASLRSLFATRELDHDILG…		hipBA	AEB86618.1	81	Beta_81_AEB86618.1	MPTLIETPEHLGDVVRHTRKALSLTQPQLALAAGVGVRFIVDLEAGKPTVRLENILRVLQVLGATLSVSSSEDSQTQAGPK				HTH
SDE56509.1	432		Delta_432_SDE56509.1	MKRSLDVWLLNQLVGQLTQIDGQLRFCYTTKWLQTPGACPLSYSLPLREEAYDDRATRSFFSGLLPEGDKRRLIAQALQVSRQNDFALLDGIGGECAGAVSLLKPGHQPSAAPAGQSVRWLSDEELLAILAELPRRPMLAGEQGLRLSLAGAQDKLPVVLADGRIGLPLQDSPSSHILKPAIIGVDGSVFNEGFCLALAAQMKLTAVRAAITRLKQCSYLLVERYDRWRHPDGSLQRLHQEDFCQALGIAPEYKYQNEGGPDLPRCFRLLRAVTRPSAPHLLRLLDYTIFNALIGNQDAHAKNFSLIYSVQGAALAPLYDALSTAVYADLTDKMAMKIGSKYVFTEVQSRHWEQLAQAAGLSPSQVKKRLLQLARQLPAQAQALHYRFAAEGLDHAVLA…		hipBA	SDE56480.1	80	Delta_80_SDE56480.1	MTTQIETPVKLGDTVRHARKALGLTQPQLALAAGVGVRFIVDLEAGKPTVRLEHVLRVLQALGGTLAVIGLNDSQAGAQE				HTH
ESH86939.1	421		Beta_421_ESH86939.1	MMTRELEVWLQRSRVGTLSLSHGRLRFAYSTDWLQRPDALALSCSLPLQEEPFDDFAARAFFAGLLPEGRLRRLIAQQVHVSVQNDFALLDHIGGECAGAVTFVEPGQPLPSQHQGSVQWLDDDELAALLDELPRRPMLVGKDDLRLSLAGVQDKLPVIVDGQRIGLPLGGAPSTHILKPAIEGIEDSVSNEGFCMALAEAMGLAVAPARISMVGARRYLLVERYDRLRDGSGQIHRMHQEDFCQALGVVPESKYQNEGGPDMAQCFALLRRVVRPFAPAVLRLFRYTVFHALIGNHDAHAKNFSLLYRSSGPELAPLYDTLSTAIYSDLTPKMAMKLGGKYKFTELYVQHWERLAQDGGLAVPPSLRAVVQMAEQLPVVAMRLLAERADIFGGSDVVA…		hipBA	ESH86940.1	201	Beta_201_ESH86940.1	MKLQRILPLHTLLSEVRACRACEPDLPLGARPVLQASPQSRILIVGQAPGIKVHETGIPWNDASGKRLREWLGVDADTFYDPTRFAIVPMGFCYPGRAASGDKPPRPECAPLWMDRILARLKNIELTLLVGLHAQRYFLGAANKASLTETVRDWAEYGPGVVPLPHPSPRNVAWFQRNGWFGEAVLPALKAEVGRVLAGVR				HTH Structural similarity with uracil-dna glycosylase??
SDU37982.1	425		Gam_425_SDU37982.1	MAHELAVWLFAEQVGSLSLNDGRLSFAYHPNWLANPDAVALSGSLPLQAAPFDDIRTRPFFAGLLPEGHLRRLIAQRFQVSGQNDFALLDAIGGECAGAVTLLPKDAVPQVAGAGEVSWLDDQRLSAILDELPRRPMLAGQDGLRLSLAGAQDKLPVVFDGQRIGLPLGGQPSTHILKPPIHALENTVLNEGFCLALAQAMKLPSAEARIHQAGDRRFLLVARYDRQRDAQGNPVRLHQEDLCQALGVVPEMKYQNEGGPDLKACFDLLRRVTRPSAPQVLRLLDYVVFNALVGNHDAHAKNFSLLFASPSSRAAPTLAPLYDVLSTAIYPSLTPKMAMKLGSKYKFSEVRLRHWEQFAEAAGLARAQTRKRILGMAQALPKAARTLQATPMFAREPLI…		hipBA	SDU38004.1	82	Gam_82_SDU38004.1	MIPIDSTQALGAALRAARKQLGLTQADLALAAGVGVRFVVDLEAGKPTVRLEQVLRVIDALGGRVRLDGLAGAPAETTRHGA				HTH
WP_090315426.1	422		Gam_422_WP_090315426.1	MVHELEVWLFADHVGTLSLQEGRLSFHYRENWLNRPGAVALSCSLPLQSDAFDDIHTRPFFAGLLPEGHLRRLIAQQFQVSGQNDFALLDHIGGECAGAITFLPPGASPSPSGDDHVQWLNDDELIAILDELPRRPMMAGKDGLRLSLAGVQDKLPVVFDGQRIGLPQGGQPSTHILKPLIHGVEDSVTNEGFCLALACAMKLQAAQAQIRTIVDRRFLLVARYDRQTGTQGRVARLHQEDFCQALGVVPEMKYQNEGGPDLAACFSLLRHVTRPSAPQVLHLLDYVVFNALIGNHDAHAKNFSLLYTAKFPVLAPLYDTLSTAVYQTLTPKMAMKIGSKYKFSEVQAHHWDQFAESAGLGRAQTRKRILELAQSLPKTARQLQSQKELEFAGNPLVEQ…		hipBA	WP_090315424.1	84	Beta_84_WP_090315424.1	MIRIHSTQSLGLALRAARKQLSLTQSQLALAAGVGLRFIVDLEAGKPTLRLEQVLRVINALGGEVVLAGLPEQSAVIKIDNNGA				HTH
OHX34406.1	420		Gam_420_OHX34406.1	MSHLLAVYLFERRVGDLALVEGRLKFSYNADWLQQAYPVPLSCSLPLQVEPFNDQQTRPFFAGLLPEGKLRQLIARRFQVSKQNDFALLDHIGGECAGAVSLLSPDQLPAISESANATDWLSDSDVAALLDELPQRPMLAGQDGLRLSLAGAQDKLPVVFDGQRIGLPRNGAPSTHILKPAIAAVEDSVNNESFCMALARAMQLHTAQSQIASIGERQFLLVERYDRTLAANGQRVRLHQEDFCQALGVVPELKYQNEGGPGLEQCFDLVRRVTRPSAPQVLRLLDAVIFNALIGNHDAHAKNFSILYADKGAVLAPLYDLLSTAVYPSLTPKMAMQLGGRYKFSEVQARHWDRFAQAAGLSVAQTRKRILGLCQRLPLVARTLQASADHDFVGNPVVE…		hipBA	OHX34407.1	77	Gam_77_OHX34407.1	MINIQSTQQLGQALRSARKQLGLTQSELALAAGVGVRFIVDLEAGKPTVRLETVMRVIETLGGEVMLDGLPNTTETP				HTH; IclR_family_transcriptional_regulator_
AJE23163.1	423		Gam_423_AJE23163.1	MAHKLEVWLFAIRIGTLALVEGRLTFQYDSDWLKQPNAVALSCSLPLQAEPFDERRTRPFFAGLLPEGHLRRLIAQQLQVSRQNDFALLDHIGGECAGAVTFLAPGQALPQPADSSEVEWLGNTQIITLLDELPRRPMLAGQDGLRLSLAGAQDKLPVVVDGDRIGLPRNGTPSSHILKPAIHSVEDSITNEGFCLTLAEVMQLRPARSTIRSIRDRRFLLVERYDRTTDAEGRMQRLHQEDFCQALGVVPEMKYQNEGGPDLASCFALVRRVTRPSAPQVLRLLDYVVFNALIGNHDAHAKNFSLLYAGQAPVLAPLYDMLSTAVYPNLTAKMAMKLGSQYRFGEVQARHWEQFAESAGLARAQARKRILELARLLPAAARKLQADPNHSFSSHALVE…		hipBA	AJE23162.1	81	Gam_81_AJE23162.1	MTTIHTTQQLGKALRAARKQLGLTQSQLALAAGVGLRFIVDLEAGKPTLRLKNSLRVIEALGGEISLNGLPAPTGGDDHGA				HTH
PZA15858.1	427		Beta_427_PZA15858.1	MARELEVWLFTERVGTLTLTDGRLTFRYSPDWLLRRDAVALSSFFPLQAEAFDDHHTRPFFAGLLPEGQLRRLIARQLQVSSQNDFALLDYIGGECAGAVSLLEPGQGLPSPDQGAEVQWLNDEEVVAILDELPHRPMLAGRDGLRLSLAGAQDKLPVVFDGTRFGLPRNGTPSSHILKPAIRALADTVTNEGFCLALAETMNLKPAKSRVHSLSGRRFLMVERYDREADAQGFRRRLHQEDFCQALGVVPEAKYQNEGGPGLRQCFDLVRRVTRPSAPQVLRLFDYVIFNALIGNHDAHAKNFSLLFVDGAAVLAPLYDVLSTAVYPNLTPNMAMKIGSKYKFSELQARHWEQFAEAVGLGKAQARKRILTFANSLPRAARGLQSDTARGFTDQVVVE…		hipBA	PZA15966.1	86	Beta_86_PZA15966.1	MCTIRTTEQLGNALRAGRKQLGLTQPQLALAAGVGVRFIVDLEAGKPTLRLEHVLRVVDALGGGLQLIGLPSPGSEGPPGGDEHGA				HTH
APR03457.1	429		Beta_429_APR03457.1	MAHELEVWLFADRVGSLYLTEGRLNFRYNPDWLSRPDAVTLSSSFPLQAEAFDDHQTRPFFAGLLPEGQLRRLIAQHFQVSRQNDFALLDHIGGECAGAVTLLAPGQALSRPAPGNDVQWLSDEEIIAVLDELPHRPMLAGKEGLRLSLAGAQDKLPVIFDGARVGLPLDGTPSSHILKPAIRTLEDTVTNEGFCLALAEVMQLKPARSKVHSVLGRQFLLVERYDRFIDAQGHRQRLHQEDFCQALGVVPEMKYQHEGGPDLAQCFDLVRRMTRPSAPHVLRLLDYVIFNALIGNHDAHAKNFSLLRAGKSAVLAPLYDTLSTAVYPALTHKMAMKIGGKYTFSEVQARHWDQFAEAVRLGKAQARKRVLALAKSLPTSARELHSQDGFAGHAVVERI…		hipBA	APR03458.1	86	Beta_86_APR03458.1	MDSIRTTEQLGHALRAARKQLGLTQPQLALAAGVGVRFIVDLEAGKPTLRLENVLRVIDALGGELQLTGLPSTAREHFPGGNDHGA				HTH
TDQ50512.1	437		Gam_437_TDQ50512.1	MAHELAVWLFEECVGTLAMSDGRLNFAYLPEWLSRANAIALSASLPLRAEPFDDAKVRPFFAGLLPEGQLRRLIAQQFQVSDQNDFALLDRLGGDCAGAVALLPPGHALPDSAHDAQVEWLDDKQVIAILDELPRRPMLAGRDGLRLSLAGAQDKLPVVFDGERIGLPRDGTPSSHILKPAIDAIDAIDAIDAIDAIEDSVINEGFCMALADAMQLAVAKATIHTISNRSFLLVARYDRVVDGQGHRMRVHQEDFCQALGVVPEMKYQNEGGPDLAQCFELVRRVTRPNAPQVLRLLDQVMFNALIGNHDAHGKNFSLLYSAERANHAAVLSPAYDLLSTAVYPELTPKMAMKIGSKYKFSEVQARHWEQLAESAGLSKPQTKKRLLEFASALPQTARE…		hipBA	TDQ50513.1	86	Gam_86_TDQ50513.1	MTIIRTAEQLGSALRAARKHLSLTQPQLALAAGVGVRFIVDLEAGKPTLRLENVLRVIDALGGEVQLTGLPSGADGNHDEADQHGA				HTH
ACY32999.1	432		Beta_432_ACY32999.1	MTHELEVWLFDERVGSLSLVHGRLSFAYATDWLALPQATALSQSLPLQAKPFDDHQTRPFFAGLLPEGQMRRLIAQQFQVSGQNDFALLDHIGGECAGAVTFLEPGQALPQTNGAGATGAPGDVEWLSDQKLLALLDELPRRPMLAGDDGLRLSLAGAQDKLPVVVDESIPGAVRIGLPRNGAPSSHILKPAIHAVEDSVANEGFCMLLAQVMGLRPANARIQSVLGRSFLLVKRYDRELNAQDLHQPQLQRLHQEDFCQALGVVPELKYQNEGGPGLAQCFALLRSVTRPSAPQVLRLLDGAIFNALIGNHDAHGKNFSLLYGGRAPVLAPFYDLLATAIYPQLTPKMAMKIGSKYKFSELEARHWEQFAEEAGLAKAATRKRLQQLANELPAAARKL…		hipBA	ACY32998.1	82	Beta_82_ACY32998.1	MSTIQTTEQLGAALRTARKQLGLTQPQLALAAGVGTRFIVDLEAGKPTVRLEHVLRVIDALGGELQLGGLPNTASEGADHDA				HTH
KXW57272.1	431		Beta_431_KXW57272.1	MAHELEVWLFADRAGTLTLVAGRLAFCYDPNWLSRPQAVALSVSLPLQAEPFDDHKTRPFFAGLLPEGQMRRLIAQQFQVSNQNDFALLDHIGGECAGAVTFLEPGQALPASTQCEDIQWLSNEEVIAILDELPHRPMLAGKDGLRLSLAGAQDKLPVVFDGARIGLPHNGTPSSHILKPPIHAVEDSVANEGFCLTLANTLQLKPAKAKVHSIGTRSFLLVDRYDRSLDKVGHRRRIHQEDFCQALGVVPEIKYQNEGGPDLAQCFDLVRRVSRPSAPQVLRLLDYVIFNALTGNHDAHAKNFSLLYLIEGPVLAPFYDTLSTAVYPMLTPKMAMKIGSKYKFSEIQARHWDQLAEGAGLAKALTKKRILELAKSLPPTARKIQSDPGHGFSGNAVVE…		hipBA	KXW57273.1	86	Beta_86_KXW57273.1	MTTIRSPQQLGDALRAARKQLALTQPQLALAAGVGVRFIVDLEAGKPTLRLENVLRVIDALGGEIIISGLPSGVAEDQRSGNDYGA				HTH
RCS59225.1	439		Beta_439_RCS59225.1	MRHELAVWLFSHQVGTLGLVEGKLSFCYAPSWLAQPGAMALSASLPLQATPFDDRQTRPFFAGLLPEGQMRRLLAQQFQVSGQNDFALLDRIGGECAGAVSLLAPGQTLPVPPQQDTVQWLSDAALVSLLDELPRRPMLAGTDGLRLSLAGAQDKLPVVFDGARIGLPRQGRPSSHILKPAIHGVADSVMNEGFCMALAEAMQLKPAKSAIHVVQDRAFLLVERYDRVPNSQENTQKQAQEHTQEQLQRLHQEDFCQALGVVPEMKYQNEGGPDLAQCFELVRRMTRPSAPQILHLLDYVIFNALIGNHDAHAKNFSLLYTDPNPSPNQPPVLAPFYDTLSTAIYPTLTPKMAMKIGNKYKFSEVQARHWAQFSENVGLTKAQTKRRILELAKQLPAAA…		hipBA	RCS59226.1	86	Beta_86_RCS59226.1	MTSIQSPTQLGRALRAARKQLHLTQPQLALAAGVGVRFIVDLEAGKPTLRLENVLRVVDALGGELHLSGLPPVATNDAQEDSNHAA				HTH
SFU83664.1	431		Beta_431_SFU83664.1	MAHELEVWLFAERVGTLALVDGRLSFCYAPDWLLHKDAVSLSASLPLQAEPFDDRKTRPFFAGLLPEGQMRRLIAQQFQVSGQNDFALLDHIGGECAGAVTFLEPGQALPVPTRSDDVQWLSDEEVVAILDELPRRPMLAGKDGLRLSLAGAQDKLPVVFDGARIGLPLNGTPSSHILKPAIHAVDDSVINEGFCMALAEAMQLKPAKSKVHQVLDRSFLLVERYDRLINAHGHRQRLHQEDFCQALGVVPEMKYQNEGGPDLAQCFDLVRSATRPSAPQVLRLLDYVIFNALIGNHDAHAKNFSLLYSGKAPVLAPFYDTLSTAVYPTLTQKMAMKIGSKYKFTEVQARHWEQFAEGVGFTKAQAKRRILELAKLLPATARKLQSDPGHSFAGNAVVE…		hipBA	SFU83675.1	86	Beta_86_SFU83675.1	MTSIRSPQQLGDALRAARKQLGLTQPQLALAAGVGVRFIVDLEAGKPTLRLKNVLRVIDALGGEVQLSGLPSAASDDQREDDGHGA				HTH
AKJ63496.1	413		PVC_413_AKJ63496.1	MRRLFVYLNDEHVGALDQDDSGLLLFRYAPSWLNRPDAIPLSRSLPLREEPFRGKYARPFFAGVLPDETPRRRIASILGISERNDFAMLERIGGECAGAVRLLPDDAAARTEDAEALHKFGEDELKRVFAELPQRPLMAGKEGVRLSLAGAQGKLPVVVRGGSICLPLNNTASTHILKPEPESFRGLAANESFCMRLAGEAGLNVPPVEMRNTNGLPYLVIERFDRDEDKSGRVRRIHQEDFCQALGYPPEHKYQQEGGPLLRHGFELLRDWSTAPVLDVLELVDTMIFNAVIGNADAHGKNFSLLYRGHERRLAPAYDLVCTLAWPEISTRLAMNIGGCRTLTEIRPDHWRRMAEETGLAWPMLRERVARFATEIGEAACRLRENLSVRDPMIDRVAE…		hipBA	AKJ63495.1	69	PVC_69_AKJ63495.1	MKIGamEQLGAAVRRRRKRMGITQKDLAMVCGTGLRFIVDLEKGKPTCQTGKALQVLKALGMGVDVESR				HTH
ABJ83051.1	420		Acid_420_ABJ83051.1	MARMLDVYLHTDLAGHLTQDDDGDMSFQYAESWLHKPGAGPLSHSLPLRPERFRRKQCRGYFAGILPEESKREMIARNLGISARNDYAMLERIGGECAGAVTFLPHGEPMPDRHYGYRRLSEEELAAILKELPRRPLLAGDEGIRLSLAGAQDKLAVRLEDRTISLPLGGAPSTHILKPNVERFEGVVFNEAFCMRLAAAAGLPAAAIETHEIGGISFLLVERYDRHHRPLPDGAPAIERLHQEDFCQALGIVSEQKYQKEGGPSLKQCFALLRDVSSVPAIDVARLLDDVLFNYIVGNNDAHGKNFSLVYRAGGAGELEIRLSPLYDVVGTIYYPELSRDMAMRIGDQYSSEKVTRRDFEKLAEDAKLGRPLVRDRLIEVTERVRAALPNVPATNPVA…		hipBA	ABJ83052.1	82	Acid_82_ABJ83052.1	MKYTTRDIGQLIRETRKKLGITQKTLALTSGTGLRFIIELEKGKETCEVGKVLTVLHTLGIKMTLTPPAATAQEGSGDGPHA				HTH
ANO51893.1	412		Gam_412_ANO51893.1	MARTLNVCYDRELVGQLSQDDGGQMTFRYDASWLGKREPIPLSRSLPLRDEPFTQKECQGVFGGLLPEEANRKVIARILGISDKNDFAMLEQIGGECAGAISFLPADETIPKDDNRYRQLDADELAKILRELPRRPLMAGEDGIRLSLAGAQDKLAVRVDNEKISIPRGSAPSSHVLKPAIDTYEGVVFNEAFCMELARACDLNAAPVEIGKVEDIDYLLAERYDRIRGEEGKIRRLHQEDFCQALGIRSEIKYQSEGGPSLGDCFALLRDASSAPAPDLIDLLDAVIFNLLIGNHDAHGKNFSLLYYPDRSIRLAPLYDLVSTVFYPELTDRMAMKIGKQPKSALVYPNDVNQFAADAGLNAALVRARIPVLAGRLLQETPGIDKPHPISESVATLIT…		hipBA	ANO51894.1	74	Gam_74_ANO51894.1	MLSTAEDLGRLVKKERKALGLTQAELALTSGTGLRFISDLENGKPTCQIGKTLTVLKTLGIRLMTSSPDSPGVG				HTH
KTD48850.1	404		Gam_404_KTD48850.1	MQIKTLDVYLNQTLTGELSIDNDGDMLFVYDENYLGAKESLPLSQSLPLQKKAFAAKECRPFFNGILPESHLRASIARQLGISERNDFALLAAIGGECAGAVSLLPPSMHFTDLKPDYRLIDDNAVVEILQTMVQKPLLAGEDGIRLSLAGAQDKLAVAVINGHLAIPMNGAPSTHILKPINRDFPSLIENEWFCLNLARKIGLNAVEAELCYAEDVPYLLVKRYDRIVQGNTIQRLHQEDFCQAMGIPSEKKYQREGGPGLKECFQLLKYASSIPAIDIKILLQGVLFNLIIGNNDAHGKNFSLLYSAKNVRLAPFYDMISTVYYSSLTTKMAMKIGSKYEFEGLFPRHIEQMAEEAGLSPSLVLKETSSMIDVIEKHLEDSPFREMILQRANKLEQR…		hipBA	KTD48849.1	74	Gam_74_KTD48849.1	MIHTSKDIGEVIQTVRKKFGLTQKDIALTAGTGVRFIIELEKGKPTCEIGKVLKVLQILGIQCHLTHEEMDNAD				HTH
CDZ78640.1	405		Gam_405_CDZ78640.1	MKTHKLDVYLNQILVGQLSIDSYGDMTFIYNEVYLENENNLPLSLSLPLQKTAYSAKQCHPFFNGLLPEAHLRISIARQLGISGKNDFALLAAIGGECAGAVSLLPESLSPSSLQPDYHLIDDNAVLNILQTMRQKPMLAGEDGIRLSLAGAQDKLAVALIDGHIAIPMNGAPSTHILKPINRNYPSLIENECFCLGLARKIGLNTAEASMHKADDTAYLLVKRYDRVKTEKGIQRLHQEDFCQAMGINSEMKYQREGGPGISDCFQLVRASSSIPVVDIKQLLQGVLFNLIIGNNDAHGKNFSFIYKGQQTRLAPFYDLISTVYYPNLATKMAMKMGNKYDFDGLFPRHIVQMAEEAMLSAALVRKEAQKLISKIQTHIAESPFTATILQRAEKLSQR…		hipBA	CDZ78641.1	75	Gam_75_CDZ78641.1	MIQSTEHIGQTIRNVRKKLGITQSDLALTAGTGLRFIIELEKGKPTCQVGKVLQVLQILGIQLHLSHKEIEIEDP				HTH
PJD93882.1	403		Gam_403_PJD93882.1	MTYNLDVYLNQILAGELSIDKHGDMMFSYDDTYIVHHKHQPLSASLPVQTGAYHAQQCRPFFSGILPEAHLRASIARHLGISEKNDFALLSAIGGECAGAVSLLPSLAMPIDLKPEYRILDDRAVLGLLQTMIQRPMLAGEDGIRLSLAGAQDKLAVAMIDGHIAIPMGGAPSSHILKPVNRAFISLIENECFCLQLAQKIGMNSVEASMHYIDDTSYLLVKRYDRIETGHGIQRLHQEDFCQAMGIHPEMKYQREGGPSIQDCFQLTRRLSSLAVMDIKALLQAILFNMIIGNNDAHGKNFSFLYQDQQTRLAPFYDMISTIHYPSLSTKMAMKIGSKYEFDGLFPRHILQMAEEASLSVSLVRQEAISMLNKIHDQITESPFTEGILQRADKLYQRF…		hipBA	PJD93966.1	75	Gam_75_PJD93966.1	MMQSTEQIGKTIRLVRKKLGVTQRDLALTAGTGLRFIIELEKGKATCQIGKVLQVLHVLGIQLQLSHLGVACDDL				HTH
KTD61872.1	406		Gam_406_KTD61872.1	MLISKMKNHKLDVYLNQILAGQLSIDTHGDMSFVYDDAYLENKKNLPLSHSLPIQKNLYSMQQCRPFFSGLLPEAHMRTAIARQLGISEKNDFALLAAIGGECAGAVMILPQNTSIVQLKPDYKIIKNKDVLEILQTMHQRPMIVGEDGIRLSLAGAQDKLPVAIIEGNLAIPMNGAPSTHILKPINRDFPTLIENECFCLNLAKKIGLNAVDAAIHYADNTPYLLVKRYDRVETEQGIQRLHQEDFCQAMGISPEMKYQREGGPQISECFGLIREISGLPVFDIKELLQGILFNVIIGNNDAHSKNFSLLYHGSKTRLAPFYDMISTVYYPNLSSKMAMKVGSKYDFDGLFPRHFTQMAEEALLSGALVRKEVLNLISKIQKNITASPFTSIILQRAD…		hipBA	KTD61873.1	75	Gam_75_KTD61873.1	MIQSSENIGRYIRKVRKELNVTQKDLALSAGTGLRFIIDLENGKPTCQIGKTLQVLQVLGIQLNLSHADFENEKS				HTH
SDD61526.1	417	Sphingomonas_YR710	Alpha_417_SDD61526.1	MSKQLSIWWGGKVAGFLHLNDYGDMGFSYAPEWLEDTDAPALSFSLPKQVEPFSRRVCHSFFGGILPEEGQRSAIARALGVSAGNEFQLLEHLGGEIAGALMLLPEGQLPPAPASGAPDILDDEHLLQLLQHLPMRPMLAGEGGLRLSLAGAQSKLPVLLIDDHIALPAPGQPTSHILKPPIARFEQTTENEYYCMTLAREIGLDVASVTMRRVRDQSFLLIERYDRTRDADGRLVRLHQEDFAQALGVPSQRKYASEGGPTFKDSFALLRQAATRPARDILKMADAAIFNLIIGNADAHAKNFSLLHIDGAIRLAPLYDLLSTVPYRDLSPKLAMKIAKKATLEEIESRHWDQFAEDVNIGAPYLRRRIRQLCEATLAQLDAPDSSLKQRLPGSENFA…		hipBA	SDD61556.1	70	Alpha_70_SDD61556.1	MDSNALGRIVREERKAQGLRQQELAAACGVGVRFIVDLEAGKPTLQLGKALQVLAALGCDVSIATPARIK				HTH
EHJ57912.1	413	Novosphingobium_US6-1	Alpha_413_EHJ57912.1	MSSRLTVWWDGRVVGALYLDPFGETQFAYDPGWLTELRAPALSFSLPKQVEPFHRRECQPFFGGILPEESQRTAIARALGVSADNEFRLLEHLGGEVAGALTLLPEGEAPTPHSAAAPKPLDDDRLIQLLDHLPMRPMLAGEDGLRLSLAGAQSKLPVLLIDRQVALPAPGQPTSHILKPPITRFPWTTENEYFCMSLARAIGLDVAPVEMRTVGDRSFLLISRYDRTIGPSGELVRLHQEDFAQALGVPSHRKYASEGGPNFPDCFALLRRAATRPPRDILRLLDAAIFNLIIGNADAHAKNFSLLHKDGAIELAPLYDLLSTTLYPELSPKLAMKIGGKHLLNELEPRHWDKFAVDCGLGAPFVRTRIRQLCEAVIAGLDNEFTGPTWAADGFVPVI…		hipBA	EHJ57913.1	70	Alpha_70_EHJ57913.1	MDSNSLGLLVRRERKAQNLKQAELAAVSGVGVRFIVDLEAGKPTLQLGKVLQVITTLGCEVQIAPPASRS				HTH	Plasmid-encoded
KPF91182.1	413	Novosphingobium_AAP83	Alpha_413_KPF91182.1	MTNRLTVWWDGRVTGCLYLGPDGDTQFAYDAAWLADATLPALSFSLPKQAEPFNRRACQPFFGGILPEEGQRTAIARALGVSADNEFRLLEYLGGEVAGALTLLPEGELPTPPSAAAPKLLNDDDLVRLLDHLPMRPMLAGEDGLRLSLAGAQSKLPVLVIDGQIALPAPGQPTSHILKPPIARFAGTTENEYFCMSLARAVGLDVAPVEMRTVQGRSFLLITRYDRAIGPEGEVARLHQEDFAQALGVPSHRKYASEGGPNFPDCFALLRRAATRPPRDILRLLDAAIFNLIIGNADAHAKNFSLLHKQGAITLAPLYDLLSTVLYPELSPKLAMKIGGKAVLDDIEARHWDRFAADAQLGAPFVRARVRQLGDAVLTAIDSKFSEKFPILVGVKSVC…		hipBA	KPF91183.1	70	Alpha_70_KPF91183.1	MDSTSLGLIVRSERKAQKLKQAELAAVSGVGIRFIVDLEAGKPTLQLEKVLRVITTLGCDITITPPTGGA				HTH	Plasmid-encoded
ARU18081.1	419	Croceicoccus_marinus	Alpha_419_ARU18081.1	MNIQILDRLAVLWGERLAGELALDRNGAMQFAYAESWLRDPQALPISYSLPLQAEPFEGRACNPFFENLLPEEWQREAAARALGISSGNPFRLLKALGGDTAGALTLWPADQPVPFGPSANAPVPLDNAEFVDLFDRMARTPMLAGEGTRYSLAGAQSKLPVVLAHNRIALASPGQATTHIIKPEPERFPGLAANEAFCLTLAKSIGLNAAEAEWRSIGGRAFLLVSRYDRITESGTTRRLHQEDFAQALGVLSSKKYASDGGPVFRDCFDLVRRAATDPETEILKLIDAALFNLVTGNADAHAKNFSLLRKANGEVALAPLYDLVSTIVWPELSNRFAMKYGRARALEDMSTGSFERFAADAGVDFQIVRERGASLCERIMRSVEAGLETPGLTDRSA…		hipBA	ARU18080.1	130	Alpha_130_ARU18080.1	MPTTKRRAAQRRALRWAQADICAGCGAFLPSGKRLPRHHPDTPTFDHVIARSDGGGRTLSNGLLKHQRCNQQRGNKPPTGCDLLWRDLVQARLSMRPRSFKPTFRSGVPNPHSGESAEGRSLMTITEKTT				HTH Cas9 structural similarity	Plasmid-encoded
WP_048886374.1	423	Erythrobacter_atlanticus	Alpha_423_WP_048886374.1	MTLPILDTLVVWWDDRQAGELSIDKGGAMHFAYAPEWQADETAPALSHAMPKQQKPFRDHACKAVFGGLLPEESQRTAIARALGVSPDNPFRLLEALGGDVAGALAFLPKDEEPLHDHSETTPEPLQENELAELLDRLPAVPMLAGEGGARLSLAGAQSKLPVLLTADGGIAIPRPGEPSTHLIKPEPDRFAGLAANEAFCLALARAVGIDAAHAEWREVAGKPLLLVERYDRMSVEGKTKRLHQEDFAQALSVPSNRKYAAEGGPTFRDSFALLRSAATRPAREVLKLAEAAIFNLIIGNADAHAKNYSLLRRENGEVVLAPLYDLVATHMWEELSPKLAMRFGRAATLDEFDRESVARFADEVVLGAPYIRRRVSDLARAVTEEIEQGVQVPGNPPE…		hipBA	WP_048886375.1	85	Alpha_85_WP_048886375.1	MLDVAAIGQIIREERKELGLRQDALAAASGVGLRFLVELERGKPTVQMGKVLDVISALGCELQIKRPDGIVMAGRAVAPKKDEAE				HTH
RDV07427.1	423	Sphingorhabdus_GY_G	Alpha_423_RDV07427.1	MSLPVLDYLVLWWGQQPVGVLSIDKGGAMHFTYGADWLADASALPVSQALPKHTEPYDDALCKAVFGGLLPEEAQRIAVARALGISPDNPFRLLAALGGDVAGALSFLKEGEKPPIFDHKTPPSDPLDDAALLALFERLPRAPMLAGEEGIRLSLAGAQSKLPVILSGAGIRIPRAGEISTHLIKPEPLHFAGLAANEAYCLALARAVGLDAAIAEWRIALDRPYLLVARYDRKHSDEGSTERLHQEDFAQALGVPPQRKYAGDGGPVFADCFALLRRAATRPATEVLKLADAALFNLIIGNADAHAKNFSLLCSDDSHVQLAPLYDLVATHAWPELAPKLAMRFGKAATLEEVDKETFALFAAEAKLGAPYMRIRAAELADKIIFMIAGGFEVPGLAD…		hipBA	RDV07931.1	82	Alpha_82_RDV07931.1	MHSTHIGAIIREERKLLGLRQDELAAASGVGLRFLVELERGKPTVQLDKVLAVLEALGCDLEVRTPEGATMKVVAPQSGQGA				HTH	Plasmid-encoded
CCA89898.1	421	Novosphingobium_PP1Y	Alpha_421_CCA89898.1	MAADILDRLVVWSDRRIAGELAIDQGGAMHFAYAEDWLADCGAPALSHALPKQAGAFGDALCKAVFGGLLPEEGQRTAIARALGVSPDNPFRLLAALGGDVAGALAFLPPGEQPPPAPTESRPEALDDAALADLLQRLPRAPMLAGEGGARFSLAGAQGKLPVVLANGRIAVPRIGEPSTHLIKPEPERFAGLAANEAFCLALARAVGLDAATGQWQAVAGKPYLLVSRYDRVERNGQIQRLHQEDFAQALGVPSNRKYASEGGPTFRDCFALVRQAATRPAREVLKLADAAIFNLIIGNGDAHAKNFSLLRREDGEVVLAPLYDLVATFIWPELSARLAMRFGPAASLEEVDGDSLIRFAQDSGLTLPFLRRRAAALAGQVEAAIARGIEVPGLADTA…		hipBA	CCA89899.1	78	Alpha_78_CCA89899.1	MDTAEIGQIIREERKALGLHQDQLAAASGVGLRFIVELERGKVTAQIGKVIAVLAALGCEVQVLRPGDLRPEERGDGC				HTH
SCW86621.1	421	Sphingobium_faniae	Alpha_421_SCW86621.1	MTPDIVDRLVIWSDQRIAGELALDRGGAMHFTYASEWLADQIAKPLSHALPKQAESFGDALCKAVFGGLLPEEGQRTAIARVLGVSPDNPFRLLAALGGEVAGALAFLPEGETPPAAPAGEPAHPLDEAELAALLVRLPRVPMLAGEGGARLSLAGAQGKLPVVLIDRAIAIPRIGEPSTHLIKPEPDRFPGLAANEAFCLALARAVGLDAAMAEWRAVAGKPYLLVTRYDRFGRDNGTIRLHQEDFAQALGVPSNRKYASEGGPTFRDGFALVRQATTRPAREVLKLADAAIFNLIIGNADAHAKNYSLLRRDNGQVVLAPLYDLVATHMWPELSAKLAMRFGRAPILEDVDAESFARFAEDAGLALPFLRRRAAAMAAGIHGAIVDGIEVPGLADMS…		hipBA	SCW86621.1	77	Alpha_77_SCW86621.1	MLDATTIGQIVRNERKELGLRQDELAAASGVGLRFVVDLERGKATAQIGKVITVLAALGCELQIRRPDGVVLVGRPA				HTH
ALH79232.1	418	Sphingopyxis_macrogoltabida	Alpha_418_ALH79232.1	MSVLIIYWDGVRVGNLARNGEGTMLFRYDDEWLADPAFRSISASLPRQEGAFTRAQTRPFFAGLLPDEGQREAAARAAGVSRQNDYALLDALGGDVAGALVILPEAEAVPAPSAAAPEALDQDALAALLEELPRRPFLVGDEGIRMSLAGAQPKLPVILVDGAPALPPPGQPTTHIVKPAIARFENSVETEAFAMRLAAAVDLDVARVEPRRAGAIAYLLVERFDRRLEGGIIRRIHQEDFCQALGIAPENKYAIEGGPGFAACFDLVRRTCTTPARDLLRLLDAAIFNAVIGNADAHGKNFSLLYADDEGDAATHLAPLYDLMVTAYYPEVATRFAMPIGRANQLENLDADAWARFAADMQLGVPFVRRRVYTLAGRIRDAAPAVAATLAAEGCEASV…		hipBA	ALH79231.1	72	Alpha_72_ALH79231.1	MDIGSIGQMVRRVRKRAGLRQDELAGAAGVGIRFIVDLEAGKPTLQVGKVLHVLDALGIVVALTTRSEGLTG				HTH
ACL93947.1	423	Caulobacter_vibrioides_NA1000	Alpha_423_ACL93947.1	MAMTRVLTVWWGDGVVGSLALDETGDIRFAYDAAWLADEACPAVSVSLPKQPGAFSRRKTRSFFAGLLPDDLQRDNVARALGVSRQNDFGLLERLGGDVAGALTLWPEGEAPPKRQGGRTAEPLNDKRLLAILDELPRRPFLAGEDGVRLSLAGAQEKLPVVLVDGAVALPALGQPSTHILKPANARWPAMTENEALAMRLAAAVGLPTAGVEPRRIGERTFLLVTRYDRVVSSDGAVRRLHQEDFCQALGVSPEHKYAAEGGPIFPDCFNLVRNVCQPSAPAVLALLDAAIFNVIVGNADAHGKNYSLLHQAGAIVMAPLYDLMCTAAYPEVHAKLAMKIAGRAQLEAFKADTWRDFGRDIGMGPAFVERRANAQARRVLDQVGPVADAIAACGFDRE…		hipBA	ACL93946.3	81	Alpha_81_ACL93946.3	MTLLRQGLDAAALGAQVRRARRAMGLRQDELAAAAGVGLRFLVELERGKPTVQLGKVLDVLAAAGLDLQLVSRAPVSGGDD				HTH	CCNA_00481-2;_hipBA1_of_C._crescentus_NA1000
RZI54561.1	417	Pseudomonas_sp.	Gam_417_RZI54561.1	MSRALTVFWDDLVVGTLRIDEHGDMRFAYTQDWVHDAACRAISYSLPKQIEEFGRRQTRPFFAGLLPEERPRDAVARLVGVSERNDYALLEALGGDVAGALSLWEPGQVPPPPQLEKARILSDDELIATLDELPRRPMLVGEDGIRMSLAGAQVKLPVVVIDGAIALPGPGQPTTHILKPPIEKFPHTTANEAFALRLAALVGLQAANVEPRRIRDREFLLVERYDRLTADGVVRRLHQEDFCQALGKSPEHKYAKEGGPNFPDSFKLVREATAKPALDVLRLLNAAIFNLAIGNADAHGKNFSLLYRPSGLTLAPLYDLMSTAIYPDVATNLAMQFAKTSNIAELTEARWDKFAASCALGPSYVRNQVKRMCALIGKHAPTAAERLGTEGFQSETLDE…		hipBA	RZI54560.1	71	Gam_71_RZI54560.1	MNVEEIGQFVRSERKQIGLRQDELAGAAGVGLRFIVDLEAGKNTIQLGKVLQVLEILGYELETRPSRTLTA				HTH
ESQ92821.1	417		Alpha_417_ESQ92821.1	MKAALTVWWGDRIAGDFLLDDNGDIGFAYSADWVNDQTCLPISAWLPKQVEPFGRAKTRPFFAGLLPEADMLDRVAKNLGISKTNDFKLLQELGGDVAGALTLWAKGQTPPIYDGDIATTPLTDDELANLLDDLPKRPLMAGKTKVRLSLAGAQTKVPVVLVDGRIALPAQGQPTTHILKPPMANYPASTENEAFAMTLAGAVGLDVAPAVPGLVNGRPYLLVTRYDRRREADGSYTRLHQEDFCQALGKNPERKYAAEGGPTFKMSFDLLRQATTRPAIETLKFLDAALFNLIIGNADAHGKNFSLLYEGGRTRLAPLYDLLCTVAYPDVQSRLAMQFVDASNLDRFTSKRWERFAIWVQVGAPHLRRRLLQLGQLVLRHSDAVAEALAADGFDAGAS…		hipBA	ESQ92820.1	78	Alpha_78_ESQ92820.1	MAEVLTIADLGRLIRDARKRQGLRQDELAGAANVGLRFVVELENGKPTAQIGKALTVLKTLGLVLRLDDPTDTTDIVQ				HTH
GAK32368.1	432		Alpha_432_GAK32368.1	MIRTLDIWWNGRLVGQLTQNQHGELGFAYAQAWLDDEDAQPLSASLPKRAESFTRRECRPFFGGLLPEESQRDAAAQALGVSRANDFALLDRLGGDVAGALQLLPPGENPARLASEQPPIPLDDAGLIRVLDALPRRPLLAGEDGLRLSLAGAQSKLPVVLVDGAVALPAPGQPTTHILKPPISRLKATTENEAFVMRLAAAIGLDVAPVEARIIEGRTFLLIKRYDRAFGPGGMVRRIHQEDFCQALGVPTETKYASEGGPTFKDGFALLRRIAARPAVDVLKLLDAVIFNVIAGNADAHGKNFSILYDAKGPRLAPLYDLLATLAYPDLSLKFAMKIGKRATLAELDAKSWAAFAADAGLGLPLIRRRIKEISQSVIARTGDVAAGLARPGFDQTAI…		hipBA	GAK32367.1	94	Alpha_94_GAK32367.1	MILSRSVKIMTRRNLTTADIGDIVRTTRKAAGLRQDELAGAAGVGLRFIVDLEAGKPTAQIGKALLVLAALGCSLDIIPPPNTKGVRPKGPQTP				HTH
RJF94903.1	419		Alpha_419_RJF94903.1	MTMRELDVWWNGRVVGKLAQDRHGDLSFTYSPAWLDDERAPPLSVSLPKRAEAFSRRECRPFFGGLLPEEGQRDAVAQALGVSRANDFALLDRLGGDVAGALQLLPPGETLAVPSPQDRAAPLDDAALLGVLEALPTRPLLAGGEGIRLSLAGVQAKVPVVLVDGAVALPAPGQPTTHILKPPIARFPATTENEAFVMRLAGAVGLDAAPAEPRIVLGRPFLLVGRYDRTKTVDGLVQRIHQEDFCQALGVPPETKYASEGGPGFKECFGLLRRIAARPAVEVIKLLDAVIFNVIAGNADAHGKNFSILYDGQGPRLAPLYDLLATVAYPGLSPKFAMRIGRKATLAELDAKGWAAFAADAGLGMPLVRRRILELSQSVIIQAPAVAAAMTNDGLDDAA…		hipBA	RJF94904.1	80	Alpha_80_RJF94904.1	MMNRILTPADIGRLVRQARKAAGLRQDELAGAAGVGLRFVVDLEAGKATAQLGKALQVLSALGCSFEIIPPPDPKGEGGA				HTH
AFL51402.1	422		Alpha_422_AFL51402.1	MTTKALNVWWNGRVVGQFTQDRHGEIGFAYAQAWLEDDRTLPLSVSLPKRSEHFSRRECRPFFGGLLPEESQRAAAAQALGVSPANDYALLDRLGGDVAGALQLLPEGQEPAEIGPTGNQQPTPLDETGILRVLDALPTRPLLAGEEGLRLSLAGAQSKVPVVSVRGQIALPLPGQATTHILKPPIARFNATTENEALVMRLAAAIGLDVAPVEPRYVQGRSFLLVERFDRMRDASGTVQRIHQEDFCQALGVPPETKYANEGGPTFKDCFELLRRVSTRPAVDVLKMLDAAIFNLIVGNADAHGKNFSILYDGQGPRLAPLYDLLSTVVYSELSAKMAMRIGKRATLAEMDAGGWQVFAKEAGIGFPLLRRRLSELCDNVNTLIGEVVDDLVYASPDR…		hipBA	AFL51401.1	76	Alpha_76_AFL51401.1	MAKQVRSPADIGALVRSARREQNLRQDELAGVSGVGLRFIVDLEAGKPTAQLGKVLQVLQTLGCTIEILAPGERRQ				HTH
OLP59342.1	420		Alpha_420_OLP59342.1	MTVRVLNVWWDGRIVGQFTQDRHGDIGFAYSEAWLRDENTLPLSASLPKRQERFSRRECRPFFGGLLPEESQRLVAAQALGVSPANDFALLDRLGGDVAGALQLLPEDQKPTEAGPIADQQPAPLDEAGIVRILDALPTRPLLAGQEGLRLSLAGAQSKVPLVLIDGQIALPVLGQATTHILKPPIARFPGTTENEAFVMRLAAAVGLDIAPVEPWSANGRPFLLIERYDRYRDADGVVRRIHQEDFCQALGVPPETKYASEGGPTFKDCFELLRRVSERPGTDIAKLLDAAIFNLIVGNADAHGKNFSILYDDQGPRMAPLYDLLSTVAYPDLSPKMAMRIGRRATLAEMDADGWKAFSKDTGVGLPLVRRRVAELTDATCGTIAQVRESLSPSAVDP…		hipBA	OLP59343.1	76	Alpha_76_OLP59343.1	MAKRIKTPADIGTLVRIARKEQNLRQDELAGVSGVGLRFIVDLEAGKPTAQIGKVLQVLQTLGCSVDILTPGERRK				HTH
RYC23225.1	419		Alpha_419_RYC23225.1	MTDKVLNVWWDGRLVGQFTQDRHGDIAFAYAQAWLDDGETLPLSASLPKRSDRFSRRECRPFFGGLLPEESQRLIAAQALGVSPANDFALLDRLGGDVAGALQLLPAGQDPTNTGPIKGQPTPLNEAGIARVLDALPTRPLLAGQEGLRLSLAGAQSKVPVVLINGQVALPLPGRATTHILKPPIARFNGTTENEAFVMRLAAAIGLDVAPVEPRSAEGRPFLLVERYDRFRDDSGVVRRIHQEDFCQALGVPPETKYASEGGPTFTDCFELLRRVSIRPATDVLKLLDAAIFNLIVGNADAHGKNFSILYDDQGPRMAPLYDLISTVTYPDLSPKMAMRIGRRATLAELDADGWEAFANDAGIGLPLLRRRVAELCDAVFSESGRVVDTFGSTISGQD…		hipBA	RYC23224.1	76	Alpha_76_RYC23224.1	MAKRVRTPADIGTLVRSARKEQNLRQDELAGVAGVGLRFIVDLEAGKPTAQIGKVLQVLQTLGCSIDILVPGERRP				HTH
TCR02195.1	418		Alpha_418_TCR02195.1	MTTKVLNVWWDSRVVGQFTQDKHGDIAFQYAEAWLGDQTTPPLSASLPKRPEQFSRRECRAFFGGLLPEESQRLVAAQALGVSPGNDFALLDRLGGDVAGALQMLPEGELPPDVKVNAGTQPTPLDDAGIVRILDALPNRPLLAGEEGLRLSLAGAQSKVPVVVINGRIALPLPGQPTTHILKPPIARFKGTTENEAFVMSLAAAIGLDVAPVEARAAEGRPFLLVERYDRVRDDLGVMHRIHQEDFCQALGVPPESKYASEGGPTFKDCFELLRRVSARPATDIAKLLDAAIFNLIVGNADAHGKNYSILYDEQGPRMAPLYDLLSTVAYPDLSSKIAMRIGKRATLAEMDADGWKAFAKDAGIGFALVRRRIFELCGAVMKHGRGASAIVRGDLAAT…		hipBA	TCR02194.1	76	Alpha_76_TCR02194.1	MAKQVKSPADIGALVRAARKEQNLRQDELAGVAGVGLRFIVDLEAGKPTAQIGKVLQVLQTLGCSIDILEPGERRR				HTH
RWX78578.1	420		Alpha_420_RWX78578.1	MTAKVLNVWWDGRIVGQFTQDRHGDIGFAYVDVWLDDDNAPPLSASLPKRPERFSRRECRPFFGGLLPEESQRLVAAQALGVSPANDFALLDRLGGDVAGALQLLPEDQKPMDEDPIACQQPTPMDEAGIVRVLDALPMRPLLAGEEGLRLSLAGAQSKVPVVMIDGLIALPLPGQATTHILKPPIARFKGTTENEAFVMRLAADIGLDVAPIEPRSAEGRSFLLIERYDRVRDDNGVVRRIHQEDFCQALGVPPETKYASEGGPTFKDCFELLRRVSARPAADVLKLLDSAIFNLIVGNADAHGKNFSILYDHQGPRMAPLYDLLCTVAYSDLSPKMAMRIGRRATLTEMDAEGWFAFSKDSGIGTALVRRRVAEICGAVPKASSALADSLNFPKDSQ…		hipBA	RWX78579.1	76	Alpha_76_RWX78579.1	MAKQIKNPADIGALVRSARKEQNLRQDELAGVAGVGLRFIVDLEAGKPTAQIGKVLQVLQTLGCSVDILAPGERRK				HTH
ACM20081.1	412		Delta_412_ACM20081.1	MSRKLLVFLQDSCVGELVQRGDSLTFTYAPSYFSTSGSLPLSRHLPIRAASFGHEETHAFFANLLPEGAMRDYLARQLGISGENVYALLEAAGGDCIGAISLRPDGTPGKGGTYRPISEEELALHLDNLPVFPFAGEENVRLSLPGAQNKVPIYFDGTGFFVPEGDCPSSHIIKTPIEKLDDTVVNEAFCMTLAARIGLPVPMARLASIAGRQVYMIERYDRKKIDGAVMRLHQEDFCQALGVPPRLNKYEKEGGPGFQACFRLVEEWSDEPLLDTGNLLNWALFNFLIGNADAHAKNLSFLYAGGTIRLAPFYDLISTAVYPRVNNKFAMKMGGQKDPRYLQQTDLQHFAAETGINVRAVRSAFRELAMACEPLAMAVAEEFRKTAGPAPIIDAILKI…		hipBA	ACM20080.1	90	Delta_90_ACM20080.1	MATDEADPATNYGKVSTSRDIGRIIRMKRKEIGVRQETAAGMSGVGTKFLSQLENGKETAELGKTLQILRKLGLEVYVFPRSRNPLRGDK				HTH
ORJ58307.1	419		Delta_419_ORJ58307.1	MEQLQVYLKDRLVGRLNRDRGRLSFGYHRNWLDDPAAHPLSLSLPLREAPFDDAEARSWFGNLLPEGDFLNLIARRLGRSTGDVFGLLVDLGGECAGAVSLLEPGRMPEEGDYRRLDEDALYHLVTDEPSPAWLGEDRGVRLSLAGAQNKVPVYVDDSGIHLATGRQATSHILKPRIRAVIDLPHTVENEVFCMQLAGRLGLAVPAAQIGEVRDQIYYLVERFDRCRVQNRIERLHQEDFCQALGVEANLKYEENGGPSTAAIWRLLQRHSSAPAADGRQMLRWIGFNFLIGNADAHGKNIALLYRGDGRIRLAPFYDLLCTAVYPPLDRRLALRLGGERRPERLRRRHWERLARDLEIAPRAIFAELEKLTRAIEKNAGALAGQFTDRYACEETMNGI…		hipBA	ORJ58306.1	84	Delta_84_ORJ58306.1	MVAEKISYGKIDGLEQLGVVIRQARKEQGVTQEELSALVGVGPRLIGEIERGKPTAEIGKVFRLLSGLGLSLSIQPRTSRDWRE				HTH
SEA55582.1	415		Delta_415_SEA55582.1	MRDHLQVKIDGRLVGRLWLDKHKNFCFQYNTSWLQYFRLPLSLSLPLQKDPFLDDLSHPFFANLLPEEKIKVVLARNLGISLHNDYGILERIGGDCAGAVSLDIKTAELKTTTGEYRQLSTEELATIIKELSKRPFLAGEEGIRLSLAGAQKKLPIYYDEHDFHLSIGSVPSNAIIKPPIEDFDSTVENETFCMALAKTIGLDVPESFIYRYGKEKVFVIKRYDRVQNGPTVKRLHQEDFCQALGVLPEYKYEVEGGPSLAACFSLVRNNSTRAAKDVLSLLNWVIFNVLIGNSDAHAKNISLLLLEAGPVLAPFYDLLSTRIYSHYGLTEKLAMKIGGESNPNLIQKKQWQAFADEVKIKPHLVLNRVVDIAKQIEANRLQLFERNFAQDRCDALFRL…		hipBA	SEA55560.1	78	Delta_78_SEA55560.1	MKIDTTRDLGLTIRKKRKEDGLTLQDAAAVCGVSYAFLSALENGKESVQLNKVLQVLNCLGIELDAQVRTWAATDYER				HTH
SNB45467.1	415		Delta_415_SNB45467.1	MTAALSVRIDDAVVGRLWLDEKKRFCFQYDQDWLERSKIPLSLSLPLRTDPYLDDESHPFFANLLPEDKIRAVIVRNLGISLNNDFGLLERIGGDCAGAVSFYPETGELKHEPGRYRQLSADELAAIIRELPRRPLLAGEKGVRLCLAGAQKKLPVFYDDDHFHLGYGAFTSNYIIKPAIEDLDGSVENEAFCMALAGEIGLDVPRSFIHQHEDTRVFVVKRYDRITTVDGTKRLHQEDFCQALGVPPEFKYESEGGPSLAACFDLVRKTSVRSGKDVLSLLNWVIFNYLIGNSDAHGKNISLLLLPEGPMLAPFYDLLSTRIYAQYGLAEGLAMKIGGENDPGDIQKKHWELFAEEVGIKPRLVLTRVADLAQKIEVARLQLFKGAFAPYKCDALYRL…		hipBA	SNB45466.1	78	Delta_78_SNB45466.1	MKIASAEDIGRIIKQKRKNDRLTLEEAAAVCGVSYAFMSALENGKETVRLNKVLQVIKCLGIELEAKPRTWATPGAES				HTH
ACM18563.1	415		Delta_415_ACM18563.1	MSNALQVRVDGVVVGSLWLDDRKRFCFQYDKRWLATSHMPLSLSLPLRREPYLDDESHPFFANLLPEERMRAVISRNLSVSPNNDYGLLEKIGGDCAGAVSLYPATDEFQPEPAAYRQLSLDELDAIIEELPRRPLLAGEKGVRLSLAGAQKKLPVYYDEQHFHLGLGDAPSNYIIKPPIEGLDGTVENEAFCMALARAVGLDVPESFIHRHGETCVFVVKRYDRLAVAGGTRRLHQEDFCQALAIPPEFKYETEGGPTLVSCIDLLRHASIRSGKDVLSLLNWLIFNYLIGNSDAHGKNISLLLLPKGPVLAPFYDLVSTRIFAHYGLASGLAMKIGGISDPDSLRKKHWELFAEEAGIKPRLVLSRVVELAKRIEEIRLQLFNGSFAPYRCDALYRL…		hipBA	ACM18564.1	78	Delta_78_ACM18564.1	MKILTVKNLGGIIKQKRKTDGLTLEEAAAVCGVSYAFLSALENGKETVRLNKVLQVLSCLSIELEANLRTWSGPGKET				HTH
KFO66435.1	415		Delta_415_KFO66435.1	MNNNSGNPGLDVYLWDHLAGHLRLDEKRRFVFQYDAEWIKKKNAIPLSLHLPLRADIYPDDLSRPFFSNLLPEAEVKRIIARRLQISASNDFAMLNSIGGECAGAVSVLPAGFVPVVKPGYQRLNEEELHQIITDLPKRPLMAGVEGMRLSLAGAQNKLPVYMEGDGIFIASGNAPSTHILKPPIRDMEDTVENEAFWMMLAKKMGLSAPPVTIRRGLDKLYIIQRYDRRRDKDDHIVRLHQEDFCQALGFLPDQKYESEGGPSLGHCFTLLQGKSISPAADRLALLQWTIFNFLIGNADAHAKNMAIIFTNRGSRLAPFYDLIRTQVYPDLTQKQSMRIGGENRPSWIQQKHWEKLGESVAIKSSLVLKTLQDMATDILPAARSLLTEFNKSYGQSSV…		hipBA	KFO66436.1	76	Delta_76_KFO66436.1	MKNKVITAVDIGAVIRKKRKDDGLTLADAAALCGVGYRFMSDVENGKATVQMGKVLQVLNALGLDFYIESRKWPNE				HTH
OOZ38131.1	414		Gam_414_OOZ38131.1	MNQPLNVFLRDQRVGTLWLDEGRRFLFQYTEAWLMKANSVPLSIHLQLQPEAFNDAQARPFFANLLPESEVRRAIARRLGLSEQNDFALLEAVGGECAGAVSLLSDDKLPDGHPDYRRLGDDELNQLIDDLHNRPMLAGEVGIRLSLAGAQNKLPVFFDSEAVHLPMGGAASSHILKPPIERVAHSVENETFCMQLARTVGLNVPESQILQHAKSLYLVNRYDREVNAAGNLFRIHQEDFCQALGVPPDTKYEAEGGPSLAQCFDLVRDQSIQPAADIASLLDWVIFNVLVGNADAHAKNISLLLTDSGPQLAPFYDLMCTAIYPDLAERMAMKIGGENRPEWIIERKWQAFAEEVGIKYRLIEKKLKEFSESLPELAAQTAQVLGDQYGDCVIYNEIQ…		hipBA	OOZ38132.1	87	Gam_87_OOZ38132.1	MDKKYTLPYGNIDSPSALGQAVRAHRKQQGATQADFASLCGVGVRFMSDLEKGKPTIELGKVLKVLQCLGVELSLHPRGWQRQASGR				HTH
RKZ63350.1	421		Gam_421_RKZ63350.1	MSTILNVYLNSVKIGKLQLDDSRRFIFTYDKDWLQLEAAIPLSISLPLQQEPYRDDHARPFFSNLLPESELRRTIARKLGLSENNDFALLEAVGGECAGAVSLLPDDTIPSGEQSYRTLSDDQLNELVDELPKRPLLAGEEGIRLSLAGAQNKLPVYYQRNQQNGVVSLPIGEAASSHILKPPMEHYSHTVENEAFCMQLAFDIGLTVPGVDILHKQVSLYLIERYDRVTAEDGQLERVHQEDFCQAMRVAPDQKYEKEGGPGLQQCFTLVREKSVIPTQDVRRLLDWVIFNYLIGNADAHAKNISLLLTQQGPQLAPFYDLMCTAIYDGLSDTLAMKIGGKDKPDWVIERYWQVFADDIEVNYKLVRNRLAYMKEAVSDVAPTTRDTLVAKHGECEIY…		hipBA	RKZ63349.1	81	Gam_81_RKZ63349.1	MSNLLPTGKIESPQNIGALVRISRKKQGATQAEFASLCGVGVRFISELENGKSTLQVGKLLQVLKCLGLEMTINPRGWNQH				HTH
CCK80960.1	419		Delta_419_CCK80960.1	MDTLNVFFEKTRVGSLSINDRRQFSFQYSKKWLTSPDAFQISISLPMQEEIFPHNKVKSFFSNLLPEAAVRILIAKQLGISDKNDFMLLKRIGGECAGAITILPDAGIPESPDQYTYRLLSDEQLADLIKDIPARPLLAGQEGIRISLAGAQEKLALFYNDPSFYIPENGAPSNFILKPNMAHFQFSIENECFCMMLANAVGLAVPPVMIARKQDQKVLLIKRYDRILDNNILKRLHQEDFCQAMGLSHELKYQADGGPGLKACFDLVRSYSANPIKDFQQLMQWVFFNYLIGNMDGHAKNLSFIYQAKQIRLAPFYDMLCTDIYDTLSQKLAMKIGGENRPEWIMERHWKDFAEEIKISHPIFKKKLLDFCLKVTSKIDSTYADFINRYQQNSLLEDI…		hipBA	CCK80959.1	76	Delta_76_CCK80959.1	MKPSTKINNPKELGQHLLKERKSLKLTQKEISEFSDVGRKFIIELEKGKATAQLGKVFELLNSLGLELHLIKRGDR				HTH
WP_008869564.1	416		Delta_416_WP_008869564.1	MDESLLVYFNETLTGKLWLGENRTYHFRYFPEWLRDPHSIPLSVSLPLQDVTNSGDAVKFFFANILPEGSVRDRVAAKLGLSTENIFSLLRELGGDCAGAISLYPEGALLPERQKAYRKLSALELEKIAADLPKRPLLAGEDGLRLSLAGAQDKLPLRFDGKSFYLPVGGAPSTHIFKPSIPHLKRTVFNEAFCMALARASGLPAPECTVLNLGSNHALLVARYDRLVDYEEIRRVHQEDFCQALGQSPEIKYEAEGGPGLKDCSDLLRRHSASPARDLMLLLRWTLFNVLLGNADAHAKNLSLLYDQGKAPRLAPFYDLISTLMYQELSRKLAMKIGGENRPEWLMNRHWCRMAEELDLKPKFVLDELGLFCQAVREAVDPALEGFAEHSSAHTFLGK…		hipBA	WP_008869565.1	73	Delta_73_WP_008869565.1	MTQPVEDTRKIGRIISEKRKADGLTQARLAALSGVGVRFVGELERGKPTARLDKLFKVLDGLGLYLAVKKRGE				HTH
WP_078791570.1	412		Delta_412_WP_078791570.1	MAMLHVYFDGRYVADLWLENKSYCFRYRGLDVPAISLTLPVRVAPYLHDEAKSYFANLLPEGEARTAIEMRLGISRGDDYALLRRIGGDCTGAVTVFPHGVQPSATPTYAPLSPAELIQLVQELPRNPLYTGHGGAVRLSLPGVQHKMALYVENGTFHLPENGAPSSHIMKVPITTVPGVAGTVENETFTMTLARMAGLNVPDVTLQTIGSTPVFLTRRFDRYQDANGILRRILQEDLCQLMGLEPTIKYQNAGGPSLEDCANIIRRYSADSLADIEQLIRWALFNLVVGNADAHAKNIALMQHHGIIRLAPFYDLLSTSVYGKSLDSGLAMSIGREYEPEKISRENISQCAEFIDVKLRLVQKAGRDLIERITSTVGSTVQLHQKSYGEHSVVQAIAD…		hipBA	WP_078791569.1	72	Delta_72_WP_078791569.1	MDAKTLGAIIRTQRKSKHLTIAELAAHCNVGDRFISELENGKETIEIGKALKVIKRLNLVLTIIPTDTGVQE				HTH
SHJ62371.1	419		Delta_419_SHJ62371.1	MIDKLFAYRDTQKVGTLSREGESYFFCYDPAWLAQESPSPLSHSLPLQGEPFTAKETKPFFSNLLPEGQFRDHIANKYRVSAEDDFALLAALAGDCAGAISLYSEEQLHLSQGSRHEYRHLSGNDKKKLFEEAFIMDLSFLGPEESTRLSLAGVQDKLPVMVKDGELYLPLDGAPSTHILKPQHFKWDGLVENEAFCMSLAKEMGLDVPEVFILNGQDNAYIIERYDRAFDEEGRVVRIHQEDFCQALGYSYREKYEENGGPGHRDCFNLVKTFKNPLADKIKLINLTVFNCLICNYDCHSKNISLIYDGGLAPSLAPFYDLVCVGVYSLPSRFAMSIGGAFEPKELSLSVWEQFSKDIGEGSSKPVVTTVQKMAEKIPVAARRIAREMSECYGEHPIY…		hipBA	SHJ62400.1	78	Delta_78_SHJ62400.1	MPFVGPNNEPIKDTFEIGRILRKKRKSQGLTLEQVSQHCGLSIRFISEVERGKATAEIGKVLFLLHTVGVDLYASTRE				HTH
QAR32704.1	394		Defer_394_QAR32704.1	MKYLNVSIPTKSGLKPVGRLYEDYSFEYTGSIRISCSMPIDSEADKEIVYNFFTGLLPEEEQLKAVAQFYRLSVRDSFGLLSKLGGDCAGALYFSEDNNFISKGSYRKLTLSELGKIIDELPRKPFASDIKTRMSLAGAQPKLPVMYDGNDFYLPEETAASTHIIKPVYNQKLEGLEENEHICLTLAKSVGLNTIDSEIITIGDYKALLVKRYDRKPDEDLIIRLHQEDFTQCLGISRDSKYYGEYKQIADIIRRYCKSPVLDILSLIRWTLFNYLIGNADAHLKNISLLYDDIESGNKVSLAPFYDIVCTDIYGFDVEMAISIGEQVNPGHLTIEDWRKYADDLGVNIRLIQTTFKDITEKIDFELIADSNIKSQIQGKYNERKMWLLETLKQ		hipBA	QAR32705.1	70	Defer_70_QAR32705.1	MRIISSEDFGKIIRERRKELGLTQTQLAQLSGVGLRFISELERGKENVRLGYAIKIASNLGIDITAESRG				HTH
RLS76343.1	414		PVC_414_RLS76343.1	MSEILYVHYENQTIGELQLSESGQMQFRYRTSWQQHESTFPISISLPLNGEYDLITSHRFFANLLPEANVRQQICQSLKISLGNDFELLKAIGGDCAGALAITRSEQPIPTDQRYELVSEKQLADWSVGTPHAFSAVTGQNEVRLSLAGAQDKLPVHIQDGQIFVPIGNTPSTYLLKFASPFYKHLPENETFLSMLAAAVGLPVVDIQLHRTSRANIAVIRRYDRQPKETGFRRLHQEDFCQALGIGAESKYQKEGGPGLSQCADVIRRFTSFPLIELQKLMNWTLFNLLAGNADAHGKNLSLLYADRRNLSLAPFYDLVCTRNYKNISRHLAMTLGDVSDPDLIGPKQLAAMATDLGVRPAVVAKGLTSLSEQLIDALPATTQKFRDIYGASPVLERI…		hipBA	RLS76342.1	74	PVC_74_RLS76342.1	MAVVNTPLQIGQLVRQRRKEAGLTLKDAAAMAGVGVRFLSELERGKSTLQLGLAIHILQLFGLELRIEQRGSNV				HTH
RLT10876.1	424		PVC_424_RLT10876.1	MWNSGESSVPETLFVHYQQYPVGALTLAASGMMQFQYHAGWQQHLHGFPISISLPLDGNYDIHASHHFFVNLLPEANVRQQICQSLKISPGNDFELLKAIGGDCAGALAITESDSPVQPDQRYEAVNERQLADWSIGAPNAFSAVTGQDEVRLSLAGAQDKLPVHIQDGQISVPLGNTPSTYLLKFASPIYSHLPENETFVGTLASAIGLPAVDIQLRRTNRAAIAVISRYDRILEGESYRRLHQEDFCQALGISPGRKYEKEGGPGLRQCAEIIRSHTSFPLLELQKLMHWTLFNLLVGNADAHGKNLSLLYVDRRRLQLAPFYDLVCTRNYKNISRHLAMSLGGVSDPDQIGAKQLHAMADDLGVRATVVLKATASLSELLHQTMPDVVTRFADTWG…		hipBA	RLT10877.1	75	PVC_75_RLT10877.1	MVKVNDAIQIGQLVRQRRKAAGMTLKDAAALAGVGVRFLSEFERGKPTLQLGLAIGVLQLFGLELHVEQRGEQRA				HTH
SFC96932.1	421		Gam_421_SFC96932.1	MIDPDALNVWYGERLLGYLWCNADGRMGFQYDAAWLEDGFRLSVRLPLQAEPFPPEGRSAHAFFANLLPEGGARERLVRSRRLSDNDFLLLREFGGDCAGALSLLPVEADPATAGAYAPLSSTELHQLVLQHGRAAYAPRHGGPQPRLSLAGAQDKCPIFRGADGHYALPTGTAASSHILKFRVDEFANVPLYEAFMNRLAQRVGVPTPETHLEQSEEEAFLVIQRFDRTWQDGTLRRLHQEDLLQALGPERFRGKYEAEGGPGFPECAGLVREVSEDPITDLRNLLRWQIFNTLAGNADGHAKNLALMQVVPGSNRWRLAPFYDLVCTRAIDGIDTRLAMSIGGEWEPEQVTAEHWHALARASGLRPRLVDELRAEMTAQLPTACAATRAEFETAYGP…		hipBA	SFC96958.1	100	Gam_100_SFC96958.1	MIPIGKKAPRHYGIVRSPEELGRVMRAHRKGRRLTLEETADVGGTGIRFLSELERGKATAQLGKTLETLRLLGLEVVVVPRGMADRVQQLLDQAAEDERD				HTH
KRG17304.1	417		Gam_417_KRG17304.1	MNSSDILNVWYEKNLVGKLWRNEVGVMGFEYDKKWLISGFQISYQIPLKNVKYEPAEGKAHSFFANLLPEEGARDNIVRELKIPNTDFDLLRKLGSECAGALSILPIEADQEDSFHYKELNKEQLKIIILRKGSHLQDISGEPLPRLSLAGAQEKCPIYYSNEKYYLPQGTSPSSHILKFEVPNYKNIPAYEYFLTQLAKTIEIPVVDCKLKKMGEIHYLLITRYDRVLTNGRIKRLHQEDFCQTLGISYRKKYEIDDGPKFLDCYKMLEKICTYPLKDQENLLKWQIFNFLAGNSDGHSKNISIIYKENKIELAPFYDLVCTRAIERISTKLAFSIDEKFEPSEIMLKDWLAFGKECKIKEQYLKKLIKEIATKLISNVDLVRKQFEEEHGPYPALQR…		hipBA	KRG17303.1	90	Gam_90_KRG17303.1	MPIRSHETPPPFGEIETAKELGNLIRKYRKSQGLTLEKVSALTNVGTRFLSELERGKETAELGKTLLILNKLGITVNLQPRGQTKSLLPL				HTH
ARU28291.1	418		Gam_418_ARU28291.1	MLDDTDGLNVWSGLQLVGYLWRNAQGLMGFRYDDEWLEAPERFAVSHALPLQAGEFAPESGLAHRFFANLLPEGGARDQVVRDLKIANTDFDLLRAIGGECAGALSVLRAEYSPVVQHDYYKLSEEELTRLVTRKGQPYTWTDHERPRLSLAGAQDKCPLLVKDDQYWLPKKESPSSHILKFELADYRNLPAYETFTTLLARAIGLPVVDIHLQSIADTHFALIKRYDRLIDNQRQIVRSHQEDFCQALGFGHERKYQEDGGPSFADCYQLVQEVSSDPANDLQHLLHWQIFNVLAGNSDGHAKNLSLLYMPQKEIRLAPFYDLICTRAIERIDYHLALAVGDERNPGVITTADWADLAQRCGLRPRFLQERVRTLATALLQQLQPVKEQFEALYGAYP…		hipBA	ARU28292.1	93	Gam_93_ARU28292.1	MKEQTEYGVIRSAEELGKLARAHRKQRKLTLETISGLGNVSTRFLSEFERGKETAELGKVLKALRTLGLEVIIQPRGVASHASPLKQKEDKNA				HTH
KGE03689.1	417		Gam_417_KGE03689.1	MTDPDILNVWHEQRLVGQLWRNTTGAIGFRYDTAWITGGGFAVSRSLPLAIREFAPEDGIAQRWFANLLPEGAVREHIVRDLKLPNTDFDLLRAIGGECAGALSILPVDQQPSGQQQYRPLTAKDLADLAARRGQIYAVWPADERPRLSLAGAQDKCPVLVRDDQYYLPQGEAPSSHILKFELADYRHLPAYETFTTQLADAIGLPVVAITLRSIVKTRYAQIVRYDRPWDERGEVQRLHQEDFCQALGYGHEKKYQEHGGPSFAQCYRLVQEASSEPAIDVQHLLRWQIFNVLAGNSDGHAKNLSLLHLPDDAIRLAPFYDLVCTRAIERIDYHLAFDVGGERNPSVITPADWESLARQCDVRPQFLGNLVRETADALQERIGPAREEFEARHGAYPA…		hipBA	KGE03690.1	94	Gam_94_KGE03690.1	MTEEDSIYGAVQSVEELGRLARAHRKQRRLTLETVSGLGNLSTRFLSEFERGKETAETGKVLKALRTLGLEVIIQPRGRATPAHRTGRTREETS				HTH
AEK57397.1	417		Prot_417_AEK57397.1	MRNPDVLQVWYEQRRVGQLWRNSSGALGFRYDSAWVQDGGFAISHSLPLTATEFPPETGLAHRWFANLLPEGSVREHIVRDLKLPDTDFDLLRAIGGDCAGALSILPEDRQPSTQRQYRRLSETDRIQLVRRRGQIHTDLSAGEPPRLSLAGAQNKCPVLLREGQYYLPQEEAPSSHILKFELVDYRHLPAYETFTTRLAEAVGLPTVAIELCSIAGIHYAEIVRYDRFQDERGEWQREHQEDFCQALGYGHAHKYQEHGGPSFAQCYRLVQEVSTEPAYDGEALLRWQVFNVLAGNSDGHAKNLSLLHRPDGTIRLAPFYDLLSTRAIARIDPNLAFAVGQQRSPQRIQATDWDGLARACGVRPRFLAHIVEQTATALLDRLDATREAFEVRYGPYPA…		hipBA	AEK57396.1	94	Prot_94_AEK57396.1	MTDTDPDYGVVSDVQALGRIARGHRKRRRLTLETVSGLGNLSPRFLSEFERGKETAEIGKVLKALSLLGLEVVVQPRGWSKRKSISSTDPQEKA				HTH
ASK35739.1	420		Gam_420_ASK35739.1	MSRALNVWYQDRKVGRLLDSGDGRMAFIYDGDWLEHGWAISCSLPVNETGDFLPPDLRGHHFFANLLPEGNARDRLVRQLGIADDDFTLLETLGDDCAGALQLLPEGQVPNVSSNALRPLREADLITAIERGRAQWLDGDDAPRLSLAGAQDKVPVRATAGEHGIWTFQLPESGAASTHILKLPVRDLKQVPLLEIYTTYIAGKLGLPVAPVRLVRIGPHIASLAERYDRQSRDGLVSRLHQEDLCQAQGRSHASKYDAGSNAFSELAAVIQQHCQAPAVDLQALARWQIFNALAGNADGHLKNLSLISHGHDGWSLAPFYDLVCTLAIDNISHQLALPVGRHTDPGNLHRKHWDVFAEQLGMTTKRIQRLIQEQSSALSENLDAWHRNFIEEHRLAGE…		hipBA	ASK35738.1	80	Gam_80_ASK35738.1	MSAVPRQYNVDSPAELGRRIRAARKAQGLTQVDLAEIAGVGPRFLSELERGKDTVRLGLALRIARLVGLDLFAVPRGGAS				HTH
SDL08038.1	423		Gam_423_SDL08038.1	MSRLETLNVWHGTRLVGTLWQGGDERLMGFEYDDAWIATGSAISNSLPLDRKHWPPEDQRAHRWFGNLLPEEQARAALIKRLGIVDDDFSLLEAIGGDCAGALVILPQGQLPAQEGEYQPLPQDKLTQWAAFRERYALMAGDDPSTRPRLSLAGAQDKIPVLVKSGELYLPHGAAASSHILKFAVEGREAVILNELYLNTLANLAGLPCARTEMRYAGRHAYLLVERYDRSGIDTAKLQRLHQEDLCQAMGLARTHKYQIPNGPTFAQCVQMVRQACRPAAKSVLQLLLWQIFNVLVGNSDGHAKNLSLLQDDKGNWQMTPAYDLVGTVVLGYHPGLAFSIGGQFNSQQLLPRDWQAFADECGFSYPFVKRQIARLAARLAELIDSRCLQQALTDAGLS…		hipBA	SDL07989.1	83	Gam_83_SDL07989.1	MKEHEEPGATRISDAKVIGQLIRETRKSQGLTLETLAGLCGLSIRFLSELENGRETCSFVRIMQVLDTLGIELVALPPEGDAR				HTH
SFH70803.1	423		Gam_423_SFH70803.1	MSRHDELFVWRDEHRVGTLWRGDDGRSMGFEYDAEWQATGQAISSSLPVTQSLWPPEDAVAHRWFGNLLPEEQARDALIKRLGVPDDDFSLLEAIGGDCAGALVILPPGRQPQRDGAYQPLALDKLSRWAAFRERYALMDSDNDEARPRLSLAGAQDKLPVHWRDGTLYLPTGSAASTHILKFAVEGRDQVILNELYLNTLARHVGLACPATTMHFAGRHPYLMVERYDRVGHGTASVTRVHQEDMCQALGLPRSRKYQAFNGPRFGQCVQTVREACRPAATSIQQLLTWQIFNVLVGNSDGHAKNVSLLQDERGRWQIAPAYDLVGTIVLGYHADLAFSIGSQFNSKQLLPRDWQHFSQECRFSYPYVRRQILEIASRLGETSDSEALRNDLAQAGLP…		hipBA	SFH70783.1	89	Gam_89_SFH70783.1	MNMNLKGARERGLACLKVDDAMSLGKLVRQVRKSQGLTLEMLAGLCGLSIRFLSELENGRETCSFVRIMRVLDTLGIELHACPPEAMTE				HTH
PMR71643.1	427		Gam_427_PMR71643.1	MWAEHSLPERTGKWPRLLRLRTHHDGARCPGYRSRRLSHRGDPVVRPQQELHVWRDEQRVGTLWRGDDGRLMGFEYDDAWQATGQAISHSLPLSRKTWLPEDQRAHRWFGNLLPEEQAREALIKRLGIPDDDFSLLAAIGGDCAGALTILPPGQAPLSRDQSSGDYRALELDRLGQWAAFRERYALMADDDPAKRPRLSLAGAQDKIPVLVWDGALYLPSGVAPSSHILKFAVEGREQVILNELYLNTLARLAGLACPPTAMGHASRHPYLIVERYDRRGIGTRHIERLHQEDLCQAMGLARTQKYQAFGGPRFGQGVQRVREACKPSAASIQHLLRWQLFNVLVGNSDGHAKNVSLLQDAQGRWQIAPAYDLVGTIVLGYNPELAFSVGEQFNSMQLL…		hipBA	PMR71667.1	80	Gam_80_PMR71667.1	MQPPGSVNIRDAKALGQLIRRTRKQQGLTLETLAGLCGLSIRFLSELENGRDSCGFGRIMMVLDALGIDLVAYPTEETPS				HTH
EPC04167.1	431		Gam_431_EPC04167.1	MVTRQDELRVWRDQQRVGTLWRGDDGRLMGFEYEEAWQTSGQAISHSLPLSQKTWAPEDLSAHRWFGNLLPEEQARDALLKRLGLPDDDFSLLAAIGGDCAGALTILPPGQAPQSPASPPHDDNHYRPLEPGRLDEWAAYRERYALMTGTDPSKRPRLSLAGAQDKIPVLMLDDMLYLPSGNAPSSHILKFAVDGREHVILNELYLNTLARLAGLACPPTSMHYAGRHPYLIVERYDRCGIGTYHLERIHQEDLCQAMGLARNQKYQAFGGPRFEQGVQTVREACRPSAASIQHLLRWQIFNVLVGNSDGHAKNVSLLQDEQGRWQVAPAYDLVGTIVLGYHPDLAFSIGESFNSMQLLPRDWQAFAKECRFSYPFVKRQILEMASLLADLADSAQMQD…		hipBA	EPC04168.1	76	Gam_76_EPC04168.1	METSITIRNSKMLGQLIRDTRKQQGLNLETLAGLCGLSIRFLSELENGRETCGFGRVMRVLDALGIDLIAQPLGES				HTH	Large_Overlap_between_A_and_T
SEA01472.1	409		Gam_409_SEA01472.1	MLQVLYADQTVGQLWSEARELCFCYAASWVQASHAFPLTPQLPLGLQPFRGDKVLFFFSNLLPEGAVLDVILKLKRLPRGDVYAQLAAFGANALVPESEIHQRQAAYQPYTTEHIRADLVRLKDHLPLLFQHGELRLSLAGAQDKIPVHYAAGQFGLPMGGAASTHILKPTIQPEKLFPDAVLNEAFCLRLARLSGLDAVKSEVVRLPETVLVVERYDRMVQVGQVQRLHQLDFCQLAGVLPDQKYAKDGGPSLADIFRLIDQYAAVPGRDRLKVLDWVVFNYLIGNADAHAKNLAMLLMAGNRLQLTPLYDLLCTTVYPSLDTRMAMAIGGEYRPEWVQQRHWQRFAAEAGINPTLLQKRSLALSKRVLANIQPVVAELAVGNCPLIADIIRLVQKRA…		hipBA	SEA01419.1	85	Gam_85_SEA01419.1	MSDKSDISKRRRHASTGNDPVLLALGDQIRTARLANTMTQEELALVSGVGRELVIQLENGKPGVTLGKACRVLAALGLQLTALER				HTH
RYZ51608.1	408		Prot_408_RYZ51608.1	MKELHVYYEMDRVGTFLQDDDLIHTFHYHSSWLQNPSRFPLSLALPLKDEHFGNRITLSFFENLLPEGNILDKIQSSQHVGGPFDFLAHYGSDCAGAISILQPGHEPLVSKSEKIQKIDMSLVYDSIESKSSVASALAEENVYLSLAGAQDKFAAIEKSGEIYLPTDGAPTTHIIKIPIHHSKIKDSVYNEHFCLELAAAVGMPTAKSKVLEGPHPLLVVERYDRYIDAEGIHHRLHQQDFCQAQGILSESKYENKGGPNLKQNYDLVAATLPVKARLKSLELFLKWLSFNLLIGNHDSHSKNLSFLLTKTGLEIAPFYDLLATTIYPQLTPNFSFKIGDRDNFSQIGKNQIEQQEELFGIKKNTLLSQIIEMDRKINKSAFSLMDRMKTKFPEVTVFD…		hipBA	RYZ51609.1	73	Prot_73_RYZ51609.1	MHNNYINDSKDAAEVIKKRRGELGITQKQLADFCNLSHNGISKLEGGETDIKLSTLLKMSVILGFKITLEMDE				HTH
WP_066983871.1	421		Gam_421_WP_066983871.1	MKRLCVYASDQLVGYLHENDGNGLAFIYASDWLALPNAIALSPELPLSADLFSGEAVSAFFENLLPEGDVLDFISKAAQISAGNVFGLLERFGGDTAGAFSILPEGLLPSDEPHYLPVTPESINLWFDRSRGIPLDISGEQARMSLSGAQDKMTVFIDQLGNVSLPLGAAPSSHIIKPSIQHRQDIPHTAINEALVMTLAQRIGMDVAKVDYSLELNAIVIARYDRTLGKDGRLSRLHQNDLCQILGIPSGKKYEAEGGPTLKACFDAVLARSVQPAVDKKRLIEWVIFNVLVGNMDGHAKNLSLMSKGTRTQLAPFYDLVCTAVYPHLSQKLAFKIGGENRPQWLMSRHWDRFAEDIVVKPKFVRKVTGDMIQRIELVLPAVAAELGAIVGKPDELHM…		hipBA	WP_066983868.1	79	Gam_79_WP_066983868.1	MTSKMQPFGNITSAKDIGQIVANHRKAQSLTQAELAGLAQTGTRFISDLENGKGTVQFDKVMLILDLLGLDVVIRDRLS				HTH
WP_011830296.1	418		Beta_418_WP_011830296.1	MQPRPDRLDVYYGSDRVGAVHDSAPLAFEYASTWLEAGQRMSLAAIPLQPGRQATPEVQAFFENLLPEGELRDYLAAQRKASTLFSLLLAVAGDTAGAFVLVAAGQTPEPPRYEATTWEAIAAILAKRSASAIDIHEQGDRISLAGAQDKTSLAIFDDGVPQLPKGTSPSTHILKPNIRRLAKVWHSAANEAIVMRAAALAGLPTAEVFYEPRTEACVVRRFDRQLRADGTLARLVQYDLCQLAGTVSDRKYEKEGGPGLAACADLIRRYSAQPAVDLRHLVRWVFFNLYVGNNDSHAKNLSIYSVPGQGVTLTPFYDLLCTRLYPGLSPEFAFAIGGEVRPGEMGAEHLALMARQLGMQPRFLAQQARDMADRVPTAIDQAAREIAPALTPAACTLAE…		hipBA	WP_011830295.1	94	Beta_94_WP_011830295.1	MPSSAQDLPLGHSADSETPIRSSVELGLVIREQRKRLALKQLDLAGLGNTGNRFIVDLENGKPTVQLQKVLDLMDLLGLEVVVRTKASRSTSSL				HTH
OOG88786.1	418		Beta_418_OOG88786.1	MARPDTLDVFFGTERVGAVRDASPLVFEYAPAWLQRAPPRPVAAIPLMSGPQQSDAVQAFFENLLPEGELRVYLSAQRKASTLFAMLLEVAGDTAGGFVLLPAGQAQQPARYEATTWAALAVVLKAKSAAAIDLQGGDARISLAGAQDKASIALFADGVPQLPRGTAPSTHILKPDIRRLAKVRESAVNETVIMRTAARCGLPTAEVFYEPLTRACVVRRFDRVARADGGLDRLIQYDLCQLAGTVSEKKYEKEGGPSLAACAAIVRRTSSQPAVDLRHLVQWVFFNLYTGNNDSHAKNLSIYELLGVGTRLTPFYDLMCTRIYPGLSREFAFSLGGEVLPGSVGREQVAALARELGMGAPFLQKTAAELARQLPAALHAACDELAPLLAPSGRVFLEK…		hipBA	OOG88785.1	90	Beta_90_OOG88785.1	MPNSPKVPVGHSADRAAVVKTSTELGALVRSQRTRLALRQLDVAGLGNTGNRFIVDLENGKPTVQLQKVLDLLDLLGLEVVVRPKSQQAS				HTH
WP_057291109.1	450		Beta_450_WP_057291109.1	MSDQAVPNALSVYMDDELVGTLHRTDPLSFSYVNSWLGRPGATALHATLPLAPGSNNSAQVHAFFENLLPEGDQRKIISLRHHVSSVFGMLSMVGGDTAGSVVLLPEGQAPQHPIYQRLTWEQVNALVHADGELAGERAAVEKAAADLPKPRISISGAQFKMLVSLTEDGHPLRPMGSAPSTHILKPDMVRPDIKIFASAVNETIIMRAAQLCELPTANVTYQPVVKACLVERYDRVIREDGLLKRLWQADFCQIAGKPSDVKYEADGGPSFRDCFEILKDSARPAVDQRNLLRWLFFNLYVGNNDSHAKNLSMIATDEGLRLAPFYDLMSTRVYPGLGQNFAFTIGGETEPGKIGPPQIRALAESVRVGPKYVEKIAREMAVQVETAIPMAVREVELL…		hipBA	WP_057291110.1	86	Beta_86_WP_057291110.1	MEEKLPHRNGGDFPIAVSRMEDIGSLIQQVRKSQGMTQLDIAGLGGVGNRFIVDLEKGKKTVQMQKAMDILALLGLEVVIRKKGKS				HTH
EGF31864.1	421		Beta_421_EGF31864.1	MKITGNDDTLAVFLESALVGTLYNDQPLAFEYAAAATRALTPEIPLQAGKINTSFVHAFFENLLPEGDQRTLISLRHHASSVFGMLAIIGGDTAGSTVLLPSGQLPQPASYQRSSWEAVNALLHGGDGAAGESGELAGGSESGPRLSISGAQFKLLVSIDPDDNPLLPLGNSPSTHILKPDMVRPDIKLFASALNETIVMRAAHLCGLPTAAVRYRREVKACLVERYDRYRDVAGVLRRHWQADFCQLSGKASDIKYEADGGPTFAQCFALLRTHSVLPAIDQRNLLRWLFFNLYVGNNDSHAKNLSILATPDGPRLAPFYDLMSTRIYAGLGKQFAFQIGGENLPGKIGAPQVQSLATSLGVTPKYLLTIAGDMASKVDAAVALAANEIGQDLSPAEL…		hipBA	EGF31863.1	86	Beta_86_EGF31863.1	MKNSPIGKKNPVHPAIMSVPELGALVRQARKAQGLTQADIAGLANTGTRFLVDLENGKPTIQLQKTLDVMALLGLELVVAKKGAPR				HTH
EUJ09337.1	419		Beta_419_EUJ09337.1	MRAVKKLAVFRGAELVGMLLDETPIRFVYETSWRQKHQAPVSPNMPISQAEHSGQAVESYFENLLPEATIRDLLTRKHQVTSIFGLLSIIGGDTASDLTILPEGEVPQPPQYQAITWQDIADAFTQPQGIIRDIQEEGGLRISLAGAQRKLSICIDSNGNPLIPLGSSPSTHIVKPDIKGIEGVWASSINETFTMRLAAMLGLDVADVSYHSIAKACVIKRYDRLLDTNGQIQKLHQLDLCQIDGKPSTIKYESDGGPTLLRCRELLSQNGVVAADTKRFIQWVFFNLYVGNHDSHAKNLSIYFLPKHGVRLTPFYDLLSTSLYSGLSRKFAFKIGGENKPSNIHRDQVIAMSALLGFKPKYVLTVAEEISNDLLAKLHATSEEVNVMASVGTEQTMVD…		hipBA	EUJ09338.1	83	Beta_83_EUJ09338.1	MMNEQNKPNQYVKIKSTKELGSFVREFRVAQKMTQADILGMANTGNRFIVELENGKPTVQFQKVLDVLDTLGLEIVIQKKANF				HTH
OZI50724.1	418		Beta_418_OZI50724.1	MATVDALDVYAAGRCVGRLFDDQPLRFRYDPAWLAWSEARPIAPDLPLGEQDLVGDHVFAYFENLLPEGNLRRLLSVSRHASTVFGLLRSVGGDTASGVTILPQGEKPAPPSYRPTSWAEIAQRMQQAVVPALVAENAEGTRVSLAGAQDKLLLMVLPDGSPAIPEGTAPSTHILKPDIRGLDGVWSSALNETMVMKLAAMLQLGAAEVEYQPDTRACLVRRYDRRPDGAGGLARLHQLDLCQLAGTPSEVKYEADGGPTLAQCREIMRRMGVTAQDVQRFVRWVLFNLFVGNNDSHAKNLSVIQDARDAWRLTPFYDLMCTAIYPGLSRQFAFRIGGEMLPGKIGMSQLQALGRDLGVSGRYVLRAARELADELPAALEKVVAELRGQTRAGTEHTLL…		hipBA	OZI50725.1	81	Beta_81_OZI50725.1	MPIDVYAPTKVRTSAELGKLVKAVRAEQALLQVDLAGLAGTGNRFVVDLERGKPTLQLQKVLDMLDLLGLEVVIQRKRGDF				HTH
WP_075369560.1	421		Gam_421_WP_075369560.1	MASNEALDVYHGDYLVGRLYNAQPLRFEYEPPWQASPRAVSLSPSLPLTRRVHAGDDVVAYFENLLPEGDLRHHLEIRHHTSTLFGLLKAIGGDTASGFTLMPSGEALGVPRYRPLSWSALAEHLHNRERSPLLSQQSEGARISLAGAQDKLLLMLMEDGSPAIPVGSAPSSHILKPDIRRLSGIWASALNETFCMQLADTLGLEVAEASYQLDTRACLVRRYDRAPDDRGGLRRLHQLDLCQLSGSPSSIKYESDGGPGLARCRELLQQAGVPARDLQRLIGWFFFNLLIGNNDSHAKNLSLLQADEGPRLAPFYDLMSTTLYSGLSRHFAFQVTGENRPGSIEKSHLESLARSMRFQPRYFIKQGLQLAEQMPIALEATRASLEEVAQPGKEQILLE…		hipBA	WP_097022566.1	87	Gam_87_WP_097022566.1	MADLAPPKTLSDRIRYSEDLGKLVRQARTEQSLLQIDLAGLAGTGNRFIVDLERGKPTLQLQKVLDVLDLMGLEVIVQRKGTHQHGE				HTH
APX91972.1	421		Gam_421_APX91972.1	MASDDTLALYHGDRHVGRLHDTQPLRFEYAPAWLEHPEAVSLSPSLPLSQQVHAGDAVLAYFENLLPEGDLRRHLELRHHTTSVFGLLNAIGGDTASGFTLLPPGETPAPPHYQPVSWQALAKHLRHRERGPLLSQQGEEARISLAGAQDKLLLMVQADGSPAIPEGSAPSNHILKPDIQGLRDVWASAINETFCMRLAAELGLEVAETRYQPETRACLVRRYDRVADEQGRLRRLHQLDFCQLAGTPSLIKYESDGGPGLARCRELMQQMGTPAKDLQRLIGWCFFNLLIGNNDSHAKNLAILYTDEGPRLAPFYDLMSTTLYSGLARRFAFRLNGEDRPGSIERSHLEALARSMRFQPRYFIKLGLELAERMPAAIDATLATLSPEAHQATEQTLLE…		hipBA	APX91973.1	87	Gam_87_APX91973.1	MPTNDVPLPQAATIRHSEELGKLVRQLRAEQGLLQIDLAGLAGTGNRFIVDLERGKPTLQLQKVLDVLDLMGLEVVVRRKGGHRHGQ				HTH
SFU57540.1	421		Gam_421_SFU57540.1	MASDNAMEVYHGDDYVGRLHDGEPLRFEYAPAWQEHPMALALSPSLPLTQRVHIGDEVLAYFENLLPEGDLRHHLALRHHTTSVFGLLKAIGGDTASGFTLLLPGESPAPPTYRPISWEALAEHLRHRERGPLFSQQGEEARISLAGAQDKLLLMLLEDGSPAIPQGSAPSSHILKPDLQGLRGVWGSAINETFCMQLAAELGLGVAEASYQPHTRACLVRRYDRVPNEQGGLRRLHQLDVCQLAGTPSLIKYESDGGPGLLCCRELLQQAGTPAKDLQRLIGWFFFNLLIGNNDSHAKNLAILYTDEGPRLAPFYDLMSTTFYSGLSRRFAFRITDEDRPGKIERSHLQTLARAMRFQPRYFLHQGLEIAERMPAAIDSSLASLSAEAHAGTEQTLLE…		hipBA	SFU57527.1	94	Gam_94_SFU57527.1	MPKHSSPAHDAPASALLAIPIRHSDELGKLVRQLRAEQGLLQIDLAGLAGTGNRFIVDLERGKPTLQLQKVLDVLDLMGLEVVVRRKGGNRHGK				HTH
AJP48019.1	452		Beta_452_AJP48019.1	MSALIVSANGTPVGTIEIENGRWKFSYATEWKDYALSPNFPIATRKFEDTTDAKPVEWFFENLLPEGRLRDLIAFRDRIDPRDTWALLIRHGQDTAGALSLIPEGFDVAPEEILVPLAREALQEKIEASRARNLPLMASWEEIRMSLAGAQEKLGLRIDAHGAMFLPEGSAPSTHIVKPENASADFPHCPANEFFCMRLAHELKVPVPAVGLLHLPEPLYVIERFDRVPLEQSAEKVAGTTFGRLHQIDLCQALGVAPSKKYESEGGLGLHHLFGVLRGTFIDRPIVAANAVVQWVAFNYLIGNLDAHAKNIAFLMRGQKAAVAPFYDMLCVEAYLPRQTMSMAIAGENKPGWVEGPHWDAMAYEAGVAPRLVRGILSRMSADLPEAISRIIGDERLLP…		hipBA	AJP48018.1	78	Beta_78_AJP48018.1	MANREVGISSVVELGEILRAVRKESGLTQRDAAALCNVSLPFLNGLEQGKPTAQIGKVLSVCSRFGIDVRLRLPGETT				HTH
BAO29654.1	454		Beta_454_BAO29654.1	MSQLRVLSDGVWIGTLDVTEGRWSFAYAPEWTHHPLAPGFPLTVRDYQDAGEHRPVEWFFENLLPEGRLRELIAFRDRIDPRDSWAFLVRHGQDTAGALSLVPVNPDGEVPGEVLVPLSQEDLQAKIEESRKRNLPLMASWDDIRMSLAGAQEKLGLRIDPDGVMFLPEGTAASTHIVKPENASADFPFCPANEFFCMRLADELKVPVPQVSLRHLPEPLYIIERFDRNRPKPKKGEGASPIKRLHQIDLCQALGVSPSRKYESEGGLGLHHLFEVLLGPFIDRPAVAVNAVIQWVAFNYLIGNLDAHAKNIAFLLRGQKAEVAPFYDMLCVEAYLPRATMSMSIAGENKPGWVEGIHWDALAYEAIVAPRLVRGVLSRMSNALPDAISKVIGDERLLP…		hipBA	BAO29655.1	82	Beta_82_BAO29655.1	MTREVSISSIRELGDTLRRVRKESGLTQRDAAALCNVSLPFLNGLEQGKATAQVGKVLTVCQRFGIDVRLRLPMAPDSEGVA				HTH
TCP14635.1	422		Beta_422_TCP14635.1	MIRLRVWANARPMGWFGHEAGEFFFEYDRQWLEQPGGYVLAPQFALESQRFKGVLVRNFFENLLPEGQVLEDVLAAIHLRDASPFDVLGTLGKELPGVLSLLPENQVRAQQQAYELLTHEALSQRITQREQVPLLMANAQATMSLAGAQDKVGLRFDSRTRRFWDSVGQSPTTHILKPDIRQARYAPSAINEFACMELARALKLPVPKIWLLRVPEAAYVIERYDREVPAHGDIVSLHQIDGCQLLGHGSGWKYERTGALVSLAKLANALRALGVRGKDMLAFQRWVMFNYLIGNADAHAKNISVLIDGGRPGYRLAPFYDLVCVRAYGDTGLALFIGDEETFDAVGLHSWEAFCQDCGFALKETLMELRAMAEDFIPAWDKVRARIDKQNKPSDAERA…		hipBA	TCP14634.1	89	Beta_89_TCP14634.1	MNITSESLATLASQLMTERKRQKLSREQAAAVCNVSTSFIRDAESNPARCSLGKLLLLMRGLGLSLQAEGWSDEPQATQAAAAEGSGPA				HTH
ABM35842.1	422		Beta_422_ABM35842.1	MIRLRVWANARPMGWFGHAAGEFFFEYDAQWLAQPGAYALAPQFVLNAQTTRGALVRSFFENLLPEGEVLDDVLAALQLRGASSLDVLGRLGAELPGVLSLLPEDSMPRIQQDYRDLPFAELSARLAHRTATPLLVSNTQAGMSLAGAQDKLGLRFEPRTRRLYDSVGASPTTHILKPDTRQLRYQPSAINEYACMKLAQALKLPVPKVWLLRVPEAAYVVERYDRVLTAGNIVGLHQFDGCQLLGHGPGWKYERSGGLASLPKLVAALRALRVRGSDLLQFQRWVMFNYLIGNADAHAKNLSLLVDGKGYRLAPFYDLLCVRAYGDEGLALFIGDDETFDAVGAHSWEAFCTDCGFGLAPTLVEFRRMALALLPAWGKVQTSVAKEKGVTEAERAMLA…		hipBA	ABM35841.1	92	Beta_92_ABM35841.1	MLFTPATLSTLAHYLIVERKGQGLSRAQAAAVCNVSPSFIRDAESDPARCSLGLLLQYMAGLGLLMDVAGWSHDVQAPIDFPGVVGDAEGNP				HTH
ABE42576.1	416		Beta_416_ABE42576.1	MIRLRVWANVRPMGWFGHEAGEYFFEYDAQWLEQPGAYVLAPQFTLVGTRFTGPLVRSFFENLLPEGTALDDVIAALALRDPSPFELLGQLGKELPGVLSLLPEDGQSAMLQQYRPLPYEELSERIRGQKPLLVSNEQTTMSLAGAQEKMGLRFDKRTNQLSESVGTSHTTHILKPDTRQKRYQPSALNEYACMKLARALKLPVNDVWFLRVPEPVYLVERYDRVNLAGNIVGLHQFDGCQLLGHGSGWKYERQGGLASVPKLVAALRALPVRGSDLLKLQQWVMFNYLIGNADAHAKNLSVLVDEKGFRLAPFYDLLCVRAYGDTGLALHIGDEDAFDAVGAHSWEALCKDCGFRLPETLKGFRKMAQDLLPAWQKTKAAIIKDVAPEKRELELLEKM…		hipBA	ABE42575.1	89	Beta_89_ABE42575.1	MQLKVQNLSELAQGLIVERKRQGLSREQAAAVCNVSESFIRDAESDPGRCSLTKLLQLTQGLGLTLTLTGWQIGGTTSDSHPNTKVSTS				HTH
PQA79668.1	419		Beta_419_PQA79668.1	MIRLRVWANAQPMGWFGHEAAQYFFQYDEQWIKDEAAFPLAPQFELRLEPHRGDAIKTFFANLLPEGTPLDEILNQIQLRDANTFEIIGEMGADLPGVLSVLPEGKEPDTQQKYSELSKEELSQRVKARAQKKPLLTSNEQTRMSLAGAQDKVGLRYDGKRDRLYDSVGGSPTTHIAKPDSRLEKYQPSAINEYLCMKLAHEMRLSVPRVDLIQVPETLYVVERYDRAVVKGAIVCLHQIDACQLLGVGADWKYERQGGLVSLKKIVHAFRGLMLSGKDLLSVQRWVMFNYLIGNSDAHAKNISLMVNSQGYELAPFYDLLCVQAYGDNDLALFIGDESTYDAVGSHSWEAFCEDCGFGFKPTMRQFRKMAEDIGKSWDKTVATAISQHQINESEKALV…		hipBA	PQA79669.1	145	Beta_145_PQA79669.1	MRIEESQLNKLAKALESERKRQKLSREEAASVCGVSASFIRDVEANPENCSLGKLVKLISGLGLSLNVAGLPQVEELDKERLQKAQKLGLHIETNPKTRAGLGLHMTHPSKRSDFGVSDDQVVTPRGLRQALGSGIASLGNGGKS				HTH
ALK91310.1	419		Beta_419_ALK91310.1	MIRLRVWANAQPMGWLGHEMAQYFFQYDEEWLKAKDAFLLAPQFELRKEPYRGDAVKTFFGNLLPEGTPLDEVLNQIQLRGANTLELIGELGADLPGVLSVLPDHVTPNQLQKYSELSKAQLSARVNARADKQALLTSNAQTRMSLAGAQDKVGLRYDDQRGLLYDSVAGAPTTHIAKPDSRLVRYQPSAINEYLCMKLAAEMQLPVPPVYLLRLPEALYVVQRYDRVVVNEEIICLHQIDACQLLDVGSDWKYERQGGFVSLKKIVHAFRDLKLSGKDLLSVQRWVMFNYLIGNSDAHAKNISLMINSQGYVLAPFYDLLCVQAYGDNDLALFIGDENTYQAVGAHSWEAFCADCEFGFKPSMALFRKMAKDIGKSWEKTVGAATRQLQLSTAETLLI…		hipBA	ALK91309.1	79	Beta_79_ALK91309.1	MKIETSRIHELAKALETERKRQKLSREEAAAVCGVSTSFIRDVEAHPESCSLGKLVRLASGLGLTFHITGLSQTEGDPS				HTH
PQA83373.1	419		Beta_419_PQA83373.1	MIRLRVWANELPMGWFGHQAGQYFFQYDDDWLRSAHAYVLAPQFVLRTEPHFGEPVKAFFANLLPEGAALEEILSAIHMRDASTFEIIGQLGEELPGVLSVRAEGNVPSEQQQYSALSKGELSQRIKDRDQQKPLLTSNEQSSMSLPGAQDKLGLRYDAKRDRLYDSVGSTPTTHIAKPDTRLVKFQPSAINEYLCMRLAAVIKLPVPPVHLIQVPETVYIVQRYDRIVSGDSVKCLHQLDGCQLLGLGQDWKYERQGLVSLKRIVEALRGLQLPAKDLLSFQRWVMFNYLIGNSDAHAKNISVLIGETGYALAPFYDLLCVRVYGDDRLALYVGDEDQYASIGAHSWEAFCGDCGFSVKPTLTLFRKMAQDVTKAWATVTAQVTADYALSQQELALIQ…		hipBA	PQA83374.1	160	Beta_160_PQA83374.1	MKINDVTLVELALALSSERKRQKLSREDAAAVCGVSTSFIRDAESNPENCSLGKLAKFVNGLGLSLEVSGLEVAQSGLPKADRGLGLTPPAKTTPRGLIAAAMGLHQADFGVPDSQLVGRTKGGLPDLVQQKLSQPNSELGLAALVAQRGIKNKSKGESS				HTH
PIT80476.1	418		Beta_418_PIT80476.1	MIRLRVWANAQAMGWFGHEAGQYIFQYDPQWLASSCAYVLAPQFALSATPYRGEAVKTFFANLLPEGAPLEEILNAIQLRNASAFEVVGQLGAELPGVLSVLPEGQAPQTLQQYSVLSPDTLRQRLQQRHHSKPLLLANPQSSMSLPGAQDKMGLRYDAQRAQLYDSVGSSPTTHIAKPDSRLPHFTPSAVNEYLCMKLARAIQLPVPEVHLLHLPETLYIVQRYDRQVVDGHIVCMHQIDACQLLGVGSDWKYERQGGLVSLKKIAHALRALQLPAKDLLSFQRWVMLNYLIGNSDAHAKNISVLIDETGYALAPFYDLLCVQAYGDDRLALYIGDDDTYPRIGAHSWEALCDDCGFGVKPSLRLFKKMATDVPTAWAKVTQQAMAIHPFTATEHELV…		hipBA	PIT80477.1	115	Beta_115_PIT80477.1	MKIENSTLPSLAAALAAERKRQQLSREAAAAACGVSVSFIRDAESSPQNCSLGKLVQLINGLGLSLQAQGFQVTAQANTRRSKQAPLRADYGVSEAQIVLSTESAADSPTEAHQP				HTH and structural similarity with Stl repressor
TCJ14922.1	431		Beta_431_TCJ14922.1	MSTRELVVWLDSVRVGNLYDEGSHWSFAYTAEWLSDPRGFDLSPGLKRADSPVVDGSNQRPVQWFFDNLLPEENARLALAKAANTDVADAWGLLAWLGAESAGALTLLPPGATTGAPGQVPLSDAELDRRIRDLPRQPLQMGAPKRMSLAGAQEKLAVILTGDQLYEPSGGRPSTHILKPNTTAYGYPHSAVNEWFCMQLAAALKLPVPETRLLHVPSAVYCVARFDRRIDPGSGETRRLHTLDGAQLLSLSGHYKYAENNLDSLLAIIGHCRAKVQTRRDLFRWLVFNVLIGNGDAHLKNLSFYLDAGGVRLAPHYDLVSTAIYSTPDLDPQPPHWPEVALSMPLGTAKQFAEIRRGEVLQAAETLAIPARLAAGYLDELLRHIPTRADAVLESYRVL…		hipBA	TCJ14921.1	88	Beta_88_TCJ14921.1	MRTIVHSPEDIGLLVRATRIAQGIRTQDLTGTASVRFLTDLEAGKPTAQIGKVLAVLEGLGIHVYLDIPDDVTLPENLSDIRGRRISR				HTH
ESJ22821.1	431		Beta_431_ESJ22821.1	MNGDTRTLMASANGIGIGTLVEDNGVWSFEYDPLWLERPDRFALCPDLPLQPGRQTDTSTARPVQWFFDNLLPEEEQRTLLGTSAKLDIDDAWSMLAYYGAESAGAITLLRPGAQEPAPGRVPLPLETLNARILDLPRRPLDANAPKHMSVAGAQHKLAAILEGGPGHWSIWEPAGAEPSTHILKPDSRSETWRHTAINEFYCMRLAARSGLPVPATSFLRVPAPVFAVARFDRRSGDGRIWRRHVIDGMQIRGKSRVLKYAQSSTQTLKQLIALTLPRTASRLALFRWIAFNVLIGNGDAHMKNLSFFCEPRGYTLAPFYDLVSTVVYDTVTYRNHDPFWPDSELTMPIGNARHFRDIRRDDVMQAGVELGLAASAAAAELDALLATLEHAKRDVYEQ…		hipBA	ESJ22822.1	90	Beta_90_ESJ22822.1	MHVPISDPEMLGQLVRAARLSQRLTRDEVARGTGLSPTFISDVEGGKSTAQLGKVLHLLRELGVLLSAEAFDVEPWLKNPEAITKRRVRK				HTH
SMF49876.1	428		Beta_428_SMF49876.1	MAARTLIAWANGRRVGTLTDDDGIWSFAYDAEWASSPDAFPIAPAFPLNSESVTDGARDRPVQWFFDNLLPEEAMRVALAREAKLDASDAWGLLAYYGRESAGALTLLPDGDADLPGSRVPLSFEQLEARIRAMPRHALTAQAPKRMSAAGAQQKLLVILEGSHPDYSLFEPQGAQPSMHLLKPDMRVNGYPHSAINEFFCMRLAARLGLRVPATHFIRVPSACYVVDRFDRNTATDPAGRLHTLDAMQLLNKDKAFKYANATVTSLTECIDKLGAKGGARLALFRWAVFNVLIGNADAHLKNLSFFSTSVGYELAPFYDLVSTAAYNTPTYSEGGERWPDCELSMRIGEAIRFSEVGRADVLLMAEQLGMPRTGAERELDDLLRGLGKAIARVKADVS…		hipBA	SMF49868.1	199	Beta_199_SMF49868.1	MWRCRDRRRALAPLRGSRSVQGRHSALPPSDCRLGRSGAVARFFRSQSGTKQSFFDPDRFIRSRAGTERMTMLARNPIRSRADTNRSVFALFMAECSRAGTNQISMSQIIRQSEELGAFVRAVRMAQNLSRDELANATGLSPKFISQVEGGKATAQLGKVLQLLDELGIRLRAETSFLVSAEALARASRRRRKTGAAGS				HTH and structural similarity with Stl repressor
ABO58812.1	434		Beta_434_ABO58812.1	MAARTLVVSANGVRMGTLADDKGIWSFEYNAQWLASAAACPLSPAFALRGGAFTDTSSDRPVQWFFDNLLPEEGMRTSLAREANVAAADAWGLLAYFGRESAGALTLLADGEHEAPGALQPLPLDELERRIRAMPERALTATAPKRMSAAGAQQKLLVVLRGDAPDYALYEPIGSEPSMHLLKPDMRAAGYPHSAINEFFCMKLAGRMGLDVPDVHFLRAPSACYVIDRFDRDVAAQPARRLHTIDAMQLLNYDRGFKYQRANAQELARAIDRTSTRALARLSVFRWTVFNVVVGNADAHLKNLSFFVDARGYRLAPFYDIVSTVVYQTPTHRPDQRGDHWPDCELTMPLGAATRFADIDANALMAFGQALGLRERAAASELQRFLEPLDRHVAQTLDE…		hipBA	ABO58813.1	94	Beta_94_ABO58813.1	MSESQSVDTLGALAHLIRAARLQQGFTRDELANATGLSPKFISQVEAGKPTAQIGKVMLLLGELGVRLYAESSVEISEATALKAAQRRRSSHGG				HTH
SIO51037.1	430		Beta_430_SIO51037.1	MAARTLVAYADGRRVGVVSDERGIWSFAYDKDWLGREDAFALSPAFPLHAEAFIDGSSERPVQWFFDNLLPEEEMRTALAREAKVNASDAWGLLAYYGRESAGALTLLAEGEHEGSGGLQPLSYAELDARIQAMPQRALSTTAPKRMSAAGAQQKLLLSVRGDAPNYELFEPVGNEPSMHLLKPDMRSTGYPHSAINEFFCMQLAQAMGVRVPATHFMRVPSACYVIDRFDRDMAAEPVRRLHTVDAMQLLNYDRHFKYQNATAQVLRDAIEKTGTRAKARLDVFRWAVFNVLVGNADSHLKNLSFFVSAQGYMLAPFYDLVSTVVYHTPTYQPNQRDRWPHCDLTMPVGEATQFADISRKNMLAFGEVLGLPPKGSEKLLDEILAIVDTKVVDTRRAV…		hipBA	SIO51045.1	95	Beta_95_SIO51045.1	MRQSDDLISSMTELGDLVRASRLAQGLTRDELSIATGLSPKFITHIEAGKPTAQIGKVLHLLGELGITLRAQVSVDIPPALATKALQRRRTTHGS				HTH
ASL45368.1	431		Beta_431_ASL45368.1	MTTRKLNVFANSERVGTVIDENDIWSFVYEGNWLASKRAFPLSPAFPLQAEPFVDGSSKRPVQWFFDNLLPEERMRIILAREAKVDESDAWGLLAHYGRESAGALTLLKEGEIEPAAGLQPLAFLDLEARIKAMPDRALTAAAPKRMSAAGAQPKLLVTMRGNPPECELFEPVGNEPSMHLLKPDALDTTGYPHAAVNEFFCMQLAKAMGISVPQTHFIRVPTACYLIDRFDRDTSNEPPRRLHVIDATQLLNYARTFKYDEVTAERLQQTIEMTSTKAVSRLEMFRWSVFNVLIGNADAHLKNLSFFVTPFGYQLAPFYDLVSTVVYHTKNYQPERADYWPDCALSMPIGDARHFSEINRRNMLQFADALGVRARGAAQFLDEMLHILPERASTTLAK…		hipBA	ASL45369.1	96	Beta_96_ASL45369.1	MVDSDYPVTEMMALAILVRAARLAQGLTRDELANVTGLSPKFITHVEAGKSTAQIGKVLQLLSELGVHLYAQTSTTISPKLTEKARQRRRRTQHDD				HTH
RDU96855.1	430		Beta_430_RDU96855.1	MPIRELVAWANGERMGVVADNDDIWSFTYDPQWLASKSAFPMSPAFPLRQEPFIDGSSNRPVQWFFDNLLPEEGMRQALAREAKIDGSDAWGLLGYYGRESAGALTLLAPDENEPPGALRPLSFADLETRIIEMPHRPLTADAPKRMSAAGAQPKLLVTMRGQPPVCELFEPEGSAPSMQLLKPDSRSAGYPHSAINEFFCMRLARAVALPVPATHFVRVPTPCYIVDRFDRDTTAQPTRRLHVIDAAQLLNFSKDYKYDGANAQRLREAIDRTSTRANTRLEIFRWAVFNVLVGNGDAHLKNLSFFVTPLGYRLAPFYDIVSTVVYHTRTYQPERADQWPNCELTMQVGAARHFADISRQNMLKLAEELGLPGRGAERLLDEMLEVFRARVDETFEAV…		hipBA	RDU96854.1	95	Beta_95_RDU96854.1	MDQSDFPISDVAALGNIVRATRIAQGLTRDDLVNATGLSPKFITHVESGKPTAQIGKVFVLLSELGIMLHAQTSVAISAKTAEQARRKRRSPNAD				HTH
AMN46592.1	430		Gam_430_AMN46592.1	MNAAERQLVATINDQPVGRLREHNDLWAFDYDPEWIAKGFDLSPHLPRAQRTIIDGATSRPVQWFFDNLLPEEAARDLLAADAKIPAADAFGLLAYYGRESAGAITLRAPGESPGPGGYVELTDAELSKRIRKLPQQSLAAGAPKHMSLAGAQHKMAVSIVDGRLFFPQGETPSTHLLKPDHVDRENWPNSVANEYFTMRLARRVGLRVPHVDMRYVPEPVYLIERFDRERVDGDTRRLHIVDACQLLGLDRTFKYQQATVETFTNLIEHCTNRARARQDLAAWVLFNLLAGNGDAHLKNLSFHMDTSGISLAPFYDLVSTESYRTAPGSTPQWPHTPLSTRVGDAATFAQVSVGNYTAFAEALGLNRTAIKRLLQHFAPRMERAADELIQEFERREVP…		hipBA	AMN46593.1	93	Gam_93_AMN46593.1	MTPDTITIRDPKQLGAILRAVRKAQSLRQDELGRISHTFVGDLEEGKPTAQFGKVLEVLRELGVTVRLELPNDMDRVRFNRYLRYPTSSERPR				HTH
RDS81051.1	421		Gam_421_RDS81051.1	MSTPAPRTLIVWNDKERIGELRETGNLWSFVYHPTWVDSNHAFALSPSLPLQNDPISDGASQRPVQWFFDNLLPEAGERILLARDAGIDKADAFGLLQRYGPESAGALTLLAPGEVLPAGTLVPLSDLALSDRIRKLPRVPLSHDAPKRMSMAGAQHKLAVVLDNGQLFEPEGRVASTHILKPDHPEPERFAHTVINESFVMQLAHAVGLNVPHVSVRRVPEPVYLIERFDREGDVAHTRRRHVLDACQLLSLDSAFKYEQATAQNLRKLAELCRAKAATRQAIFRWAIFNILVGNGDAHLKNLSFFPIRQGIALAPHYDLLSTSIYREASWLNEELVTPIGRATRLGEVRRVDVEEFGKMLGISAKTSHRLLDDMLAKLALHAPALLEKAQENGTLPG…		hipBA	RDS81052.1	85	Gam_85_RDS81052.1	MQIAVSSVSDIGEIIRAERKRQRLRQDDLAGMAESSHVFLSDVESGKSTVQLGRVLRVLEELGIGIMLDVPNDSDNVDAHTKVGA				HTH
PBS13839.1	417		Gam_417_PBS13839.1	MSTPGARRLELLLDERRVGELREQGNVWALAYDPDWQASGFDLAPGLPRAEGELVDGASHRPVQWFFDNLLPEEGARTLLAQDAGLDAADAFGLLTRFGPESAGALTLLSAGQTLEEAKLRPLADAELSARIRNLPRVPLDHAAPKRMSLAGAQHKLPVVALDGQLWEPVGRAASSHLLKPDHERRDDYPHSAANEWFCMQLAHACGLPVPGVALRRVPEPIYLVRRFDRVGNGLDARRLHALDACQLLSLDRIYKYSQASVERLVELIDLCRRPGATRLALLRWHCFNLMIGNGDAHLKNLSALVTSAGIELAPHYDLLSTAIYVEAGWGSSESVIPTGGEQKLARIGRGHVLAFAAALGVPERVAARHVQALVDAILPAAVQLLGRAEASTLPGEAR…		hipBA	PBS13840.1	81	Gam_81_PBS13840.1	MQVKLETAGEIGQWIRAVRKSQGMRQDDLAALVGTSHVFLGDVERGKESVQWGRLFSVLRELGIEVRVDLPLDRTPDAGSP				HTH
AOH35787.1	426		Gam_426_AOH35787.1	MMSTPPPPRRLEVWLEERKVGELREQGNLWAFEYAADWRESGFDLAPALPRAEGGIVDGASLRPVQWFFDNLLPEEGARRLLAEDAGVDPADAFGLLQHYGPESAGALSLLAPGQALPAPGLQPLPDEVLSARIRALPCSPLGAGAPKRMSLAGAQHKLAVVLHEGRLWEPVGSAASTHILKPDHERADDYPHSAANEWFCMSLAAACGLSVPAVGLRQVPEAVYMVRRFDRAGDGLEARRLYALDACQALSLDAVFKYREATTERLLQLVDLCRRPAATRVALLRWQIFNLLIGNGDAHLKNLSLLMGPGTGDMQLAPHYDLLSTAVYRAPDWGGGELVFPMGHARTFGAVRRADVVAFGAAIGVPEQATLRQLDRLVADAPMHGRRLLEECEQRGAV…		hipBA	AOH35786.1	88	Gam_88_AOH35786.1	MKFEVDSPQDIGRLARAARRAQGLRQDDLAAIVGASHVSLMNLERGNANVGLGRTLDVLRELGVRVHLDVPPDVAGEVEKAMRGGHGQ				HTH
RUO74537.1	423		Gam_423_RUO74537.1	MSAERALNVFINAAHVAIVFENNGLWRLSYQQSWLAAQDAYPLAPSLPLQEHALIDTGSQRPVQWFFDNLLPEEGARELLAREARVDVEDAFSLLELIGAESAGAITLLAPEQSLGAPKLELLTTEELSERIQNLPRSPLNQRSRKRMSLAGAQHKMLIVMDGEVMYEPIGSMPSTHILKPEHQQPELYPFTVRNEHFVMSLAERCDLSVPKVTTRYVPQACYIVERFDREGVGTTLSRVHTLDACQLLGIAAYRKYTASNVSALRRLVELCRAKAATALQLYRWIVFNFLVGNGDAHLKNLSFRFEGKAIRLLPHYDLLCTVIYEKQGEHGYAELSQPLGRAKRFAEVRRADLIDAAAELGLPAVIATRELDKLIDKVTTQGEQLLETFEQLPPNASK…		hipBA	RUO74538.1	84	Gam_84_RUO74538.1	MKVQVQDVKTIGNIVKQVRKAQGLDQTTAGAFANCGITFVSQFENGKPTVQLEKALAMLDALGIDVYLDIPPELNGIDEKGAVS				HTH
KFZ29195.1	420		Gam_420_KFZ29195.1	MTTERKLQVLINTDHVANLFENNGLWRLEYTDRWLNHAYNYALAPSLPLQAEPIIDSGSERPVQWFFDNLLPEEMARALLAKEARVSVDDAFALLELVGGESAGAITLLHEGETFAAASVAKLSHAELSQRIRELPRAPMNKRERKRMSLAGAQHKMLVVLDADGQLYEPIGQTPSTHILKPEHERRDDYWFTVRNEWFTMTLADRCGLNVAHVEPVRYVPEACYLVRRFDRSGKFPQQQRVHVLDACQLLGMAAYRKYRDSTVATLRILVEASRAKAATALALYRWLVFNYFVGNGDAHLKNLSFSYSPRGIGLLPHYDLLSTVIYERVGEHEHAELSQPLGNARYFGDVTRADLLAAGEKLGLSRAIAAREIDRLAASIGEHSLTLIAEVEAAGASP…		hipBA	KFZ29195.1	79	Gam_79_KFZ29195.1	MKVQVADAKAIGEWARRVRKAQQLDQTTAGAFANCGITFVSQFENGKPTVHLEKALQMLDALGIQVYLDIPDEISSHDD				HTH
EGM76685.1	419		Gam_419_EGM76685.1	MRVLNVYLDRVYVGKLVEESSIWGFEYDADWLAKGFNIIPGLDLAAGRQLDGATTRPVQWFFDNLLPEEKARTLLEKSAHVEPGDAFALLTAIGHESAGAFTLLQPGVELKPGEVYPLTSAEMNDRILNLPKLPMNDSERKKMSLAGAQHKMLVIFKDGQLYEPAGQFPSTHILKPEHSEPDVYSFTTRNEWFVMSLANACDLSVPDVHHIFLPAPVYIVERFDRSGEYPDVHRLHVMDGCQLLGLSFREKYSASTVQSLLKLAQSCIAPGPTRLAIFKWALFNTLVGNGDAHLKNLSFRLTDRGYQLMPHYDLLSTIIYATPGKHPCEDLSQRMGDAVQFGDLRKEHVFQFGLALGLPEALSLRVLVQMIKDIVPAADMLIAQVEAEPSHPGKAGEMQ…		hipBA	EGM76684.1	145	Gam_145_EGM76684.1	MKVPVKSVTDIGQVIRITRISQDLDQLTASQLSNAGQSFLSHLENGKETAQIGKVLQVLESLGIGVELTLPPDVEALLVKHNKSSKHDSIRYSRYASSDIRTGDPSQIKRSFFLSEVDGKYNRINTQDFLELWGKVPNSKRVRRS				HTH and structural similarity with Stl repressor
GAC34946.1	416		Gam_416_GAC34946.1	MRRILNVFIDKSLVGELSEDNNIWSFVYEPNWLAAPESFPISPSIPLVEDKQTDGSSTRPIQWFFDNLLPEEKARELLASDIKEPVEDVFALLTKAGAESAGAITLLPPDTPISEGDIHSLTDEEMNTRIESLPKTSLNRSERKRMSLAGAQHKMLVVLHKGKLYEPSGNMPSTHILKPCHSDPDVYYQTPINEWFVMKLADKCGLNVPLVDIVYFPEPAYMIERFDRKGHHPHQQRLHMLDGCQLLNYPHLTKYRNNNVASLVNIVDKTRTKAKTLLEIFRWACFNAMVGNGDAHLKNLSFFISKNYITMTPHYDLLSTAIYEGIGKHLDHELAQEMGGVKILADLKRDHVLAFGIELGLREKLAASTLDDVIKKIVPASTSMLMIAEKERDFGEVRT…		hipBA	GAC34945.1	91	Gam_91_GAC34945.1	MQVTITDTKQIGQIAKLVRKHQGLDQATSASLSGNGTTFTSEFENGKPTVEIGRVLNVLDALGITVTLDIPMQTEMLTAMERNQIELIITG				HTH
GEA07909.1	421		Gam_421_GEA07909.1	MNRALDVYADDTFVGKLTDENNIWGFEYAPAWLASENRHPLSPHIPLREGKHIDGATYRPVQWFFDNLLPEEKARDLLAKNVRVPIDDAFGLLKVAGAESAGAITLLPEGEPLTRGEVHSLTYEEVNERIKNLPKAPLNRAERKRMSVAGAQHKMLVIYRDGEILEPSGFFPSTHILKPEHSSPDVYYHTVRNEWFVMKLAKLCGLDVPSVDIRYLPEPVYLIERFDRVGLYPDQHRCHVLDGCQLLNLAPNMKYLNSTAENLNQLAQLSRMKAKTTLDIFRWALFNALVGNGDAHLKNLSFFIKGSDVVMTPHYDLLSTAIYELPHKHMDHELSQPMGKAQFLGELSEANIMEFAEELHVPASLAAVQVRKMTKAIEQNACRLINLVKNEEQHSGKAG…		hipBA	GEA07908.1	94	Gam_94_GEA07908.1	MKFSVKDVKQLGKAAQLVRKTQGLDQMSVASLSSNGTTFLSEFENGKPTVELGRVLRVLDSLGIAVTIDVPIEQESLSDAQRKRMSQIINGIDL				HTH
ATR83361.1	417		Gam_417_ATR83361.1	MRTLEVVINANHVATLRDTAGVWSLEYTPEWIASADGYDLSPALARAKGVIVDGSSERPVQWFFDNLLPEEQARSLLASDAKIEFSDAFGLLGYYGAESAGAVTLLNDPHLPAEGGLRPLPDTELSERIRNLPRVALTTGAPKRMSLAGAQHKLAVVLENGSLFEPMGSTPSTHILKPDHSQRDLYDATAVNEWFVMSIAQEVKLGVPAVYIRRVPEPVYLIERFDRRRVNNRLEREHVLDACQMLGLDKSFKYQQATPETLRKILGLVRNVAQTRIQLFKWLVFNILVGNNDAHLKNLSFFVRADSYYLAPHYDLLCTAVYGESAAPWLEAELVWKPEGIRTHAEVTRASVISLGEAIGVNKALATKIINELAEGVSNAASTILNEYAHAMNAGESRL…		hipBA	ATR85661.1	75	Gam_75_ATR85661.1	MSALVQIHTPDDLGKAVRKVRKAQGITQSDLALIAGKSHVLLRDIETGKGTVSLASVLLVMQELGIRLYMDIPGK				HTH
SYX91443.1	417		Gam_417_SYX91443.1	MRSLEVIINGRHVATLQDDAGVWSLRYTPAWVSSAEGFDLSPALARAKHTLIDDSSQRPVQWFFDNLLPEEQARSLLASDANIEFADAFGLLGYYGAESAGAVTLLAEAQMPSEGGLKALTDSALSARILNLPRVALATGAPKRMSLAGAQHKLPVVLNDQGLFEPVGSTPSTHILKPDHPQRDLYDATVVNEWFVMSIAQAVKLGVPPVSIRRVPEPVYLIERFDRARVDGELIRAHTLDACQVLGLDKSFKYQQATVETLQKILALVRNVAQTRIQLFKWLVFNFLVGNNDAHLKNLSFFVRGDAYYLAPHYDLLCTAIYGEPAAPWLDAELVWRPEGVRTHAELTRTSVLSLGEAIGLNRALGSRIIDELVEGVGNAARKHLDEHANGMKAGESRL…		hipBA	SYX91442.1	75	Gam_75_SYX91442.1	MNTLLKIRNADDVGAAVRQVRKSQQITQADLALIVGKSHVLMRDIEKGKGTVSLATVLQVLQELGIQLYMDLPEK				HTH
BAN50130.1	420		Gam_420_BAN50130.1	MRQLEVSINNEHVGSLIDQNGAWALEYSADWLNNPRSFDLSPTLPRSAGRVVDGSTERPVQWFFDNLLPEEQARQLLASDAKIEFADAFGLLGYYGAESAGAITLLPGAEPLPDGGLQPLPDDVLSQRIRNLPRVSLTTGAPKRMSLAGAQHKLPVVVLDGVLYEPIGSRPSTHILKPNHPETDQYDNSVANEWFVMSVARMARLNTAPVAIHRVPEPAYLIERFDRQVVDGQLKRLHVLDGCQLLGLDRQFKYQQASMRTLQYIVSLCRRKAEARIQLFNWLVFNILVGNNDAHLKNLSFYVTSDGVDLAPHYDLLCTAIYSGSTESAPWLDAELVWKVEGMRTHAEVTREHVLFMGSHLGLSNRIAAKLMDELVKATLEAAEQLLEGRPEPFLAGER…		hipBA	BAN50129.1	77	Gam_77_BAN50129.1	MDQHSYVPVRTPEDLGKVVREARKKQHIRQEDMAMLIGKSHVHLRDIEKGKPTVSLGSVLQLLDELGIRVYLDAPKP				HTH
ENA27010.1	420		Gam_420_ENA27010.1	MRRLRLIINDTHVASLTDQNGIWALEYTNKWIESPTSYDLCPDLSRSAGKIMDGSSVRPVQWFFDNLLPEEQSRDLLAADAKIDKADAFSLLSHYGAESAGAITLLNSLEVIPEGGMQPLPDEALSERIRNLPRVSLATGAPKRMSLAGAQHKLPVVVKDGTLYEPVGSQPSTHILKPNHENVDHFDNSVANEWFVMTLARRAKLNVPAVHMRRVPDPVYLIERFDRTTEGDQIQRLHVLDACQLLTLDRHYKYELATMETLNRVIEFCRRKGDARIQLFKWLVFNILVGNNDSHLKNLSFYVTPNGYELAPHYDLLCTAIYSRSEDDPTPWLNADMTWKVENMNTFGDVTRERVLYMGTCVGLTTRIAGKLIDEIVSLTIAAASDLLVYTQKESLAGE…		hipBA	ENA27009.1	77	Gam_77_ENA27009.1	MTNSTYVRVRTAEDIGKIALAAREQQNLRQMDMADIIGKSHVLLRSIEKGNPSVSLGTVLHLLDELGIHVYLDVPKS				HTH
RLP55154.1	421		Gam_421_RLP55154.1	MTERFLGVMIEGQTVASLIENNGHWQMLYEDAWRQQGHPLSPQFPLSQTAYVDSGTWRPVQAFFDNLLPEEAARKLMASDANVDPEDHFALLAYYGMETAGALTLIDPEQSRAVESGEQLILPDALSARIQQLPKVALSHGSPKRMSLAGAQHKLPVIYRQGEIFDPVGITPSTHILKPDHQNRDVYPNTAANEWFVMTLAQRVLSDIPNVELTKVPESVYLITRFDRTRFKEQTRRRYMIDGCQALGLNSTSKYAQCTMESLLKLAEQCQKKAQTRMRLFEWLVFNYLAGNSDAHLKNVSFFYDSDGLEITPAYDLLCTSIYHGQRPGQWNEDQLVTPLGKTKEFGAITREDIMAVASELNVPKRKADELMNRWSTSLPTIANEILDTSIAKGRLDAG…		hipBA	RLP55177.1	78	Gam_78_RLP55177.1	MRRVGNTMEAGALIKESRKKQSIRQDDIGEMIGASHLYVRNVETGKPTANWGGVFALCEELGIEIYFRLPKDRMNTDD				HTH
EPJ54402.1	429		Gam_429_EPJ54402.1	MDNIRVLNAYINQWPVGALKDTNGVWSFEYAQSWVREGFPLSPALPLQTEILIDGSTYRQVQNFFDNLLPEETARRLMAADAGIDVADRFGLIEYYGAESAGAITLLSGDEAPIQNCELQLLDLDMLSARIKQLPKAALTKGAPKRMSLAGAQHKLAICFESETSVLNEPIGETASTHILKPDHNDTVNYPHSVMNEWFVMKLAGLAGLGVPSVHYLHVPEAVYLIERFDRSLENGVLIRNHILDGCQMLMLPPGSKYRDCTVENLIKLGSMCNEPAVTRKKLFNWLVFNFLTGNGGAHLKNLSFFAVADGYILAPHYDLLNTSCYGTSNQWMREKMVTALDDVGIYQEVTLKTLLDVATQMKVGAAKNIEKDLRAMCQKVMKGAESLYKELDDVNEEQ…		hipBA	EPJ54403.1	143	Gam_143_EPJ54403.1	MLLDTALAIGIVLKRLRKEQGFQQADVASYIDASDRTLRNIEHGESGTKTRTVLKAASELGLQLYLGQKHGETAITVSCFTDIGRYVQSIRKVQNIRQEDLAAIVGIQHSVLGRLERGDDSVSIGTVFNVLKELGIELNNHKL				HTH; Rep-Ant strutural similarity from salmonella phage
RRD01324.1	422		Gam_422_RRD01324.1	MPDPRTLNVWCNQELVGKLTEANNLWQFEYSANWHDFNLSPDLTIEAGTIADGGTIRPVQWFFDNLLPEEGARSLMADDANINQADAFSLLAHFGAESAGALTLLQEDEISIPAEEQPLPQQTLSERIKQLPHIPLSTGSSKRMSLAGAQHKLPIIYRDGKLFEPIGATPSTHILKPDHSDPEQYPHSAVNEWFIMQLAERIGLTVPDTFLIYVPEPVYLVARFDREKIENQLLRQHILDGCQLLTLANTYKYSQCNSASLDRLIEFSRSKAVTRQRLLQWLLFNLLVGNTDDHLKNLSFYAANQDFNMTPHYDLISTAVYANNNKWGEENLVWPIGEARQLNQISLADIQAVGASLKLSQRYVERTIKAMTDNITKHADSLIEELSQQNNSGPGRQGE…		hipBA	RRD01323.1	80	Gam_80_RRD01323.1	MKIQVDDVATIGRIAKAARKNQHIRQDDLGSMIDCSHKFIGDVEKGKASVECGRVLRLLNELGIKVHLDLPDDIADELSL				HTH
SEF88087.1	425		Gam_425_SEF88087.1	MSGGDRSLAVWCNTELVGMLRETNNLWAFEYAQDWSAFDLAPGLPRTEQVIVDGASTRPVQWFFDNLLPEEGARTLLANDAKLDDADAFGLLAHFGAESAGALTLLAPAEHPSTGTRRELSYEELSRRIRYLPDIPLSQGGSKRMSLAGAQHKLPVIYEKGVLYEPGHTMPSTHILKPNHSKPEDYGHTAINEYFMMRLARLCGFDVPAVELIRVPEPVYLVRRFDREEAKGVLSRLHTIDACQLLGIDRIYKYVRGVPGSLASIVDKCRTPASTRAGLFRWLMFNLLIGNTDNHLKNLSFMMRRDGILLAPHYDLLCTAIYEKDNQWLNAPLSWRFEHYVSLGDIDRHYIEVLAGALKISPPMIDRTIRSMVDAVLSSADRLLAEIEQQEYDGITKSG…		hipBA	SEF88051.1	86	Gam_86_SEF88051.1	MIKEIKSVKDLGVVVRTIRREQGLRQDDLGFMASCSHKFIIDVEKGKPTVQTGKLLTLLAELGVSITVDIPENLREAVEQALAGDE				HTH
SIR02931.1	421		Gam_421_SIR02931.1	MAVENRTLAVWTNNTKVGTLIEHNNLWSFEYEPDWSGFSLSPALPVEAKRIVDGSSKRPVQWFFDNLLPEEGARALLAEDTGITVADAFGLLGHFGAESAGALTLLGPEELPGRGGKAKLSSEALSARIQKLPDIPLSQGSSKRMSLAGAQHKLPIIYEGGVLYEPHVSKPSTHILKPDHSKPDLYPHSAINEFAMMQLAGALGLKVPATSIIRVPDPVYLVERFDRFRMDSYTKRLHTVDTCQLLSIDRIFKYQECKLERLTEVVELTRIKLETRTRLFQWHVFNLLIGNTDDHLKNLSFFTSGGNIILAPHYDLLSTAVYETDNQWLNANLVWKIGDVTKLGQVSPKYLLELGRALGLPVKLQRRLQKQLMDNISPALDTVLEQVLKTHYPDGVTKD…		hipBA	SIR02903.1	103	Gam_103_SIR02903.1	MNIPIESVQDIGDLVRLLRRSQGLRHDDLGAIAGCSHKYVVDLEKGKETIQTGLMLQLLDEMGLKVMIDLPDSLVNTLKTELKSGSSKIPDDRRGAWLLKIEP				HTH
PXX36841.1	439		Beta_439_PXX36841.1	MTGTLLAYINDVHVGTLSADNNIWQFKYTQAWASANDGYDLSPALPRATAQGSPGIHIDGSSTRPVQWYFDNLLPEEAMRTVLAGQAKVSVEDAFGLLTYYGRESAGSLTLLPEGEVPVVGGMSPLPLDQLSARIRAMPRIPLNANSPKHMSLAGAQHKLAVIYQNGELFEPDGPTASTHILKPQHPEKKAYPSTVVNEYFTMRVAREAGLDVPQVHRLFCPEPVYIIERFDRGPNASGGVDRLHVIDACQLLNTDRVFKYKAATVETLAKLVDKLQVPAAGRQWLYDWVVFNILMGNADNHLKNISFMVSHTGIVISPCYDLLCTAAYDTLAVNPDSGSWPETSITLMLNSEARFFSDITRDVVIAAGITLGLGRTTAQRRLDRLIRIVPPAVAKVRA…		hipBA	PXX36842.1	102	Beta_102_PXX36842.1	MIKIQITTVAELGEVIRATRKANNIRLDDVASMAGLSPVFVGDVEYGKSTVQMGRVLQLLRELGLKLVVDVPVSTMPELQKIHERGGLVRPGMRKNQPDLEK				HTH
RXZ36811.1	439		Beta_439_RXZ36811.1	MAERQLDVFINEQRVGKLREANDLWAFDYDPAWAASEHAFDLSPPFPRTQLSHVDGASLRPVQWYFDNLLPEEALRTVLAKEADIREDDSFGLLAYFGAESAGSLILISPEDHAPAQTGLRPLPDAALSERIRNLPRLSLTHDAPKHMSLAGAQHKLAIVYRNGQLFEPLIGEPSTHILKPNSQDDRYPATVINEYFVMRLAKALGLPAPNVHRHYTPQPVYIVDRFDRTIKDGRVLRLHMIDACQLLNKSRGFKYNAATLGTLSDLIEKCRVRSAARLWLFQWLVFNLLVGNGDNHLKNISFMVSEEGIEISPVYDLLSTEVYWTKAIANERERWPTVELALQLPGARYFGDVSRQAVIDAGLALGLSQDTTIRELDRMVSRIVPAADALYASIEKEN…		hipBA	RXZ36812.1	104	Beta_104_RXZ36812.1	MKIPIGSTAELGLLIRATRHAHNLRLDDVAGSANVGAVFVGDVEHGKETVQIGRVFRLLDELGLKVIIDIPQSALPELEKLKKTGLKPRALRNKKKTTEGPANG				HTH
AKJ31101.1	432		Beta_432_AKJ31101.1	MSRALVVYLNDRRVGLLQEHNDLWAFEYDREWASHPTSFDLSPALSRQQTAHADGATLRPVQWYFDNLLPEEGLREAISSEAKIRGDDAFALLEYLGAESAGSLTLLPPGQPLPPQTGLQALPDAELSRRIARLPRSTLTAEAPKRMSIAGAQHKLPVVLQDGQLFEPIGATPSTHILKPNHPSADYAASAVNEFVTMRLARAFGLKVPTVHLRYVPEAIYLVERFDRVVGPGGVQRRHIIDACQLLNKARTFKYTGQSVTALNDIVSLTRHRIATRQALFRWLLFNLAIGNDDCHLKNLSFLVSHEGIDVAPHYDLLSTCAYRTPLFAERQNASWSQTALPYPLAIARSFDQVTCEAVEWAADELRVGSFGRRQIHLLAQLPAMLQALAAEVHDIRDR…		hipBA	AKJ31100.1	112	Beta_112_AKJ31100.1	MRVPIHNPADLGVVIRALRKSAGIRQDDLAATVGVSKQFATDVEGGKPTAQVGLLMKLLEELGGRLEVEVADSVKATLEEVQARFVAQGGKHQKRRGRTPTAFATAPKDQDR				HTH and structural similarity with Stl repressor
PRC94369.1	434		Beta_434_PRC94369.1	MRQLNATLNEELVGVLSEDNNIWVFTYDPEWAASPSGFDLSPALSRSQLQHVDGSTVRSVQWYFDNLLPEEELRSALAKENKFDGSDAFSLLEYFGAESAGSLVLLPPGQQEPPISQTRELPDEALCQRIKNLPHATFAKNAPKRMSLAGAQHKLLVVYMDGKLHEPVGRTPSTHILKPNHQSADYPASVMNEYFTMRLASKLGLNVPPIYRHYTPEPVYIIQRFDRYTDPSGQTQRHHIIDTCQLLNKDRLFKYKDASIATLKAVISRCRNRVLATSRLYQWLVFNVLIANEDNHLKNLSFTVGQQGIDLSPFYDILSTGVYHTRAIANDRAAWDKVDMVIALGDVKSFSDVTRAAILQAGADLGLRPAACVRELDRQISKLPKAVEQMEAEIVKENA…		hipBA	PRC94370.1	116	Beta_116_PRC94370.1	MIINLESVADVGFAVRATRRSSGIRIDDMAGICKVSKQFVSDVEHGKETVQMGLTLKMLSDLGIRVFLDIPPSAEQMFTELKKSGGLKPAGFATTAKIKRSGGVDPLTPASRTRSR				HTH and structural similarity with Stl repressor
WP_069048566.1	443		Beta_443_WP_069048566.1	MSIERSLSVSSNGRVIGSLLEQDGIWSWVYDEGWVKALDTFPLSPAMPLSAQRLRDGSTQRTVQWYFDNLLPEEQMRELLSKEQHIGVGDAFGLLERLGAESAGSLLLLPPGGPEPERGDQALSTEELSARIQNLPRVSLGSRSPKRMSLAGAQHKMVVLFNPGTGELREPWGASASSHILKPNSRSEQYPHSVVNETFTMRLAHQLGLNVPGVHRLYLPEPVYIIERFDRIWDTEAKTWARKHAIDACQLLDQPSVFKYRNASLETLIRLINLCRSKAAARMALFRWLLFNTLVGNSDSHLKNISFLVSQEGVQIAPFYDLLCTAVYHARMYAGDQAIWPNEPLAIPIVDAAVFGDVTRAKLVKTGVALGLAPAASAREVAKMVHQMPLAADALLTVM…		hipBA	WP_069048565.1	97	Beta_97_WP_069048565.1	MQIPIRAVSDLGMAIRAVRKQQGLRQDDTAGSAGVGHVFLRDVERGKETVHFGLVLKVLDELGIQLNIDIPREALARLDELREKGLKSSPGRGKTGA				HTH
KUF37937.1	430		Beta_430_KUF37937.1	MSTARQLLVRINDATVGTLSTQDDIWRFAYAPEWIASPQAFALAPGLPLSTAAYIDGATQRPVQWYFDNLLPEEQLRSVLAKEAQIDEADAFGMLGYFGAESAGSLVLAAPDAIAAATGLQPLPLPELNVRIRNLPRATLTQKSPKRMSLAGAQHKMVVVYRDEQLFEPLPGTPSTHILKPDSQSADYPHSVINEYFSMRLAAAVGLNVPAVHRLYAPEPAYIVERFDRRTGPDGSTQRLHIIDTCQLLAKSRAFKYEQATLGTLVQAVEQCTAKAATRLQLYRWLVFNYLLGNGDNHLKNISFLISHEGIQLAPAYDLLCTAVYDTRSFSESPVWPKTQLALSLGQATQFEHVNRAVMLQAGADLGLSKGTATRELDKMLKTLPEHADQLIAAIESSY…		hipBA	KUF37936.1	102	Beta_102_KUF37936.1	MKHSIHTVADLGLILRAVRKSQGLRLDDLAGSAGVGHVFAREVEHGKATVQMGRVLKLLQEAGLQLTVDIPSSALEQFEALQSTGLKPLKPRTRSSNAKAKA				HTH
OHC66458.1	439		Beta_439_OHC66458.1	MRQLDALVNDRLVGRLTEADDLWAFEYDPVWRGTADAFDLSPALPRNGGPHRDGASSRPVQWYFDNLLPEEALRGVLAKEAALQAEDAFGLLAYYGAESAGALVLQTPDQPTAADKGLRPLSRPQLSARIENLPTVSLTHGAPKHMSLAGAQHKLLVVQQGNELYEPLAGTPSTHILKPDHPDASYPASVMNEYFTMRLAAAAGLSPPRVQRLYVPQPIYLVERFDRIHGAEPGAIGRRHVIDTCQLLNKARGFKYTAANLDSLSAAVSKCRSRAAARLQIYRWLVFNLLLGNGDNHLKNISFLVDATGIEIAPPYDLLCTAAYETRSLASEAARWPHTSLALTLGDATTFHSVTRRHVTEAAQLLGLNTATANRELDRLVKSVPAAADHLLTEIEANV…		hipBA	OHC66457.1	104	Beta_104_OHC66457.1	MQVMIQSPKTLGLLIRATRKTQRVRMDDLAGSAGVGPVFVREVERGKETVQLGRVLNLLAELGIELRADVPDNVLPAFERLRQAGVKPLKPRRPKETSPESGEA				HTH
KPC52624.1	443		Beta_443_KPC52624.1	MTLRHLSVLINGRHVGDLIDRDDSWAFQYSKDWTDAVDGFDLSPALSRHDGHADGGSKRPVQWYFDNLLPEELLRQVIAREAKLDANDAFGMLAWLGAESAGSLILQAADAPPLQQGLKTLTLSELETRIQQLPTQSLTHDAPKRMSLAGAQHKMLLVLKEGQIYEPLPGTPSTHILKPEHQSGDYQGSVINEVFSMRLAAQMGLEVPPAQWWYTPTPVYVVQRFDRVLQGDEIQRRHVIDTCQLLNQARSFKYASANVDALVSTLDYCRLKGQTRQQLYQWLVFNVLIGNGDNHLKNLSFLVDAAGIALAPAYDLLSTAVYATHALADGRASWPDTALAMSVATARETEAPATFGAVRRAHLLRAGQALGLNATTAERELDRMRRMALTSADVVIAQL…		hipBA	KPC52623.1	104	Beta_104_KPC52623.1	MLHHVRTVEELGLLVRAARKHQSLRMDDVAGMAGVGPVFVRELERGKQTVQLGRVLQLLAELGIELKADLPDDFAATVAKVRATGVKPLAPRRKAKATKGGQPQ				HTH
RZS58214.1	440		Beta_440_RZS58214.1	MPRTLQVTINRRPVGELHEADDLWRFAYDPLWQAATDGFDLSPALPRAQSLHVDGATRRPVQWYFDNLLPEEALRGVIAVESGLDADDAFALLAQLGAESAGSLVLQATADAPEPPAGLRALIEADLSRRIAQLPRASLSREAPKRMSLAGAQHKMLLVHQGGLWFEPLPGTPSTHILKPNHPGDDYPASVINEVATMRLAREVGLDVPRVAQARVPEAVYLIERFDRAVSAGDGRVERLHLIDACQLLDKSRLYKYSAAHVATLAEAVGRCRQKAAARLGLFRWLVFNLLVGNGDNHLKNISFRVDAGGIRLAPAYDLLSTAVYDTRALADERARWPATALAMPVGQATRFATVRRSDLIEAADTLGLSTATAQRETDRLIAAVRQRIGPLHAAIETE…		hipBA	RZS58215.1	94	Beta_94_RZS58215.1	MRIDITSVQELGLLIRAARKTQGVRMDDLAGSAGVGPVFVREVERGKDTVQLGRVLRLLDELGLHLRVDLPDDCLAALDKLRREGVKPLPPRRT				HTH
KLJ00852.1	439		Gam_439_KLJ00852.1	MDGQTYPQRALIATLDGQPVGTLHEHRNVWRFAYAPAWIDHPASFDLSPWLPRSQGTILDGSTSRPVQWYFDNLLPEDQQRTRMAQDAGLRGSDDFALLAHYGAESAGALTLLPPHIVLSPSGRTPLPDADLSQRIRNLPRHSLAGGAEKRMSLAGAQHKLAVIEDRGALYQPIGAETSTHVLKPDSTDPDYPHTVINEYFVMRLAHAMGLMVPRVQRRYVPEPVFLVERFDRVVDRLGVRRVHAIDACQLLNLQRGDKYAAANLQTLGTAIMQCRKRLNTRTRLFDWLVFNLLTGNDDAHLKNLSFLVDADGIDLAPHYDLLSTVAGRSRAYKQDDASWPHASTLASELPGARRFAEVTPALLVDAAVQWGLPPRMAQRRLADMVANIVPSAESVMRD…		hipBA	KLJ00824.1	89	Gam_89_KLJ00824.1	MKITLQHADELGPLVRATRKHQGMRQDDTAEGIGVSENFLAKVERGGGTVQWEKLFQVLTELGLRVEIDIPDAALALLQAQEKKRGVRP				HTH
WP_071116368.1	443		Beta_443_WP_071116368.1	MQLNGRQLMVYINSQIVGHLAEAGNVWSFQYDSSWLQLDSAFPLSPHLPLQEEQLLDGATHRPVQWYFDNLLPESAHREALAKDANVTTGDAFGLLEHYGEESAGSLTLLPIGTAVPAGGQRRLLDDANLTRRIEDLPRLPLTHEAPKRMSLAGAQNKLAVVYEDGVLYEPEGASMSTHILKPNHEHPAYPHSVINEWFVMKLASRLRNTHLKVPTVYRHYTPLPVYLVERFDRVEKNGSWERLHIIDACQLDNLAAIYKYSQGSLERLQSFVGRCRIQAQVRLKLFEWLVFNVLVGNTDAHLKNLSFFMTSSGIDLTPTYDLLSEAVYETDAVRDEGGANWKHREMAWPLDEGVVRLEQMSRKVLVDAGVKVGLPAKVAETVLNNLQGQIFEQAKQLH…		hipBA	WP_071111860.1	123	Beta_123_WP_071111860.1	MKFKLDSPDQLGKLVRATRKHQAIRQDLFAEMLGVSENFMGRLENGADTMQWGKLFGVLEALGIKVIVDLPDGAAEQLALPEKKNRQAKRANPARRTNSSLLRGRIEGDEEAFADCGKLPSTK				HTH and structural similarity with Stl repressor
RQS72030.1	440		Beta_440_RQS72030.1	MTERALIASIDGQHIGTLHEDRNLWAFEYARSWLDAPSRFALSPHLPLQADLLRDGATTRPVQWYFDNLLPEETVRALLASDAGLPDISDAFALLAHYGRESAGSVTLRTPDDLADADTRLRPLDDAELDARIRNLPTVPLTHDAPKKMSLAGAQHKLPVVLRDGRLFEPSGQAISTHILKPNHPHAHDYPHSVVNEWFVMTLARRVGLDVPDVERRYVPAPVYVIRRFDREVTANGVERRHAIDGCQVLNLAAMMKYTGWSLDALAALANACRAPAPARLRIFRWLVFCIVVGNGDSHLKNLSFLIGDSGMTLAPHYDLLCDGVYETATYSAKSRWPDLAEFTRPVAGVRRYAEFTRDVLEAAGAALGLARGTAMRHVDELLQRIPAEADKLLLDVAR…		hipBA	RQS72029.1	194	Beta_194_RQS72029.1	MRYPIEHASDIGGVIRAARKIQNLRQDDAAGSVGVSESFMVKAERGADTVQWGKLFQILQGLGVRVVFDIPDVSDELLQRQSARANHRASVRERRAAERLLLRVDAAHTQDENDDHPRAMPLADERVLKAARLLVADAEASGSAAIARPAGTEHPPHRPDAPTAARALEIAHRILIDAEAARAASRDGTETPHD				HTH
CAJ93173.1	440		Beta_440_CAJ93173.1	MAERVLVASINGAPVGELHEASDAWSFRYDAEWLGNPHAFALSPALPLQREALADGSTLRPVQWYFDNLLPEDGQRALLARDASIRNEADAFALLAHYGAESAGSLTLLPPGRGPATAPALRALSDAALDARIHSLPSVPLTHGAVKRMSLAGAQHKLAVVLRDGALFEPGADTPSTHILKPTHQMQEIYPHSVINEWFVMSLAARLKLEVPPVHRRYVPSPVYLIDRFDRHLTQQGQWQRLHAIDACQLLNLPRTFKYDQGSVERLAQLATLCRAPAVARARLFDWLVFNILVGNSDAHLKNLSFLVSDAGIALAPFYDLLSEAAYATRTYDKTGWPQAHRFAWPVLGVEFYSDFSRALVLEAGRALGLTGVTAERRLDAMLRGIGPAAQALYEQAEQ…		hipBA	CAJ93174.1	104	Beta_104_CAJ93174.1	MTLTEPGDIGAFVRAARKAQGLRQDDAAGAIGVSENFMVRVENGAEGIQWGKLFQVLEGLGLRVVVDMPEAAAPLVAPELAKLRQRQARSRNRRAAVKGGDQHG				HTH
AJE21688.1	433		Gam_433_AJE21688.1	MERTLLAWIDRQQIGTLSDRDGIWSFRYAPAWLEAPGNFALCPGLPLQAEEQQDGSTRRPVQWYFDNLLPEEGQRVLLANAARVDGADAFGLLGHYGAESAGSLTLLPPGAEQAESGLRPLSDADLSARIAAMPGVPLVEGALKRMSLAGAQHKLAVVLQDGQLFEPSGRTPSTHILKPDHPHPSYAHSVINEWFVMTLARRLGLAVPRVERRYVPQPVYLIERFDRQQGAEGWCRLHSIDACQLLGLSAAYKYLEGSVGRLDELASACRSTAVARTALLQWLVFNVLVGNTDAHLKNLSFLVSRAGIQLAPFYDLICTAVYDTLAFEQSRWPAATTLAWPLQGRARIAEIDRQCLLEAGEAMRIKPATVARLMDSPKDKIAGEARALYAQVERENAEL…		hipBA	AJE21689.1	113	Gam_113_AJE21689.1	MRIELDSADAIGPVVRASRKAQSIRQDDAAGSIGVSESFMGKVESGGETVQWGKLFQVLEGLGVRVILDVPDEVAGQLAAAQQLHARQQRARAARQTKTAERSGRQAGPEEVR				HTH and structural similarity with Stl repressor
CDZ95307.1	429		Gam_429_CDZ95307.1	MKRELQAWIGQRLVGHLYDDNGIWSFRYADDWDEYDLCPTLARQNRLVVDGSSQRPVQWYFDNLLPEEGQRQLLAGDARLDANDAFALLAHYGAESAGSLTLLPPGQRQPQGGLHPLGDADLSRRIEAMPRLPLTHEAHKRMSLAGAQHKLAVVLDQGALYEPLGAWPSTHILKPDHPEQDFAHSVINEWFTMRLAARVGLAVPAVSRRYVPQPVYLIERFDRQQQGATWQRLHSIDACQMLGLDRNFKYQAGSIERLVELLRLTTSSAVARTRLFGWLVFNVLVGNTDAHLKNLSFLVTGRGQQLAPFYDLLCTAVYETRAFDQQRWPHATTLAWPILGEAHLARIDRQRLLDAAEALGIKRSSADSQLERIRGRIVEQADVLLAEAERENVELAAER…		hipBA	CDZ95306.1	83	Gam_83_CDZ95306.1	MQVTLKNASELGSLVRLARKAQNIRQDDAAGSIGVSENFLGKVERGSESVQWGKLFQVLDGLGLRLIVDLPDEVHALPDERDV				HTH
ALZ84659.1	428		Gam_428_ALZ84659.1	MRRELLAWIDDRLVGRLRDENGIWSFQYEPDWQAFALCPQLPLQSGPIVDGSSQRPVQWYFDNLLPEEGQRHLLAQDARLDAADAFALLSWYGAESAGSLTLLADGQHLPPGDRRPLSDADLSRRIHAMPQLPLTHEAHKRMSLAGAQHKLAVILDEQGLQEPVGAWPSTHILKPDHPHEAFAHSVINEWFTMRLAGTVGLIVPAVERRYVPEPVYLIERFDRVHTARGWQRQHGIDACQVLGLDRHFKYQAGSLERLAELARLCVAPAVTRTRLFNWLAFNVLVGNTDAHLKNLGFLVSPRGLALAPCYDLLCTAVYESRAFDQQRWPDATTLAWPILGENRLVAIDRERLLDAAEALGIKRSPAAAQLQRLRQRLPQQAQVLLEQTEQENQVLASAR…		hipBA	ALZ84660.1	83	Gam_83_ALZ84660.1	MQVILKNAADLGPLVRQARKAQALRQDDAAGSLGVSENFLGKVERGGESVQWGKLFQVLEGLGVRLIVDLPPEVDLLSDARKP				HTH
KRW73397.1	438		Gam_438_KRW73397.1	MSRILHAWINEQHIGTLHEANGVWAFEYSAKWLAHPDRYPLCPGLPLREGLQRDGGTTRPVQWYFDNLLPEEGQRTLLAGSASLDAHDAFALLAYYGAESAGSVTLLPDTASEADRAIHPLPDDELSRRIRQMPHIPLTHEAKKRMSLAGAQHKLAVILTPDDGLYEPVGGTASTHILKPDHPDLSYAHSVINEWFVMTLAARVKLNVPTVSRRYVPQPVYLIQRFDRQQDGEQGWIRLHSIDACQLLGLDRAYKYSAGSVELLARLANLCAAPAIARGQLFSWLTFNVLTGNTDAHLKNLSFLVDHDGIRLAPFYDLLSTAVYETRAFDRDGWPAGCSMAWPIGQVDRLQAIARTHLIEAGQAMGIKPATAGAMIDRLRANVMKEALGLYDETEQAHR…		hipBA	KRW73398.1	93	Gam_93_KRW73398.1	MKIKLDSASHIGPLVRATRKTLRLRQDDAAGTIGVSENFLGKVERGEDSVQWSKLFQVMEQLGIRLTAEIPDEAKALFEAELEKLAVRHGEQP				HTH
SFM52345.1	433		Gam_433_SFM52345.1	MDRQLNVWINHTLIGTLSEQNGLWSFAYTQQWLSQPGAYPLCPNLPLQNEPHMDGASLRPVQWYFDNLLPEEGQRQLIARAAHTSVADAFGLLTQFGAESAGSITLLPPEQQPTPGELRALPDEVLSQRIRDMPRVSLAEQAAKRMSLAGAQHKMAIILDGERLLEPTGNMPSTHILKPDHPDLTYAHSVINEWFVMTLAKRMGLQVPEVTRRYIPQPVYLISRFDRRQTPRGWERLHCIDACQLLGLDRAYKYDQGSVQRLLDISKMCNIPAKARLELFRWLVFNILVGNGDAHLKNLSFLVTAKGVNLSPFYDLLSTAVYTTRAFDQNGWPEQVRMAWPVGEEDRITHLNRKNLIAAAEAMGIKASAALASIDKMTSGIQATANQLLEQVVRDNQEL…		hipBA	SFM52370.1	92	Gam_92_SFM52370.1	MQFQIDTPEKIGMVIRSSRKAMDMRQDDAAGSIGVSENFLGKVERGGESVHWGKLFQVMRELGLQVYVDVPDEVAEQTRQNLERLLEKSEQQ				HTH
SFI08680.1	435		Gam_435_SFI08680.1	MTRHLNVWINDTQVGVLIDRNGIWSFTYSEAWVKHPEAYPLCPNLPLQVDTHLDGSTHRPVQWYFDNLLPEEGQRVLLAQAARLGGADAFGLLSHYGAESAGSLTLLPPGATPAPGSCIDLSEQELSQRIREMPSIPLAEQSAKRMSLAGAQHKVAVIFADGALREPVGSLPSTHILKPDHPGDAWPHSVINEWFIMTLAGRVGLPVPTVHRRYLPEPVYLIERFDRRHDGNGWQRMHCIDACQLFGIDRAYKYAEGSVGRLAELSRHCLPSAKARLLLFQWLVFNVLVGNEDAHLKNLSVLPHGSTFRLAPFYDLLCTAVYGTRAYGQDRWPDLASLAWPVQGTQRLNEIDKLTLIAAGESLGIKAATARNAINALVSSVPQQARLLLDETTQENTSL…		hipBA	SFI08657.1	102	Gam_102_SFI08657.1	MEYVIDSPKTLGKLIRASRKAMMLRQDDAAGSIGVSENFLGKVESGSDTVQWGKLFQVMTELGLTMSVDVPDDFAERTEMYLKSLRDKEQRLPRSRTTREAE				HTH
ONM45705.1	435		Gam_435_ONM45705.1	MARTLIAWINHTCIGTLRESNGLWAFAYSSDWLADTSAYPLCPLLPLQAEEHIDGATQRPVQWHFDNLLPEEGQRTLIAEAAGVAIADAFALLQHFGAESAGSITLLPPGERPQPGSTQPLSTVTLSQRIQSMPEVPLAQRAAKRMSLAGAQHKVAVIYRDGQLLEPVGSEPSTHILKPNHPGNDWRHSVINEWFVMTLAGRVGLPVPKVTRLYVPEPVFLIERFDRVLTPDGCARLHCIDACQMDGLSREFKYSAGSIERLADLASRCRPSALARLRLFEWLVFNVLVGNEDAHLKNLSFLPTPKGVQLAPFYDLLCTAVYGTKACDKDRWPEQAELAWPVLGRQRLPQISTELLIEAAEAMGIKPATAKQSVRKLVDAISAAALPLLDQMLAENAEL…		hipBA	ONM45704.1	97	Gam_97_ONM45704.1	MKFHISSPEQIGPLVRASRKAMQLRQDDAAGSIGVSENFLGKVERGSDSVQWGKLFQVMQELGLTLSVEVPEPFAEQVQARLNELHARAASAGSKAD				HTH
PTT86106.1	436		Gam_436_PTT86106.1	MERLLNVWINQTQVGVLRESNGLWAFCYSGQWLVDPLAHALCPLLPLQAEEHFDGATTRPVQWYFDNLLPEEGQRQLIAMAAGAAIEDAFALLQHFGAESAGSLTLLPPGQAPEPGSTQVLPDAELSERILAMPKIPLAEQAAKKMSLAGAQHKVAIIYRDGQLFEPTGSEPSTHILKPDHPGDAWPHSVINEWYVMKLADRIGLPAPRVYRLYVPQPVYLIERFDRAENEHDWTRLHCIDACQLNGLSREFKYSAGSVERIADLANQCRPAALARLRLFQWLIFNVLVGNEDAHLKNLSFLMSGKGVHLSPFYDLLCTAVYGTRAYDRDQWPGQTTMAWPINGIQRLVEITTPLLVSAGEAMGIKPTTARDNIRKLVDSVRIEAPKLLEEVIQQNAEL…		hipBA	PTT86107.1	109	Gam_109_PTT86107.1	MKIGIESPGQVGALIRASRKAMQIRQDDAAGIIGVSENFLGKIERGGETVQWGKLFQVMQELGLNVTIEVPEPYCDAIRALLADTVNKKLAKQNKVSASKNGamSKAN				HTH
KPL53245.1	426		Alpha_426_KPL53245.1	MAARTLVASINGQPVGELGEVAGLWSFTYVESWLENAQRYPLSPHLALRAEPHIDGGSNRPVQWFFDNLLPEEAQRTLLATDAKIDAADAFGLLAYYGAESAGALTLLPPEAQVPAGGLRPLPDADLSARIKALPNAPLGRHAVKRMSLAGAQHKLAVVIENGALFEPIGAQPSTHILKPDHPDEDYPHSVINEWFSMRLARALGLEVPDVERRYVPEPVYLIRRFDRQQTAAEWRRLHAIDACQLLNLDRSFKYARGSVETLAALAELCRSPALARTRLFNWLVFNVLLGNGDAHLKNLSFLVTSAGIQPAPFYDLLSTAIYDSRLYQKQGWPDGSTLAWPVMGAGRFSALNRPILIDAARTLGLQAATAERLISRQHGRIVGIAEEMLAEIEAGNDG…		hipBA	KPL53246.1	85	Alpha_85_KPL53246.1	MRIKLSKASDIGPLVRAVRKAQKMRQDDTAGAVGVSENFLSKIEHGADKAQWNKLFQVLQGLGIHVVLDLPEEARSYLPKGTEQS				HTH
RBP36042.1	436		Beta_436_RBP36042.1	MSGQLGAYINNALVGALRDASGVWSFQYAQAWLHHPDRFALSPHLPLQGEPLVDGASERPVQWYFDNLLPEEGQRTLLAKDAKIETADAMGLLAYYGAESAGSITLLPEGSVVQGVGGLRALPDADLSARIRNLPNVPLTQAAIKRMSLAGAQHKLAVVLDAEALFEPYGAQPSTHILKPDHPGEDYPHSAVNEWFVMVLAARLGLQVPKVYRRYVPEPVYLIERFDRSANEAGWQRRHVIDACQLLGLDRSFKYAQGSVESLACLAALCRSSAVARTRLYQWLVFNVLVGNSDAHLKNLSFLVTNKGIELAPHYDLLSVACYESRAFEQDGWPAHTQLAWPILAANRFAELNALILVEAGQVLGLAAGTARRLLLTMRERVLVEAGKLYDEMIMQNAQ…		hipBA	RBP36041.1	88	Beta_88_RBP36041.1	MKLPIDHASALGPIVRAVRKAQGMRQDDTAGSIGVSENFLGKIERGDASVTWSKLFQVLDGLGIQVTVDVPDHVTLRPELSTGQRRRS				HTH
OVZ59534.1	434		Beta_434_OVZ59534.1	MPRTLIVSINEYRVGELREQDGLWAFQYSEAWLAFGGRYPLSPHLPLQPEPLVDGATVRPVQWYFDNLLPEEGQRTLLAADARLDTADAFGLLAYYGAETAGSLALLPPGAPQEDTEDALRPLSDKELSQRIRRLPRVALTHGAVKRMSLAGAQHKLAVVIRDDVLYEPSGTLPSLQILKPEHPDPDYPHCVVNEWFVMRLAAESGLIVPAVHRRYVPEPVYIVDRFDRALREGKAIRLHAIDACQLLGLDRSFKYAQGSMENLARLAAACRSPAVARTRLFSWLVFNMLTGNGDAHLKNLSFLVSATGVQPAPHYDLVSTSVYESRAFDKQDWPHATRLAWPILDAQRFSQIDRRLMIAAGGELGINRGTSERLLDTYRRRVVSAADSLCKAFEAEAT…		hipBA	OVZ59470.1	89	Beta_89_OVZ59470.1	MKITLKSAEELGPIVRSARKAQGIRQDDAAGSIGVSENFLGKIERGGETVQWGKLFQVLRGLGIEVILDVPDDTAERVARDMAARGNGR				HTH
PIT75470.1	437		Beta_437_PIT75470.1	MPNRKLIAYINDDPIGELSEESGLWSFRYTSAWLSNPHRYALSPYLLLEQGGILDGGTNRPVQWYFDNLLPEEGQRVLLASQARTDMADAFALLAFYGAESAGSVTLLDEAQTPSKKRSLAALTDEALSMRIHRMPKVPLTQGAVKRMSLAGAQHKLAVVYQDGALFEPDGATPSTHILKPNHPSDDYPHSVINEWFVMRLAKRVGLVVPEVHRKYVPEPVYIIDRFDRHQEIDQWQRLHVIDACQLLGLDKSFKYSQGDMSTLSKVANSCRSTAIARTRLFSWLVFNVLVGNSDAHLKNLSFLVSSQGVELAPHYDMLSIGCYDSIAFDQNVWPHQTSLAWPIEGVSKFAQITRQTLIDAASVLKISKSTAQRLLDQICSRIVAQTDALYAEVAAENQ…		hipBA	PIT75471.1	89	Beta_89_PIT75471.1	MQITLKNAPEIGQIIRTVRKAHHIRQDDAAGSVGVSESFLGKVEKGGETVQWGKLFEVLDGLGIRVVLDIPDAAADKVAKLTFSGVRDA				HTH
ADL55033.1	436		Beta_436_ADL55033.1	MSERTLLVSLNSGPIGTLRDENGIWSFKYDSAWLNDQQHFGLSPSLPLQHAPLLDLSSKRPVQWYFDNLLPEEHQRRLLAGDARIDVADSFGLLGYYGAESAGSLTLLAPDAQNQIEEALLPLSDVELNERILALPRVPLTHGAKKRMSLAGAQHKLAVVLQDGALFEPAGATPSTHIIKPDHPDADYPHSAVNEWFVMRLAKRAGLNVPDVHRRYVPAPVYIIDRFDRVRDARGWQRRHVIDACQLLGLDRSFKYSQGSMASLAALADQCRGNIAARTRLFSWLVFNVLVGNTDAHLKNLSFLVSEEGVELAPHYDILSTACYETLAYDKKSWPNLTEMAWPILGKQFIADVDRALLIEAADALNIRKATAERLLDNLCNHIMGKAEEIYKEFEAENA…		hipBA	ADL55032.1	93	Beta_93_ADL55032.1	MNKGIAMKIPLNSASDVGKIVRATRKAQGLRQDDTAGSIGLSENFLGKVEKGNESVQWGKLFQAMKGLGIRVYLDVPDGIALQNNEQNQKNKP				HTH
ASJ72164.1	435		Gam_435_ASJ72164.1	MKSRSLCASINQAEVGTLREVDGLWSFQYSQAWLNNPLGYALSPSLPLATGPLLDGASQRPVQWYFDNLLPEEGQRTLLSADARLDSADAFGLLAFYGAESAGSVTLLPPDVGPQTVEHLRPLAEEALEARIRQLPKIPLTQSAIKRMSLAGAQHKLAIVMKDGELFEPAGATPSTHILKPDHPDVDYCHSVLNEWFVMRLAKRLGLDVPDVNYRYIPSPIFLIDRFDRAASSQGWQRLHAIDACQLLGLDRTFKYSQGSMESLSLLSEKCRSPAVSRTRLFSWLVFNVLVGNSDAHLKNLSFMVSHEGIQLAPFYDLLSVANYDTRAFDSNGWPTKTLLAWPILGVHHFSDVNRTLLLEAATALNLSKGTAQRLLEKLRNRITPEALTLYDEIASENA…		hipBA	ASJ72165.1	88	Gam_88_ASJ72165.1	MKIDIDNAAAIGNVVRASRKSQKIRQDDAAGSMGVSENFLGKVERGSDAVQWGKLFQVLDGLGIRVTVDIPDSVGPYLNGLSNSQNKP				HTH
SEN07649.1	435		Beta_435_SEN07649.1	MSSRVLRAFINQIDVGNLQEESGLWGFQYASSWLEHPQRYPLSPHLPLTAGRVVDGASLRPVQWYFDNLLPEEGQRLLLASDARIEAADAFGLLAWYGAESAGSLTLLPPEAPPPLATPLRPLPDAALEARIRLLPKAPLTRGAIKRMSLAGAQHKLAVVMQHDALLEPAGATPSTHILKPDHPDEDYPHSVINEWFVMRLAGRLGLDVPRVHRRYVPSPVYVIERFDRLEDSQGWQRRHVIDACQLLGLDRSFKYSQGSMDSLAALANACRSPAVARSRLFGWLAFNMLVGNSDAHLKNLSFLVSHEGVQLAPLYDLLSVAVYDSTAFDKPGWPTHTRLAWPVLGVHHFAGITREVLLQAGGALGLARGTAERILESMRARMLPAAVRLYDETVAENA…		hipBA	SEN07681.1	88	Beta_88_SEN07681.1	MQIPISNAAAIGKVVRASRKAQGIRQDDAAGSMGVSENFLGKVERGADSVHWGKLFQVLEGLGIRLIVDVPEQVARHLPHASPDESTP				HTH
SBP90027.1	437		Beta_437_SBP90027.1	MTGRSLRAFINRTEVGTLQEVSGLWSFQYSDAWLDDPGRFALSPHLPLAAEPLLDGASQRPVQWYFDNLLPEEGQRVLLAGDAKLDAADAFSLLAWYGAESAGSVTLLPPDTGLQAEGPLRPLPDDALEARIRQLPNAPLTHAAIKRMSLAGAQHKLAVVLQDGRLFEPAGATPSTQILKPDHPGEDYPHSVINEWFAMSLAKRLGLGLIVPNVHRRYVPSPVYLIDRFDRIPDAQGWQRRHVIDACQLLGLDRSFKYSQGSMESLAALANVCRSPAVARARLFGWLVFNVLVGNSDAHLKNLSFMVSHEGVQLAPFYDLLSVASYDTPAFDKSGWPAQTQLAWPILGARHFSDINRELLLEAGAVLNLAKGTADRLLEYLRSRVTREAEILYGEVQAE…		hipBA	SBP90026.1	89	Beta_89_SBP90026.1	MKIPIDNAAAIGKVVRASRKAQKIRQDDAAGSIGVSENFLGKIERGSESVQWGKLFQVLEGLGVRVVVDVPENVAAYLNAPSSNQGKTP				HTH
CAP40563.1	436		Beta_436_CAP40563.1	MKGRSLLASINQTEVGTLQEVGGLWSFRYAPAWLDNPRRFPLSPYLPLAPEALVDGASRRPVQWYFDNLLPEEGQRVLLAKDAKLEAADAFALLAWYGAESAGSLTLLAPENAPQEPEPLRELPDDVLDSRIRNLPKAPLTHGAVKRMSLAGAQHKLAVVLRDGVLFEPAGSTPSTHILKPDHPDADYPHSVVNEWFVMRLAKRLGLIVPEVYRRYVPAPVYLIDRFDRTADPQGAWQRRHAIDACQLLGLDRTFKCAQGSMESLSALARACRGPALARPRLFGWLVFNVLVGNADAHLKNLSFLVSHEGIELAPFYDLLSVAAYETPAFEKKGWPADTQLAWPILGARNFSQVDRQLLVEAGAALNIAKSTANRLLQSLTSRVIPEAEMLYEEIEAEN…		hipBA	CAP40562.1	88	Beta_88_CAP40562.1	MKIPLESPGDIGRVVRASRKAQKVRQDDAAGSIGVSENFLGKIERGSDSVQWGKLFQVLEGLGVRVILDVPESVANYLAASDQGRNKQ				HTH
KPC53739.1	443		Beta_443_KPC53739.1	MKLDAHINDQPIGALHFDEESRRFAFEYAATWLARVDHFPLSPVLASEQLAALSEERASAAVRQFFQNLLPEGQALEDVANANRVSKTNLFAILRVIGRETAGALAMTADDDGVVAATMPGRLVTEAELSSRIRARAQLPLSVWDGRMRLSIAGVQDKVALYVRDDAWFLSNAARQASTHIFKPDPQQPALAHLTTNEFFCMKLAQAAGLTVAECDLIHVPEPVLVIKRFDRQLQTDGEVTRLYVIDGCQLLGLPADYKYEHNMGSGQDVQHIRDGASLPWLFRSAGDHFSRPIERMTFLLPWLLIQVLLGNNDAHAKNLSFFVDSSGLWPTPSYDLVCTEIHQGLDQEMAMAVGDAFVYEALTPYEWAHFAHLCQIPRALLVQQMRHWAKAVRAVLES…		hipBA	KPC53738.1	103	Beta_103_KPC53738.1	MRKVKALPFPTKPDIDSADDIGRFIRAARTASGITLEMAALHLGVSKQTLSDIELGKATVGIGLVLHAAREFGLSLMCVSSKQRALLKHQLLSTVATDKSDEA				HTH
AQR66081.1	442		Beta_442_AQR66081.1	MRLEVWMDNAFMGWLAHDIHANQYAFEYSSDWLNRTDAFALCPSLPLIPIAHSAEAHSRAVRTFFENLLPEGQALDDVSILCAVSKTSVLGLLAVIGGESAGALRIVPPDQAQPAVSSLRPVPWEELSERIQKRREQAFSIWDKKVRLSIAGYQDKLAVHETAPGEWALADGPALASTHILKPDPLNPQLAGLTSNEFYCMRLAQAAGLAVAPVTLWHIPEPVLLIERFDRLRLHTGAIQRQPVIDGCQALGLAVAAKYERPHGDGRDVREYRAGASLPKLFEVLKCSARPALERLALLRWVIFQVLISNTDAHAKNLSFKTGPGGLSLAPAYDLVCAHPYADLNLADTYAMAIGDAFDPAALCAYEWANFAKQADIPVRLLQHELTRLIKQTAQARQH…		hipBA	AQR66082.1	101	Beta_101_AQR66082.1	MKSVKPLPTPTNPLLANAQELGAHIRAARTQSGLTLEEAALSVGVAKQTMQNIETNPATVGLGTVMMVARALGVSLFAIQSEQQERVRRLLSSEPVPAKEA				HTH
RJG06079.1	451		Beta_451_RJG06079.1	MKLAVWTQEHRIGDLSYDGATGRFAFEYAPAWLEWDQRFALCPSLPLTQTPQETPEQHSAAVRQFFQNLLPEGQALDDAARVSNVSKANVLGLLHALGRETAGALVISLPDERPDRIEVSPRLLSDAELSERIRHRPSEPFTVWDGKVRLSIAGYQDKLAVYEHEGQWFLVEDPTLASTLILKPEPVRQQMAGMTTNELMCLRLAHALKLPAAKASLRHVPEPVLVIERFDRKLKEGRAGRMEVQRLHCIDGCQALGLPVDFKYERPYGDGEHVKNIRDGASLRRFFSLLSDKTKIPAPGVAQLEFLRWVIFQVLIGNTDAHAKNLSFFSSVRGLQLAPTYDLVSGLVFAGDGVLDSLAMAIGDNFDPVAISAYDWAQLAHENNLHPRLVAGEVKRLAQ…		hipBA	RJG06078.1	99	Beta_99_RJG06078.1	MKTIRPTSFPKDPFIDTTAVVAQAIKAARTQAGLRLADAALLARVSLQTLVDVEAGKPGVSLGKVLQIADAIGVSFFAIPSSRREQIRHQLAHLNEGTE				HTH
ASF48349.1	445		Gam_445_ASF48349.1	MKLDVTVNGDLLGWLSLDSASGLFAFAYAPDWLAKDIRFPLSPALPLDAGAIPLEQHSATVRQFFQNLLPEGQALDDAAQANKVSKSNLMGLLIALGQETAGALSLSLADPPLLAHRETTKRLLSRDELSERIRSRPQEAFTVWDGKVRLSIAGHQDKIAVLEENQCWYLVDGDRLASTHILKPEPLRTRLQGMTSNELACMRLAQTVGLPTADIRLEWLPEPVVLICRFDRISKADGVQRLHCIDSCQALGFGVSMKYERPYGDSRDVQHLRDGASLPKLFALLTHASSKPAIDRLALLHWAIFQVLIGNTDAHGKNLSFFMDAGGLSLAPAYDLVCCLLYAGDGISDTLAMAIGDNFNPTTLTAYDWALMAYECQLNPKLVSRELKQLADNICSVWP…		hipBA	ASF48348.1	99	Gam_99_ASF48348.1	MKRVIPTAFPADPCLDNPATLGAAIRAARTQAGMRQVDAALSIGVALQTLIDIETGQPGVSIGKILQVAQGLGVSLFVLPPSQRDNARRRLADLTQPPL				HTH
OAI11348.1	444		Gam_444_OAI11348.1	MKLTVQANGICIGCLSLDALSGLYAFDYSVEWLAKEQRFPLSPVLPLVRQSLSAEQHSAHVRQFFQNLLPEGQALDDAAQANKVSKSNLIGLLVALGRETAGALEISLDDSQALSTPLAAKRLLTREELSQRIRSRPDLAFSVWDGKVRLSIAGYQDKIALLEENGLWFLVDGGSLASTHLLKPDPIRSGLQHMTSNEFACMRLARAVGVAAADIRLEHIPDPVLLIRRFDRRITTEGIDRLHCIDGCQALGLGVSMKYERPYGDGRDVQHIRDGASLPKLFALFDRVSAQPTADRLALLRWTIFQTLIGNTDAHGKNLSFFIDAGGIRLAPAYDLLCCLIYSGDQISDTLSMAIGDNFDVLSLTPYDWALMAVECGLNARLVSRELKQMANKILKIWP…		hipBA	OAI11347.1	100	Gam_100_OAI11347.1	MKRVVPTPFPVDPYLENPVVLGAAIRSARTQAGIRLEDAAMTIGVCLQTLVDIEAGKPGVSIGKILQVSQGLGVSLFVIPQSQREIARRRLSDLTVDNQA				HTH
ALP53783.1	442		Gam_442_ALP53783.1	MTTHSLSAWIGEQRVGTLSYHDDTGRFSFEYEQTWMTNSGAYPISPALPLRRPDNQTDELHSVNVRRFFENLLPEGKALEDAAAAHTVSKGNLFGLLRWLGQESTGALALLPEGTLPTRVEPIVREVTFEELSERIHDRANRPFNVWDGRVRMSIAGYQDKLAVYVDEEGKLFLVEGLLASTHILKPEPMNPKLSRLVANEHFCLKLAAALGIPSAEVEILRVPEPVLMVKRFDRIKHNRHVERLHAVDSCQVLNLSVNHKYERNFGSGRDVANIRDGVSFERLFSITPLTQSQAATRMALIRWAILQYLIGNSDAHGKNISFLVEPGGLRLAPAYDLVSVCIYPDIEHEFAMAIGDEFDMTKVRAFDWADFSDRCGIERRLLVREMNRMIKALRIQLP…		hipBA	ALP53782.1	97	Gam_97_ALP53782.1	MAGKITPSPLPASPVVDSAEAFGAFVRSLRTQQQLRIDDAAALCGVSVQLLSDLENGSRSVGLDKALAVARQLGLTLLAVPKSEQPQAIAAIKRQSL				HTH
KXW59368.1	440		Beta_440_KXW59368.1	MTYVLDIYDRDIIVGAVRFDPQTDTFTFDYDDGWLAGKHAYALSPAFPLRGANNQTGSFGNIRRFIENLLPEGQALDIVARAERVTKSNIYGLIRAIGRETTGALSFLPEGEMPGPDNESLREIKETELRERIAERAQVPLAIWDGKVRLSIAGYQDKLPVYLADDRMYLANSRFASTHILKPEPVTPDMAGLVVNEHYCMRLAAVLRLEVAHVEIRRLPDPVLVVERFDRQRTADGVRRIHIIDTCQALDLPVSFKYERNLGSGRDVRNIREGINFERLFSVVQHASNKATIRLALLRWALFQFLIGNSDAHGKNVSFYSRPEGLALAPFYDLVSVVQFPAVDHELAMAFGDEFDLDAVAPYDVADFAKRTRMPRSLLAREMRNMARAARSSVGPLAD…		hipBA	KXW59369.1	97	Beta_97_KXW59369.1	MRTIVVTPPLSTPEVKTLGDLGRHVRHRRTKSGLRIDDAAALCGVASGSMSKLENGQVGMSTDKLLRILDGLGLVLMVVSREDVGELLASHRETPSK				HTH
ARN23283.1	462		Beta_462_ARN23283.1	MTHVEAPAAPHALTLWADGRQVATLGYAPLDDRWSLDYAPDWVKVPASFPLSPALPIEPPADGYAAGAVKRFVENLLPEGRALDITATTYKVSKSNIYALISALGTETTGAFRFLQPGEVQPAVAATPPREVTREELNKRLDERDDIPLAVWDGKVRMSIAGVQDKLMVYVDRALDDGGRLYLVEPPLASTHILKPEPEPEPGRPVTPHLVVNEHFCMSLAHRMKLPVADVAIYRTPRPVLVVRRFDREVVQDDQGVKVRRLHIIDACQASDLPATYKYERNLGSGEHVRNVREGVSFEVLFDRVGQTVNKAAARLTLLRWALFQFLIGNCDAHGKNFSFFVRREGLEPAPWYDLVSVAQYPGIDHELAMAWGDAFKLEEVAAFQLADFARRCGVDRRL…		hipBA	ARN23284.1	97	Beta_97_ARN23284.1	MNASTSSELLRITAPADVGPAIRARRRAQSLRIDDAASLSGVSVDLLSRLENGKGSVRLDKLLTVLDGLGLTLVLGPKDHPWMQAVARPQATSSEQP				HTH
OYT89309.1	467		Beta_467_OYT89309.1	MTDPADVAAAPHALHLWADDRKVATLGYDALNDRWSLDYDPDWMAAPNSFPLSPALPFQPLSGGYAVGSVKRFVENLLPEGRALDVTATTYRISKSNIYALITALGTETTGAFRFWRSDDVPPAVAAKPAREVTREELDQRLASLDQMPLAVWDGKVRMSIAGVQDKLMVYLDRPLIDGGRLFLVEPPLASTHILKPDPARPITPHLVVNEHFCMCLARRMNLPVAEVSIYRTPRPVLVVRRFDRELVQGAAAGAAHGSSAPSVRRLHIIDAAQASDLPESGKYERNLGNGEHVRHIREGVSFEMLFERVDQTINKAAARMTLLRWALFQFLIGNCDAHGKNFSFFVSREGLEPAPWYDLVSVVQYAGISHELAMAWGDAFLLEEVGAFQLADFAQRCG…		hipBA	OYT89310.1	99	Beta_99_OYT89310.1	MTPSAPVSPELLRLTDANALGPVIRQRRRAQSLRIDDAAALSGVSVDLLSRLENSKGSVRLDKLLAVLDSLGLTLVLGPKNHPAMQSITRDSAHQPEQP				HTH
ABX32928.1	451		Beta_451_ABX32928.1	MATPPSLSLSLWNDVGTHVADVTHDPHNDLWGLRYAPAWLEQERPFYLAPCLPLAAPEGGYDSRSIRRFIENLLPEGAALDVVARSQGIGKGNIFGLIRALGAETTGAFRFQADGSKPDPQAANAARPISTAELAQRIADRDTRPFIEWDGKVRMSVAGYQDKLPVHVEGESVQEGTIFLPDNVPSTHILKPQPRDSAMPHMVVNEHFCMRLAAAMRLPAAEVQMLHVPQPVLAVRRFDRVRQAPQRRVLRTHIIDACQAGDLPVSYKYEHHIGSVGDARLYRDGMSFPRLFGLLEHSVAKAADKLAMIRWALFQILIGNGDAHGKNFSFHVLPQGLATAPWYDLVSVAQYPDVSQDLAMAFGDCFALEELTPFEFAHFAHLCAIDRRLLAREAQRMAK…		hipBA	ABX32929.1	99	Beta_99_ABX32929.1	MPSSTLMNGPQQEPLQPAAVVIADLSGLGAQIRAMRKAQQLRIDDTAALCGVSLDLLSRLENGKGGVGSDKLLAVLDGLGLAMVIAPKQDALMARLPRA				HTH
SEN03336.1	449		Beta_449_SEN03336.1	MTQSAYLLSLWMGKRLIADIEYLPAEEKWSLRYTDDWRSDPDAFPLSPAMSMDKDIPSTTVRRFLENLLPEGQALDIVASSQGVAKSNVFGLIRALGAETTGACRFLPQGADGTAEQAVNDRRQISIEELDQRISERDKRPLIEWDGKMRMSVAGYQDKLLVYFDGKPEDGARMYLPDFPLASTHILKPQPTEVRLPFMVANEHFCMTLAREMGLPAAQVAILRTPRPVLVITRFDRAIVPGAEIPVVRKHIIDACQAADMPVNFKYERNVGNKGDAALYREGVGFPVLFGLLEFGYRKAVDKLAMLRWALFQLVIGNSDAHGKNFSFFVHRAGLQAAPWYDLVSVVPYPQFSHELAMAFGDQFHLDQVRAFDLADFAQSCAIDRQLLLRECRRLRDGV…		hipBA	SEN03303.1	94	Beta_94_SEN03303.1	MIELTNAMLPVIQMVRDTADIGRQVRAHRKKQGLRIDDAAALNGVSVDLLSRLENGAGGVRTDKLLAVLDGLGLALIIAPKDHDFLKNLPRDNV				HTH
SFB69437.1	456		Beta_456_SFB69437.1	MTAHRLALWRQDQHVADLSYDALADDWSLAYSPAWCDSPQAFGLSPVLPVQRPEGGYNSKSVRRFIENLLPEGRALDIAASAKGVAKTNIYGLIHELGAETTGAFRFLPDGVDGTIEQPPNELRQVSLAELDIRIADRDKEPFVIWDGKVRMSVAGYQDKLLVYIDGDAADVARGAPMFLPDYPLASTHILKPQPEGTGFPHMVVNEHYCMSLAMAMGLPVAEVAILRTPRPVLAVKRFDRQVLGTLASGHAAVERLHVIDLCQACDVPVSYKYERNVGSTGAAAQYRDGTSFASLFSQVANVHLKAAEKLVMLRWALFQLVIGNCDAHGKNYSFFVSEEGLSSAPWYDLVSVVQYPQVSHELAMAFGDVFDIHQVKGFALADFATRCEIDRKLLHREA…		hipBA	SFB69445.1	137	Beta_137_SFB69445.1	MEQSPRKQTATDRKSSRHRAAARQAVLLEVPAVQVVSSATVIGNQVRAHRNKQSLRIDDAAALSGVSVDLMSRLENGSGSVRLDKLMSVLDGLGLTLLVAPKGHAYLRKLPLDRVLTPAPSQEPVAGKAVMTPGDVL				HTH and structural similarity with Stl repressor
KDP87335.1	437		Beta_437_KDP87335.1	MATHSLRVFDGSDLVGTVQYDALEDSFSFAYDEAWRSAAHRYPLSPAIPFDRPASSASLRRFIENLLPEGRALDIASVYGQVSKNNVYGLIRQLGGETAGALSFHADAPPPAQAPQLREISAAELNQRIRDREQVPFTVWDGRVRLSIAGYQDKLAVFMEGERIYLADGAGVASTHIVKPEPVHDSASCMVANEHFCMTLAGRLGLPVAPVSIRRIPSPVLLVTRFDRVKENGIVRRLHIVDACQALDLPVSYKYERNFGAARDVAAIRDGVSFARLFSLREKTVNQAVAQRIMLQWAIFQFLIGNSDAHGKNFSFFCTRAGLTPAPFYDLVSVVQYDQFLHDFAMAIGDAFDMAEATPYAFADFMSRIGIRRPTAVRTMTSLARAAAAQAAGQAEDLV…		hipBA	KDP87336.1	97	Beta_97_KDP87336.1	MPRQLPTSLPPPQPRISSLGELGALVRHRRLKQQLRIDDAASFCGVSANLLSRLENGRPVQTDKLLLVLSGLGLGMILGPKAATADIEIPAIAFEGA				HTH
ANO50060.1	440		Gam_440_ANO50060.1	MSLHRLAVFDGDSRVGTLEYESLEERFGFDYDPGWLATETSYSISPHILRFGKPAETGTVRRFVENLLPEGRALDIVSTTHQVAKNNIYGLIRELGRETSGALAFLPDDQAPQDQADTRREIKREELRQRIGQRSQIPFAAWDGRVRLSIAGHQDKLAVYLDADKDRMYLVEGQLASTHILKPEPLDGRLPMLVANEHFAMSLAARLGLAVPSVSILRLPDPVLSIERFDRLRNADHVRRLHIVDACQALNFPVAYKYERNFGAGRDVSHIRDGVSFERLFSISEYTVHKAVTRLSLLRWALYQYLIGNSDAHGKNVSFYCRPEGLALAPFYDLVSVVQYDSLDHDTAMAYGDEFRLQELSPFAWADFARRTGTPRPLLAREMTRMGKAALEAAPAQAC…		hipBA	ANO52902.1	102	Gam_102_ANO52902.1	MPKSGSKGDPLENNFRYSEIEVTSLSDLGRIVRQQRHASGLRIDDAAALCGVSVDLLSRLENGHSGVGSARLLKVLDGLGLAMMVADKSRLANIPAAATTDR				HTH
ADJ65569.1	439		Beta_439_ADJ65569.1	MDPIRHLLVASYAQAIGNIRCDIQSSDFNFYYYAHWQLSTETFPLSPHFALSQGRFKSSATANFMMNLFPEGDARMAIMKHSRLNADNVFSMAYLFGAEPAGAASFLFHSGTSALPSSQAPYLREIDDDELSERIHARHRGVPFAQWHGAWHQSLAGVQDKLQVIFHDERLFLAGGSLTSTHILKPEPQGERTPHLVANEHFCMSLAAAVGLSVPHVKIHRAPEAVLLIDRFDRTYAPGTDVLQPGRVERTHIIDGCQALELPSWYKYECLGGHQNRSPERRYGIDFKRLFGLAPHFEDASAAKLLIVRWALFNLLIGNSDAHGKNISFRQTANGIMPAPFYDLVSVQVYGEKVLQEMAMAFGDQFLAEKVGVADLAAFAQVAGIPIEDVMGELTGIAA…		hipBA	ADJ65570.1	117	Beta_117_ADJ65570.1	MIADMKQNEAPLLTPARVREARELGEKLARLHKARRMRQADAALRAGMARSTAALTEKGDVRRTQSKILRFLEAIAPGLTLLSLLQEFDPSLAALRARELTQRIRPLSKAELGELDF				HTH and structural similarity with Stl repressor
CAP40336.1	447		Beta_447_CAP40336.1	MARHALSVIAPQGRVGTLVFESTEDRYEFIYDPAWPGIAQAFPLSPHIPLAGPPAASGVVARFLQNLLPEGRALDVASSFHRVSKGNIFGLINLLGREPVGALSFLAEDADASQAAAEPRRPISDAELSERIRARDSVPFPVWDGKVRLSVAGFQDKLQVLLEGDQVSLVEAPLASTHILKPESPNPATPFMVANEHFCMTLALHMGLPVAPVRIRRIPEPVLLIERFDRTVEWAQDGPTAVAVHRRHVIDACQALDMPVALKYERNMGSAEHVRHIRDGVSFERLFALADDFENPAVARQFLLRWAILQLLIGNSDAHGKNVSFFLSGAGLAPANLYDLVCVHAYGQAIEQEMAMGYGDEFRCNAVTAFDLADFAHRAGLPATLVARELASMAKQAQK…		hipBA	CAP40335.1	100	Beta_100_CAP40335.1	MARTLTKPLEQSPLALDLQALGQLIRNRRAHSLLRIDDAAALLGVSKDTLSRLENGRAVGTDKMMAVLQGLGLAIIITDKALASTALQAIEGEPRVKDAG				HTH
OBR51651.1	451		Beta_451_OBR51651.1	MAAHTLRVTTGDAPVGTLSFESREERYGFDYDAAWRQRDDAFPLSPHIPLSGAVAAPGAVQRFLQNLLPEGRALDVASIVNQISKENVFGLVRVLGKEPVGALSFAPPSDLPGAPVEAAPPLRRPISTEELSQRIRERDLVDFPVWDGKVRLSVAGYQDKLQVLAEGARLALADGALSSTHILKPESRNAVTPHMVANEHFCMTLAARLGLKVAPVEIRRLPEPILLIERFDRAVSIDPADGETVTAVRRRHVIDGCQALDLPVSFKYERNFGNVADVRNIREGVSFEKLFALEPYFDNPLSTRTFLVRWALLHVLIGNSDAHGKNISFFMRASNLEPAPLYDLVSVNAYGEHVEQDMAMAYGDVFRLQELTPYALADFAQRTRTQPRFLEREIVRMAR…		hipBA	OBR51652.1	100	Beta_100_OBR51652.1	MPRTLPRPIERPDPLAQDMAALGLLVRNRRAQSELRIDDAAQMLGVSKDVLSRLENGRSVSLDKVFLILNGLGLSLLVLPRSEASMAVRKLMPPGAQETP				HTH
POR49468.1	454		Beta_454_POR49468.1	MRHFLHVSTHGEAVGSLGFEPREDRYDFSYADDWRARRDAFPLSPHIGLNGEGPPTGTLQRFIGNLLPEGRALDVASIVYQISKDNIYGLIRMLGQEPVGALSFLAAGEEARLTNDPPAPGGDARRVVGEEELTERIRDRDTVPFPVWDKRVRLSVAGYQDKLQVLVEGRQLSLVEGGALSSTHILKPESRNPGTPYMVANEHFCMTLAARMGLPAAPVTLRRIPEPILLIERFDRRVTRAEDDADRVDAVRRLHVIDGCQALDLPVSFKYERNFGNTKDVRAIREGVSFAKLFALAPAFVTPAVARTFLTRWAIFQLLIGNSDAHGKNLSFFMERGGLAPAPLYDLVSVNAYGEMVEQEMAMGYGDAFRLEEITPFELASFAQRTGVQPRYLARELVR…		hipBA	POR49468.1	107	Beta_107_POR49468.1	MARVLPQPVKLAPSAPTLAALGLLVRNRRAQSALRIDDAADQLGVSKDVLSRLENGRPIGLDKLFLILDGFGLSLLVLPRGDASDVLDQMAAQKVDEPADDSAAERR				HTH
ACC70257.1	453		Beta_453_ACC70257.1	MLHTLHVTTHEGAVGRLDFDARQTLYRFAYDGNWTARRNAFPLSPHIPLSGAEPAGGAVHRFIANLLPEGRALDVASVVYQVSKDNIYGLIRMLGKEPVGALSFLASGEAGEPIERGAGEQPPARRAISPDELSQRIRERDAIPFPVWDGKVRLSVAGYQDKLQVLLEGDRIALADGPLSSTHILKPESRSPVTPCMVANEHYCMTLASRMGLQTAPVAIRRIPEPILLIQRFDRSVVLDAADGESVEAVRRRHVIDGCQALDLPVSFKYERNFGNTQDVRNIREGVSFEKLFSLQRHLDNPAAARTFMIRWALFQLLIGNSDAHGKNLSFFVHGGGLDPAPLYDLVSVNAYGEQVEQDMAMGYGEAFRLEEITPFALADFAQRTGTAPRFLAREMARM…		hipBA	ACC70256.1	86	Beta_86_ACC70256.1	MAALGRLVRNRRAQSALRIDDAADMLGVSKDVLSRLENGRSVSLDKLFKVLDGLGLNLLVFTNQQTSAVLDAVEPLAGASPTREQS				HTH
RKP49689.1	455		Beta_455_RKP49689.1	MTSSLSITSQSAPVGRLTHDAREARYAFDYDRAWSSNTASFPLSPHVPLNGPAPSSSTVQRFIENLLPEGRALDVAASMNQISKDNTFGLIRVLGKEPVGALSFLPVDAQPDGALVGPSPDDMAPIRRELTHEELSERIRERDAVPFEVWDGAVRLSLAGYQDKLQVLVEGDRFYLVDGSLSSTAILKPEGRNPKAPFMVANEHFCMTFAAHLSVSVAPVAIHRIPDPVLLITRFDREIEAEPGDPQRARHVKRRHVIDGCQALDVPSGFKYERNFGGAADVRHIRDGVSFEKLFSLMPYMANPAIARTHLIRWALLQLLIGNTDAHGKNVSFFQHHHYLAPTPLYDLVSVMSYDGAFDLDMAMAYGDVFRLDEISAFALADFAHRTQTRPAFLAREMI…		hipBA	RKP49774.1	81	Beta_81_RKP49774.1	MAELGALVRNQRARSLLRIDDAADLIGVSKEVLSRLENGRSVGLDKVFKVLDGLGLSLVVVTRLETETAVRAVRTDAQESA				HTH
PMS18602.1	453		Beta_453_PMS18602.1	MSEHSLHAFTDGRLVGKLIHESQEGRYSFQYAEGWKDSRDSFYLSPAIPLARAPERPGAVQRFLENLLPEGRALDIASIINQVSKGNTFALISALGKEPVGAFGFVALDASEHEAEHLVRQQQLQPERRPMPDDELSQRIRERDAIPFPVWDRKVRLSLAGYQDKLQVLVEGAQLSLVDGSLSSTHLLKPESFNPRMPFMVANEHYCMSLAARLNLPVAPVSIRRLPEPVLLIERFDRKVEWRGGLAHRVQRLHVIDACQALDLPRDFKYERNLGAGEHVRDIREGVSFERLFTLLNEMVTPATARPFLLRWALLQLMLGNSDAHGKNISFFVSRAGLTPAPMYDLVSVNVYGGDVEADMAMAYGDAFTLEEIGPYPLADFAHRTKTPQATLAREITRM…		hipBA	PMS18627.1	91	Beta_91_PMS18627.1	MQALGELVRHRRLELELRIDDAAHACGVAPNVLSRLENGRSIGVDRLLLVLSGLGLGMLVTPKEAAMRYLPDDSAGAYTARPSDEDKEHKQ				HTH
KHD22968.1	446		Beta_446_KHD22968.1	MTNGTVVGQLGHNAREMQYSFQYEQAWRDSREAFSLSPHILHTGEPPVPGAVHRFLENLLPEGRALEVASYVNNVTKTNVYGLVRALGAEPVGAFSFLPLDAHTAQAEAIRRAIPLEELSARIKERDTVPFPVWDQKVRLSVAGFQDKLQVMVEGERISLVDGRLSSTHLLKPESRSPHSPFLVANEHFCMSLARAINLPTAAVEIRRIPEPILLIERFDRIVRYASANDPSSIHSVDRVHVIDGCQALDVPSGLKYERNFGHNKGVANIRDGVSFEKLFALEKHFENPAATKSFMLRWAIFQLLIGNSDAHGKNLSFFQRRTRLAPAPMYDLVCINVYGDGGKVEQEMAMAYGDVFLLDEITPYALADFCSRIKMPPALVAREMKRLADVVCKFARVR…		hipBA	KHD22631.1	99	Beta_99_KHD22631.1	MRCARPSELDYSRKASASQFMLDLLANIFEQHNRRQGEAACEFAFALYTRKLRLKEQHFDDLKARIRPKLEGTADKVRLLRMLFGFDAMPASETLPDEF				HTH
RDU97497.1	452		Beta_452_RDU97497.1	MAHFLRVSTNNEAVGLLGFEPLQGQYSFAYDAVWQKKKGAFSLSPHILHSGEVPSSGTVHRFLENLLPEGRALEVASVVNQISKNNVYGLIGVLGQEPVGAFSFLPFEAATDRCNRPAEPIRREIPNDELSQRIRERDAIPFPVWDRRVRLSIAGYQDKLQVMVEGGRISLVDGTLSSTHILKPESRGRNTPFLVANEHFCMTLAAALGLPVSRVQIRRIPEPILLIERFDRIVHRDLDDPERIVAVDRLHIIDGCQALDLPSHFKYERNFGHGEHVANIREGVSFEKLFSLEKHFEAPASAKAFLLRWALLQLLIGNSDAHGKNVSFYVRRKRLLPAPMYDLVSINAYGGSDVVEQEMAMAYGDAFILEQVTAFELADLTKRIGMDTALVGREMTRMA…		hipBA	RDU97498.1	99	Beta_99_RDU97498.1	MARTLPRSDASLSPLADDLAALGRIVRNQRARSELRIDDASALVGVTHNVLSKIENGQSVGLEKLFKVLNGLGLKLLVVTPSEAEDAVDALRPQPEDNA				HTH
PHR10423.1	430		Epsi_430_PHR10423.1	MKHNSLKVIIDKQEVGSIWIDNSDESYKFAYADEWKKNGYAISPNLPLNETLSSGTVKRFLENLIPEGKGLEDITAFAHISKSNTFAIIKAIGYDTSGALMFGQAQESDQAIFREIPDEELALRIAEIQEKSIVIWDKKERLSLAGVQEKLPVIIKESKIGLGDGTLSSTHIMKFQTKKQSHIVINELFCMHLAKQIGLNVAQVELKRFNEAPVLLVKRFDRVYEVDCVKRLHVIDACQMLDLSSSYKYERNFGSGRDVKDIREGASFFKLFACADSCEVPAKAKLELLNWAIFNLLIGNSDAHAKNFSFFISNHGIKPTPSYDLLCILAHEDVEHDMAMAYGDEFNPNEIKAYQLRDFADNIDINYKLVMQTIKKQTAAITKVLQERFIDEDKLLDDE…		hipBA	PHR10422.1	87	Epsi_87_PHR10422.1	MATGKKVKAIQAPSFEETLTTESIGLFIKARRTQQGLNTKDAAMLCGVSAHTLNNIENGISGMKVSSVLSIMTALGIKLQVAPWSES				HTH
WP_129014240.1	435		Epsi_435_WP.129014240.1	MKHNINIFCNNDYVGFIEIDLASNNAKLNYDDNWKKIGFELSPHLKFNKEIDSNSIKKFISNLLPEGRGLEFVSEILQISKANKFALIEAIGNETAGAITFTSNKKIITSFRKISNEELTQRIIDKDTINITLWDKKTRLSLAGVQDKLPLVVLDENTYGIGEGKIASTHILKFEKINNSYLVLNEYFCMKLAKLCGLDVAEVEIKKFATQNILFVKRFDRELIINEDGSFEVLKKHIIDGCQLLDLDVSMKYEKVYTNARGEANFKNLFDYSKLSTNKILTKLNLLKWTLFNLCINNYDAHAKNISFFVNNKGLELSPLYDLVNIAMYPDIHNEFAMAFGDEFDSNKIGTFDMVGFCVHTNIQPRLVKNELISIITNIKKNIKIIKDETLCNCDEDEI…		hipBA	WP_129014241.1	84	Epsi_84_WP_129014241.1	MAKKIKPTEYPTSEHELTAEYLGKFIRAKRTNSNLTSHQTALLCNVPVDVITKLENNSGGVTLDSFLKVINGLSINIELSRDNK				HTH
EIJ41879.1	422		Gam_422_EIJ41879.1	MIELIICYQQNQIGTLQYETDTDNFTVSYTDEWNKQGFPLSPIIPLKKISAGNPVKAFIENLLPEGNALTELSQFVGVSKHRPFTLLKTIGKEPTGAFKFVTDDCQTEKTCFIEITPDILQNRIKMRESQSLMIWDGKPRLSIAGVQQKLPIVELNGKFGFGEGNLASTHILKFAKPHSTLILNEYFSMKLAKSCGLNVATVEILDFEGEAVLSVQRFDRRIKDEKVERLHIIDACQALGVLSSHKYEWSLGHGRDVANIRDGVSFKKLFAISEGCKIPFIAKQNIIRWLVFNLIIKNTDAHGKNISFFINQSGMETTPFYDLINIGLYQGEYDQNLAMAIGDSYIYEELNSLDFKDLCSDCDIHPSTIKNIFEQLTKGMAQKLDDIATHINKAFYQND…		hipBA	EIJ41878.1	84	Beta_84_EIJ41878.1	MVKKIKVTPFPIPCEKVTAQTIGEIVRAQRTRLGLKQIELAAISNLNIKTINSLENSNGSTLENALHVLQGLGIKLKFEGLLDD				HTH
ADG94087.1	429		Epsi_429_ADG94087.1	MNTLILFCDKKEVAFLKFDANKEEFSFEYTDYWKENGFELSPCMKFEVKISSKTIRNFVENLLPEGQGREILTNFHHISKNNIFGLIQIIGKETTGALTFSSKDIVLETSFREIPESELAERIRNRKSIPIEVWDGKARLSVAGVQDKLPITIIDSKFGFGEGELASTHILKFEKDTDNIVLNEFLSLKLASEAGLLVPNTKLIKIEDQEVLLIERFDRKLIDNSTIKRKHIIDACQALDLSVFHKYERAFGSGDMKDYREGASFKKIFSLVGNCDSPILAKKNLITWICVNLCLGNSDAHGKNLSFMIEKNSMILTPFYDIINITVYDNKYETDFAMGINEAFNYDELGTYDFVEFCEELNINVKGFVKEFKRVSNQINKSLDNPTLVELSNENKIEF…		hipBA	ADG94088.1	80	Epsi_80_ADG94088.1	MAKNVKVSIEPNTNVILEVKDFGKHLKFRRTNEGLTLAEAAELCNINMRTLIRLEKGFEGVRLSTAIHVAKMFGLKVILE				HTH
WP_096046204.1	430		Epsi_430_WP_096046204.1	MSSSMNIFYNNKVIAKLTLSNNDDLDLLYTDEWKQQGFALSPFLPLHEAIDKRNVKKFILNLLPEGDGLEALSKLFHISKANPFALLHAIGNETSGALSFGTSGFIETSFREVSKEELRVRIKERKNTPITIWDGKVRLSLAGVQEKLPIAILNGKFGFAEGNLASTHILKFDTSNTHLVLNEFLSLHLAKKAGLVVTKAQINFFDHEPVLVVERFDRKILANGTEVQKLHVIDGCQLLSLAPSYKYERNFGSARDVQNIRQGASFRKLIQNETKMDIPVLFKKALLDWSLVNLCLGNSDAHGKNISFFVHKSTLTLAPFYDIVNVKLYDTYDQDLAMAIGDEFEIENVKPYDLATHCHTLNIKQQQLVLSFNTIATNIKKELENKNALTNIKEINAIF…		hipBA	WP_096046203.1	91	Epsi_91_WP_096046203.1	MGELMNVMHREPTHPGVFLEEDYLNPLGLTHEEAARLLGIDISMLDALLHKELSVSQELAMRLERVFKTEWEFWMNAQRAHDGWKDEIKTQ				HTH
KYG63642.1	434		Delta_434_KYG63642.1	MVNTKSGIPPHLGIIYEGKEVGELSFDLVSEKFQLFYLPSWLKEGFALSPHLPLFAEFPAENIKKFLENLLPEEDGLTKFAELLRISKSNIFGLLQAMGQDTTGAFSFTAGDSAPPTSFRAISKEELTERVLNRANKPIAMWDGKPRLSLAGVQEKLGITIKQGEYGFGEGKLASTHILKFSKKGQNLVLNEFFCMKLAKAVGLPVAEVEIVNFGERVLQVERFDRRWKSDEHVARMHVIDGCQALNVSPSFKYQRMIPVGPHKDSYLSPINVENLSKFNQSCRVPAKAQLQLLRWILFNLIIGNVDNHGKNISYFVTQKGYEIAPAYDLVSVTMYADFNQEMAFKVGDAFNLGDVGAFQLAEMAQEMNLPPALITTQLKKLCSAILKNVDDIVISDLN…		hipBA	KYG63641.1	82	Delta_82_KYG63641.1	MSASIKPISTPVKRDIDNPNDIAQFVRARRTQEGIRIDDAAKLCGVSVETLSKIETAKAGVNVDSLFKVLNGLGIKIVVKPW				HTH
AHI05709.1	432		Delta_432_AHI05709.1	MVSSQKAELYVFHEGLYVGSVLYDLATQKFSLNYSAEWLQKGFELSPHLPFFEEIDSESISKFLENLLPEEDALKTLARTLQTTSGNVFGLIAAIGTDATGAFSFLTDDVKPITSFRSISIEELSHRVLERAKTPISIWDGKPRLSLAGVQEKLGVTVMNGEYGFGEGDLASTHILKFSKKDQHLALNEFFCMTLAKKVGLNVANVELVKLGERVLKVERFDRKWKGIERVTRTHVIDGCQVLNIPPNFKYQRIVPVGPNRNDYLGPVSVQSFSEFCNRCRVPAKARLQLLQWILFNLIIGNSDSHGKNISFFVSKKGYELAPLYDLLNVTIYEEFNHELAFEIGDTFSLKDVKAYQLLLMSQEMNLAPRFVAAQLRKICTAVLKYVDLFDDEFLTEAE…		hipBA	AHI05708.1	82	Delta_82_AHI05708.1	MARSIKVKPTPANPLVTGREDLAGFVRARRTQANLRIDDAANLCGVSVETLSKIETAKGGVTVDSLFKVLNGLGIQLKVKSW				HTH
QAR32703.1	421		Defer_421_QAR32703.1	MQDARRNSENRSMNGRLYLKLNRENIGFIEHDMKEDRFGLRLDDKTLKLSPFVFDNGDSGAVKRFLMNLLPEGKGLDELSAMMHISKGNVFGLIKAIGAETAGALSFHAAPDETEETAFREISQEELRERIRERRGTPITLWDGKVRLSVAGVQEKLPVLITPDGRFGFGEGKLASTHILKFCRYADEHIVLNEHLCMTLARRLNLPSAETEILRFDEPVLNVKRFDRILMEDRVERNHIIDGCQMLDMPPFYKYERVYGDGRDVQNFREGVSLAKLFRTAELCSVPAAAVRDMLNWVLFNLLIGNCDAHGKNISWRYSSDKISMAPFYDMLSITVYKGKYNESLAIGIGDTFSPEIYAYDLAEMCETCGIQPRFAARMMEKLAKSVKTEIGDLTAGME…		hipBA	QAR32702.1	81	Defer_81_QAR32702.1	MAKKIIKAEMPEPQLLRSAEVLGEFIRAARTGSSLTVHDAAALCNVSVSTITNLENAKADVKFSTVLQVCRMLGVTLRIEA				HTH	12_aa_deleted_from_N-term_of_QAR32703.1
TCK62325.1	419		Defer_419_TCK62325.1	MTNRLYLKLNRKPVGFISYEPYEDIFGIELDDKNLHLSPHVFSGAQLGAVKRFLMNLLPEGGGLEELSGMLHISKGNIFGLIKAIGAETTGALSFHSGQNDEEGTFFREIGVQELTGRIGERADVPMTVWDNRPRLSVAGVQEKLPVMVMPDGRIGFGDGDYASTHILKFAKNADEHMVLNEFLCMTLAERLKLSSADVGFMRLGEPVLKVKRFDRVFNGGRVDRMHVIDGCQMLDVPPLYKYERIYGDGRDVKNIREGASLKKLFETAKSCSVPAAAARDMLNWVLFNLLIGNCDAHGKNISWHYSADGIRIAPFYDMLSITVYEGRYNENLAMAVGDCFDSKVRASDIADMCEQCGLQPRFVARTLEKMAKAVSAELDTVDAGLELSEDEQGFADKL…		hipBA	TCK62324.1	81	Defer_81_TCK62324.1	MAKKIVKHNVPEPQKLKDQKILGDFIRAARTNSDMTLEDAAALCRVSIKTMTNLENAKADIKFSTVLKVCEALGVTLRIEA				HTH
ACM18697.1	432		Delta_432_ACM18697.1	MTETLLTYLDGIYLGKIILDGPFEAYGLEYDETWIGGGGFPISPHLQFHKSPDDSVRRFLSNLLPEGRWLEELSSSSHISKSNTFGLIAAIGSETTGALTFRIGGEGSETNTTNFRPIETQELEERIRERNDRPISLWDGKQRLSTAGVQDKLPVMIMPDGTFGFGEGDLASTHILKFDTKQNIHLVLNEFICMTLAHLAGLPAANVKFVRMGEPVLVVERFDRKWSGDESIKRLHLIDGCQMLDLLPTYKYERPFGKTGHAAGLRTGASLQMLFDSAKSCRVPALTMRDMLNWTLFQLLIGNSDAHAKNISFFLGKEGIDLAPAYDLVCLDVCGDQYDRNIAMAIGDVFDPDDIQAWQLAEMCFECKLPQRQTARMLDSLCNNILRSLTKISLPELLT…		hipBA	ACM18696.1	85	Delta_85_ACM18696.1	MRRVIMRSPVPESQPLLDAETLGIFVRASRTKTGMGIHEAAAFCGVAVGTMQKIEKASGDVKLSSILTVCKMLGISLTIGSRVNS				HTH
RJX24061.1	431		Delta_431_RJX24061.1	MTEQLAVFLDRYHLGTLFLDGREDRYELEYARTWLAAEGFAISPHLKPGACKSESLKRFLANLLPEGKWLDELSLVRQISKNNIFGLIAVLGLETTGALTFRHDGGGAKPIPTSFRPVSPEELRDRLAIRQQTSIASWDGKPRLSVAGVQDKLPVLIRPDGEMGFGEGDLASTHILKFGAGPEMYLVVNEFICMELARLVQLPAARVSLARYGEPVLVVERFDRRWSDDRVERLHLIDGCQMLDLPPTYKYERPFGKSGEGAKIRTGANLPALFVACKHCRIPALAIRNLLHWVLFQLLIANSDAHGKNISFYVGRNGIDVAPAYDLVNVGVYGDKNDRDLAMAVGETFALHEIHAYQLADMCEECGLPQRQVAAALLGLCTALGKAADIFDPGRFLNG…		hipBA	RJX24062.1	85	Delta_85_RJX24062.1	MSRKVKPLPTPQQEGYLDAKTLGEFVRARRTQAGMGIHEAAAFCGVAVDTLTKIERAKGDAQLSSVLKVCRMLGISLKIEKWTDQ				HTH
AKN37960.1	468		Gam_468_AKN37960.1	MVGMSKLQRLDVFIGTNTKIGRLILPVGTEAEFSFVYEEEWKHTGFPISPHIPFDDQASPRSIENYLRNLLPEGEAFEEMIQNTTISKSNTFCLIRKLGAETSGALSFRVPGSAPQETSFRSVPDDELIERLERNLAPLVYWDGKVRLSVAGVQNKLNLLKRGDEWGFGEGKLSSNHILKFESGKAPCIAVNEFFCMTLAKLAGLDVANVELTRIGKTRTLIIERFDRAYIDARNVVQRKHVIDGCQATDLPPGYKYERQNGDEGDGVYMRDGVSFPRLLNVKTIDTVITNLKLTQWMLFNLATLNYDAHGKNISFFVLPKGLELAPFYDLVNIEAIAQEGAKRNSRSGKLSTHEGRAASIPQYLAMSIGDWQSEDFQNPPKGNFQCPITSYDLAEFGA…		hipBA	AKN37961.1	111	Gam_111_AKN37961.1	MKKGKMVKAQPMPDLNTEFSMETLGSAIRSKRTDRGWRIDDLAAKAHLSRRTVMKVEKGDTSVTFANVLILMDILGLSLRLIDLSLFVRPHSQIPSQDENSVSSNEDGWYE				HTH and structural similarity with Stl repressor	3_aa_deleted_from_N-term_of_AKN37960.1
RUO20118.1	440		Gam_440_RUO20118.1	MTGSETAPQITIYAQQHPVGTLTFPQPQLCEFHYTETWVRTGYPISPHISFSGEFSPQSVVRYIRNLFPEGSAFDRLLETENLSRTNIYAILQAIGNDTAGMLTFSPNVRNEGVPDLRHVTHDELADRLRNQKDMTYWDGKYRLSLAGVQNKLNVFINDQDEMFLASGVYASTHILKFASAKYPSIVVNELFCMRLANAVELPAAPVSLRKFDEFTALLVERFDRKTKPNGVQKRHIIDGCQALDMPPENKYEQNFGSSRDVQHIRDGVSLPKLFQFAKSTSVPIQSRQHMIDWVIFNLIIGNSDAHGKNISFYIGKREGITLAPFYDLVSVVYEAQQEPKLDTNLAMAIGDNFDITHITGYDLLSLAQDVSVDASYLQRRIKRLCQLVISRAEKLDFS…		hipBA	RUO20119.1	99	Gam_99_RUO20119.1	MARRVVVTPQPDLSQPADMALLGAVIRHRRTSLKLTLEDAAALCGISKQAYNNIELGSENVKVETLFKVLTAFGISLRVNAPAFTETDSDIGSASDDWL				HTH
GAK86878.1	437		Gam_437_GAK86878.1	MMSGSNQYTLDIVYSQQVIGKLSLNKESDDLSLTYSQDWLNNGFPISPHLPFDTDIPSINIRRFLQNLLPENKGLDYLIDFLGVSRSNVFAQVRGIGSDTSGAMMFLPEGVSPAETETAFKPISDSELIKKLSDPELWHLEVWEGKPRLSVAGVQSKLNMLSINEALGFGEGELCSTHIVKFEKNDQQHLVINEFVTMKLAKLIGLEVAEVELRYFDQFPALIVERFDRKLFNSTSVKRRHMIDACQACNLGVDRKYERNLGKQRDVSHIRDGVSFNRLFSITELCTNPLSAKLTVLNWALFNLCIYNADAHGKNFSFFVQNSGLTPTPLYDLVNVRMYPEFEQDLAMAIGDEFDSDSINAYQLIEFSHDCDISPKLLQQSLIKIANGIISHIDEAISL…		hipBA	GAK86879.1	98	Gam_98_GAK86879.1	MAKKVKAIASPDLSQAFTPTLLGEVVRAKRTQSKVTQQDAALLSGVSKQTYIKIEQGSSDIKLASLMKVISALGIKISILPWQDSGTSSQESDNDVWV				HTH
ACA88821.1	435		Gam_435_ACA88821.1	MSGSNFHTLEMHFRGRVIGTIGFDIDTERFSIEYTKAWQENGFPISPKLPLDGQANSSQISIYLTNLLPENKGLDHLIEALGIAKSNTFALIKSIGFDTSGAILYLPVATKPPVTSFTPISKADLIKRIEDPEHWPMEVWDGKPRLSVAGVQSKLNLFHTDTEYGFGEGELCSTHIIKFEKSNQQHLVLNEFMTMTLADLIGMQVAKVEILPIGKYKALSVTRFDRMYDPERHIVMRRHQIDACQALGFSVARKYERYLGSGRDVRDIREGVSLEKLFSIAEHCANPAQAKFDMLRWTIFNLLVCNADSHGKNYSFYVTPNGLEPTPWYDLVNVQMYPDFDQELAMAIGDEFEADKIHAYQLMTFAEECGIKQNILELTLKQLAKAIIGNLDKAANQAG…		hipBA	ACA88820.1	82	Gam_82_ACA88820.1	MVTQLNPNTLGKRIKDRRKAANMTQEVAASFCGVTKKTLIRVEKGEDVYFSTIVKILNGLGIKLTFDTPNSENKLGGSNEWF				HTH
AAN53784.1	433		Gam_433_AAN53784.1	MSTAKTLTLEMHLGDLMIGELSFDATADTFAVHYTKDWQQSGFPLSPTIPLDGTGTSNQISMFLVNLLPENKGLDYLIESLGVSKGNTFALIRAIGLDTAGAIAFVPKGALLPETQLRPIKAEEVIQRIEDPTMWPMEIWDGKPRLSVAGVQPKLNLFYNGKEFAFAEGTLSSTHIVKFEKYHHLVINEFITMRLAKVLGMNVANVDIVHFGRYKALCVERFDRRNIPGEQRVLRRHIVDSCQALGFSVSKKYERNFGTGRDVKDIREGVSFNRLFSLAAKCRNPVAAKQDMLQWALFNLLTGNADAHGKNYSFFMTPSGMEPTPWYDLVSVDMYEDFEQQLAMAIDDEFDPNSIYAYQLAAFMDGLGLPRNLLISNLTRIARRIPQAIAEVILMLPPL…		hipBA	AAN53783.2	78	Gam_78_AAN53783.2	MASPLNQQSLGLLIKERRKSAALTQDVAAMLCGVTKKTLIRVEKGEDVYISTVFKILDGLGIDIVSAQTSDTETNGWY				HTH	Shewanella_oneidensis_MR-1_SO_0706
OEG73210.1	433		Gam_433_OEG73210.1	MTDSVKLVLDMHLGDRIIGELSFDPDTETFAVNYTDKWQQNGFPISPMIPLDGSGRSNQIAMFLANLLPENKGLDYLVESLGVSRGNTFALIRGIGLDTAGAIAFAPQGVLLPANLFREISDAEVIKRLEDPDSWPMEIWDGKPRLSVAGVQSKLNLFYNGEAFGFAEGALSSTHILKFEKHQHLVINEFLTMRLAKAISMNVANVDISYFGEYKALSVERFDRRYLPAEHKVLRRHIIDSCQTLGFSVNKKYERNFGTGRDVKDIREGVSFARLFSLTSQCANPAAAKQDMLQWALFNLLSGNADAHGKNYSFFMTPTGLAPTPWYDLVCVALYDDFEQELAMAIDDEFDTNKIYAYQLAAFIDEIGLPRALLVNNLTQMATKITQAIDEVIAMLPAL…		hipBA	OEG73211.1	78	Gam_78_OEG73211.1	MASSLNQQSLGSLVKENRKKAGLTQEVAAMLCGVTKKTLIRVEKGEDVYISTVFKILDGLGVAIVAKQKSSENASGWY				HTH
OGT58012.1	433		Gam_433_OGT58012.1	MKRQQMTGNENELNAYLGGVIIARLLLQDDQIFLKYTQDWQKSGYAISPHLLLSDEIPTVNIQRYLRNLFPEGEVLDTLLTNLHLSKANTFGIIRTLGADTSGSLLFLPSGQSVPTSSSFRVITSAEVERRLDERDEYSLIIWDGKPRLSMAGVQDKINVSINTDDQMGFGEGKLISTHILKFEKQKLSHLVINEYVTMQLARQCGMQVANVELKRFGKYPTLLIERFDRKLISSNEVMRRHVIDGCQALNLPPEYKYERNFGSGRDVAHIRDGASLAKLFDFANKCTNPAETKSKMLDWVLFNLLIYNYDAHGKNISFFVGKHGMSLTPFYDLVNIKMYPQFENEMAMVLGDDFDGETIRAYQLADFADNCQLSRPYLVKQLKNMAPTLLLALDKNNI…		hipBA	OGT58013.1	92	Gam_92_OGT58013.1	MKKLTKLKNPSLEHTLTATLLGQAIKARRTQSGLRLEDAAALCGVAKQTFMKIEHGHPTSQLQSILQICSALGIKIYIAPWHNDEETTDDWK				HTH	5_aa_deleted_from_N-term_of_OGT58012.1
TAL62382.1	406		Gam_406_TAL62382.1	MNGNKLALNVYLGNNLIAELTLQNDQLHWSYSPEWQNSGFAVSPHLPLGEDIPSVNVQRFLRNMLPEGNGLEELVANFHLSKFNTFGLIQALGMDTPGALQLIPTKKTYPPSSSFRVINKNELQQRLETRNDFSLIVWDGKPRLSVAGLQDKINVVLNEKHELGFGEGNLCSTHILKFEKQKFSFLVLNEFISMKLAQKCGLNVANVDLMYFGQHPALLVERFDREFISISEVRRRHLIDGCQALNLPPEYKYERNFGSGRDVAHIRDGASLPQIFDFSKECDNPVLTKQQILDWVLFNLLIFNYDAHGKNISFFVGARGIALAPFYDLVNIKMYPQVEHELAMALGDEFDATSTHAYELADFADSCLLARSFVQQRLKLMIRKVQVSLEQIIGSMEGS…		hipBA	TAL62383.1	93	Gam_93_TAL62383.1	MAKHIKKINSPDFTQNLNAELLGQAIKARRTQSELRIEDAAALCGVAKQTLMKIEHGNPSAELDSILQICTGLGIKLRIVPWMNKDEVVDEWQ				HTH
KTD61195.1	431		Gam_431_KTD61195.1	MIGSEHVLDVYLGDNIIAELSLVNDQLHWHYRPDWQQNGYPVSPHLPLDREIPPLNVTRFLRNLLPEGNALEELINTFHLSKGNTFGLVRALGLDTPGSLVFRSPTQSSPIKTSFRPVLDKELEQRLDSRDEFSLIIWDGKPRLSVAGVQDKINVVLNEENQLGFGEGNLCSTHILKFEKQKLAHLVLNEYVTMRLARLCGLNVANAKLLCYGKNPALLVERFDRHFISLTEVKRRHMIDGCQALNVPPDYKYERNFGSGRDVAHIRDGVSLEKLFEFANQCENPALAKQRMLDWVLFNTLIFNCDAHGKNISFFVGSKGLSLTPFYDLVNIKMYPEFEHDLAMALGDEFDENNVNAYQLADFADTCQLPRSFVTNRLKYLGKKLSASVGECHSAGIND…		hipBA	KTD61194.1	93	Gam_93_KTD61194.1	MAKQVKRLATPDLKQKLTSKLLGQIIRARRTQSNLRQEDAAALCGVAKQTYMQVEHGHPNSQLETVLKICTALGINLYIQPWQESGEVDNDWQ				HTH
CDZ77226.1	432		Gam_432_CDZ77226.1	MRVKMIGAKQVLDVYLGKDQIAQLALIDDQLYWNYSDPWKREGYAVSPHLPLQQEIPPLNVQRFLRNLLPEGAALEELLNNFHLSRNNTFGLVRALGLDTPGSLVILASNQLIPEQANFRVITDEELAQRLDHRDRYSLIIWDGKPRLSVAGVQDKINVVLNDQGQLGFGEGSLCSTHILKFETKKNSSIVLNEYLSMRLAKRCALNVANVQIKHFGPHSALLVERFDRKSITNNIVKRRHLIDGCQALNLPPDYKYEQNFGNSRDVAHIRDGVSLPKLFDFANQCINPAKTKQQILDWVLFNILIFNCDAHGKNISFFVGSKGISLAPFYDLVNIKMYPEYEHALAMALGDEFDENNIYAYQLADFADTCRLPRSLVTNRLIYLIERLTDALQEEIKL…		hipBA	CDZ77227.1	92	Gam_92_CDZ77227.1	MAKQIKKLETPNLQQVITAELLGKIIKARRTQSDLRLEDAAALCGVAKDTLMKVEHGQSTCQLGSVLQICSALGIKLHVAPWTSNESENDWS				HTH	4_aa_deleted_from_N-term_of_CDZ77226.1
VEB35682.1	432		Gam_432_VEB35682.1	MIGDKKVLDVYLGEIQIANITPIEDQLYWTYSENWQKTGYAISPHLPFYEDIPPLNVQRFLRNLLPEGKPLEVLIDSFHVSKSNTFGLIRALGLDIPGSLVILPSNQAIPSQANFRLITNEELEERLNHPDSYSLIVWDGKPRLSVAGVQDKINIVINKKGDLGFGEGGLCSTHILKFETQKLSNLVLNEYLSMQLARRCALSVANVQMLHFGQHSALLVERFDRKLVTTNTVKRRHLIDGCQALNLPPEYKYEQNFGNGRDVAHIRDGVSLPKLFDFANQCMNPAKTKQQILDWVLFNVLIFNCDAHGKNISFFVGVDGISLAPFYDLVNIKMYPEFEHNLAMALGDEFEDDNVNAYQLADFADTCKLPRSLVAKRLKLLIDKLAAALQEEIQRIAVD…		hipBA	VEB35680.1	93	Gam_93_VEB35680.1	MAKRIKKFKTPNLLQPLTVELLGEVIKARRTQSDLRLEDAAALCGVAKETFMKIEHGQSNCQLASVLQICSGLGINLYIKPWVDSDEEENDWR				HTH
EHL30296.1	434		Gam_434_EHL30296.1	MKMIGDKPVLVVYQGEYQIAHITLIEDQLYWSYNANWQKTGYAVSPHLPLYEDIPPLNVQRFLRNLLPEGNPLEVLVNIFHLSKYNTFGLIQALGLDTSGSLVILPSNQAIPNHANFRLITHEDLEERLNNRDLYSLMVWDGKPRLSVAGVQDKINVVLNKEEQLGFGEGSLCSTHILKFEKQKLSYLVLNEYLSMQLAKRCSLNVANVQIKRFGQHPALLVGRFDRKMITTNIVQRRHLIDGCQALNLPPEYKYEQNFGNSRDVANIRDGVSLPKLFDFANQCINPAKTKQQILDWVLFNILIFNCDAHGKNLSFFVGANGISLAPFYDFINIKMYPEFEHGLAMALGDEFEENNIDAYQLADFADTCQLPRLLVAKRLKYLIGKLTVALQEEISLIL…		hipBA	EHL30295.1	93	Gam_93_EHL30295.1	MAKQIKKLKTPNLQQPLTAELLGEVIKARRTQSDLRLEDAAALCGVAKETFMKIEHGQSSCQLASVLQICSGLGINLYIKPWMDNGEDENDWR				HTH
SKA97268.1	434		Gam_434_SKA97268.1	MTGYEHRLRVCLGEQPIGFLLADVQGQLTLEYTPAWQASGFAISPHLPLTSAANHQVVQRFLRNLLPEGQGFDILLENYQISRANTFGIIRALGTDTPGALQFLPETLEPIQPARLRPILPAELLERLDNQPARNLIVWDGRPRLSVAGVQHKINVLADAQGGLAFGEGSLCSTHILKFEPANQNHVVLNEYLLMQLAQSIGLPVAAVELRRFGQHRALLVTRFDRKRQGDTVLRRHLLDGCQALDLPPEYKYERNFGNSPDVAAIRDGASLPRLFAFCAHCRSPALARKYVLDWVLFNLIISNWDAHGKNISFFVGKNGIEPAPCYDLVNIAVYPEYQQELAMALGDDFDTRVSAFQLADFAASCGLSRSLVQATLTAMCKQVVEQLPRVWAACVLKT…		hipBA	SKA97272.1	91	Gam_91_SKA97272.1	MARPLTPLPTPQQSGALTPELLGQFIRAKRTQSGLRIDDAATLLGVAKDTLSKLERGHHGAQLGTLLQVLNGLGIALKVEPWTEGGDDDWV				HTH
PKG98266.1	438		Gam_438_PKG98266.1	MAYSLGIFLRERQVGILTQDETSGQLQITYLDEWQRDGYAISTGLPLDNQHTLTAAYNYLDNLLPEGDARHLLAMDLGVSEKQVYPQIRALGEDLSGAFSFTDIAPDPNAPASFRLLGEAELAERLSNKEDFGLLHWDDKPRLSVAGVQDKLNVFVTAQGEIGFGDGAYCSTHILKFEKPKCEHLVLNEYICMQLSSAVGLPTAKVEFKRFGSHPALLVSRFDRRLDVASNRVFRRHVIDGCQALNLSRDYKYERNLGDGRDVLHIRDGVSLPRLFALCEQTSSPVKSMQWLINWQLFNLMISNYDSHGKNVSFYMSKDNLAFTPTYDLVNVSMFEQFKHVLAMGMGDEFMPKDIHAYQMADFAETCNLDRKLVSRMLVELANKVLLALDERYFLSELL…		hipBA	PKG98265.1	92	Gam_92_PKG98265.1	MGKQVTQSDMPETNVILDSVNLGKLIKAKRTAMKMKLADCASLCNVGINTLSRIENGNPNSTLGATFSILKGLGIKLSYLGTSVDSSDDDWV				HTH
GAC32155.1	438		Gam_438_GAC32155.1	MAYSLGVFLRDKQVAVLTLDKTSGQLKITYLDTWQQNGYAISPGLPLSNQHSLTAAYHYLDNLLPEGEARHLLATRLGVSEKQVYPQIRALGEDLSGAFSFCNTAPDVNAPAAFRPIGEAELIERLNHKEDFGLLHWDDKPRLSVAGVQDKLNVFVTKQGDIGFGDGAYCSTHILKFEKPNSEHLVLNEYICMKLSSAAGLPTAEVEFKRFGPHPALLVRRFDRALEQTASRVLRRHVIDGCQALNLPRDYKYERNLGDGRDVLHIRDGASLPTLAELCEQTSSPVQSKQWLINWQLFNLMISNYDSHGKNVSFYMSKNTFMFTPAYDLVNVSMFEQFKHTLAMAMGDEFSPCDIHAYQIADFAETCSLDRKLVSRMLADLAKSVLKTLDDRQFLTELF…		hipBA	GAC32154.1	60	Gam_60_GAC32154.1	MNMKLTDCAALCGVGINTLSRIENGNPNSTLGATFSILKGLGIKLSHAEYAINFSDDDWV				HTH
GBL06178.1	447		Gam_447_GBL06178.1	MNGKLDAYSLNVRFAENVIGELSLNKETGLPKLEYNSDWQQKGFAISPSLALDNNHDNAVAYNFLDNALPEGEARLLLAERAGVSEKHVFSQIREIGGDLSGAFTFTFESIEQRVNEAEEPAFRLLTEDELERRLDTKEDIGLLTWDDKPRLSVAGVQDKLNVFINENGKIGFGNGSLCSTHILKFEKKNCLNLVLNEYFCMKLSAALGLPTAEVEFTRFGKHPALIVHRFDRKYVSEKKQVLRRHVIDGSQALNLPRDYKYERNLGDNRDVLHNRDGASLPKLFEFSKSMSSPAQSAQWLINWQLFNLIISNYDSHGKNVSLYWGRENSSFTPAYDLVNIAMFPQFKHVLAMAMGDEFDPNNINAYQLADFAETCAIDKKLLARLLSDLTKKVLSTLT…		hipBA	GBL06179.1	114	Gam_114_GBL06179.1	MTTSNIITFSGELLGAINMANRVKVSDMPSSAHIEDAEVLGKLIKAKRTKLNMKLADCAALCGVGINTLSRIENGNANCTLSAVFSVLQGLGIKLTTKELITPNTNSVADNDWV				HTH and structural similarity with Stl repressor
AIG00612.1	452		Gam_452_AIG00612.1	MPADNINQPSAYTLLIYLAEQHIGTLTVDKSTSLLKLEYEPDWQQTGYPLSPALTLDNSHSREVAYNYLDNALPEGAARKLLAEHLGVSEKNVYSQVRAIGNDLAGAISFRASGQGSDNLREAREPKFRLIEQDELVERLARKEDIGLLAWDDKPRLSVAGVQDKLNIFINEEGQIGFGEGTLCSTLILKFEKPNCPNLVLNEYFCMMLSKAVGLPTAEVQFTRFEQYPALIVERFDRKYAPEQAKVFRRHVIDGCQALNLPRDYKYERNLGDGRDVQHIRDGASLRQLFELAKTMSSPVESLQWLINWQLFNLMISNYDSHGKNISLFFDKRNSRFTPAYDLVNVAMFPQFKHVLAMAMGNEFDPENINAYQLADFAETCGVNKKLLSRQLSDLADKV…		hipBA	AIG00611.1	96	Gam_96_AIG00611.1	MAKKVTTSKMPETEFIDDAHVLGQLIKAKRTEMGMKLADCAALCNVGINTLSRIENGNDNCTLAAAFAVLHGLGIKLTSPSLEKRHNSSVSDDEWV				HTH
QBL10523.1	451		Gam_451_QBL10523.1	MNTKVKLESAYSLDVNYADTLIGTLFLDKTTNLLKLKYNEYWQKNGFAISPSLSLDNLHLPEVAYNYFDNALPEGQARTLLAENLGVSEKNVYSQVRELGNDLAGAITFRKLSPPNNQLSTNSQAIFRHLEPEELETRLDHKEELGLLIWDDKPRLSVAGVQDKLNVFIDDQNNIGFGDGLLCSTHIIKFEKKSCPNLVLNEYFCMRLSAAAKLPTADVKFVRFGKHPALLVTRFDRKYVSNINRVMRRHVIDGCQALNLPRDYKYERNLGDGRDVKHIRDGANLESLFAFCKTMSAPAQSTQILINWQLFNLMINNYDSHGKNISIFFDKNTSKFTPSYDLVNVAMFNQFKHVLAMAMGDEFEPNDINAYQLADFAETCGINKKLLTRLLINLADIVI…		hipBA	QBL10522.1	95	Gam_95_QBL10522.1	MANKVIASEMPTSPFIDNAEVLGKLIKAKRTGVGLKLADCAALCGIGINTLSRIENGNANCTLSAVFSVLNGLGIKLITNELLDPQDSSLNDEWI				HTH
ALO35285.1	458		Gam_458_ALO35285.1	MTTTKNDEAYTLIVSFAGKKIGTLVQDKNTNLLHLHYDKNWQLHGFPITPALPLTNQHSPEVSYNYLDNALPEGEARKLLAQNLGISEKNVYSQVRALGNDLAGAITFNHASAEQNENSQPCGPIFRPLAAAELIARLDHKEDIGLLIWDDKPRLSVAGVQDKLNVFINPPDKTDDDTDMKIGFGDGSLCSTHLLKFEKANCPNLVINEYFCMKLSHEVGLPTAEVSFTRFGEHPALIVKRFDRKYEAENKIVRRRHVIDGCQALNLPRDNKYERNLGDGRDVKHIRDGASLKKLFDFCKTMNSPVASTQWLINWQLFNLMINNFDSHGKNVSLFFDKNNNQFTPAYDLVNVAMFSSFKHVLAMAMGDEFEPVDIHAYQLADFAETCNIDKKLLSRLLV…		hipBA	ALO35284.1	89	Gam_89_ALO35284.1	MGKKVKPSKMPEARFIDNAITLGELIKAKRTAMGVKLSDCAALCGIGINTLSRIENGNQNCTLFAMFAVLNGLGIKLSAQELTSTDEWV				HTH
RJY06480.1	442		Gam_442_RJY06480.1	MTKANAYRLDIKYAGQVIGNLSLDSTTNLLKLSYSPLWQSEGFAISPHLSLDNQHSSEVAYNFLDNALPEGEARKLLAENLGISEKNVYSQVRVIGNDLAGAVTFLPSSEKEQNQPSFRILEEEELITRLDNKEEFGLLTWDDQPRLSVAGVQDKLNVFIDENGNIGFGDGSLCSTHILKFEKRNCHNLVLNEFFCMKLSSAVGLPTADVEYRHFGPHPSLIVKRFDRKYDADSNKVMRRHVIDVCQALNLPRDYKYERNLGDGRDVQHIRDGASLVKLFEFTEHMSSPIESKQWLINWQLFNLMISNYDSHGKNVSLFFDRNNARFTPAYDLVNIALFPQFKHVLAMAMGDEFEPNDIHAYQLADFAETCGIDKKLLSRLLTELANKVIKQLSTESLI…		hipBA	RJY06479.1	96	Gam_96_RJY06479.1	MAKKVTASKMPSSAHIESAEVLGQLIKAKRTELGLKLADCAALCGIGINTLSRIENGNANCTLSAVFSVLSGLGIKLTSKELTPIDKISSNNDEWV				HTH
RAJ92936.1	444		Gam_444_RAJ92936.1	MGNADAYQLQVSYGGHAIGSLALDRTTNLLKLSYLPQWQADGFAISPHLPLNNQHAPEVAYNYLDNALPEGEARKLLAEHLGVSEKNVYSHVRAIGNDLAGAVTFESTRENHQAEATPVFRKLEDAEFIERLNQREDFGLLTWDDKPRLSVAGVQDKLIVFIDSDDNIGFGDGLLCSTHILKFEKKNCPNLVLNEFFCMKLASAVGLPTADVAFKRFDPHPALIVKRFDRKYVQQSNKVFRRHVIDGCQALNLPRDYKYERNLGDGRDVQHIRDGASLQKLFQLCQRMSSPVESRQWLINWQLFNLMISNYDSHGKNVSLFFDKQNARFTPAYDLVNVAMFPQFKHVLAMAMGDEFDPQDIHAYQLADFAETCEIDKKLLSRQLIGLADKVLSQLEGSE…		hipBA	RAJ92935.1	95	Gam_95_RAJ92935.1	MAKRVTATDIPKVMFIGNAEILGQLIKAKRTQLGIKLADCAALCGIGINTLSRIENGNENCTLSAVFSVLNGLGIKLTSSELTPVANSSGEDEWV				HTH
RUO76724.1	444		Gam_444_RUO76724.1	MANTNAYQLNVSYGDEIIGTLALDRVTNLLKLSYSPQWQQNGFAISPHLPLNNRHAPEVAYNYLDNALPEGEARKLLAENLGVSEKNVYSQVRAIGNDLAGAVTFKPAQENQVEESQPLFRALEDAELIKRLDNKEEFGLLTWDDKPRLSVAGVQDKLNVFIDAAGQIGFGDGSLCSTHILKFEKKNCANLVLNEFFCMKLSSAIGLPTANVTFRRFGPHPALIVERFDRKYVSDKNKVLRRHVIDGCQALNLSRDHKYERNLGDGRDVQHIRDGASLEKLFAFCQGMSSPVESTQWLIHWQLFNLMISNYDSHGKNVSMYFDKHNVRFTPAYDLVNIALFPQFKHVLAMAIGDEFEPKDIHAYQLADFAETCNIDKRLLSRLLIRLADRVLSQLSGRV…		hipBA	RUO76723.1	95	Gam_95_RUO76723.1	MAKKVTTSDMPSTDFIDSAEILGKLIRAKRTELGIKLADCAALCGIGINTLSRIENGNANCTLAAVFSVLNGLGIKLTSKALTPTASSSSGEEWI				HTH
EIW88934.1	445		Gam_445_EIW88934.1	MMEKINAYQLQVTYGDDVIGTLALDNTTNLLKLSYTPQWQQQGFAISPHLPLNNQHAPEVAYNYLDNALPEGEARKLLTENLGVSEKNVYSQVRAIGNDLAGAIVFRPVQAEHIDRTQPIFRLIEEAELIERLHIKEEIGLLTWDDKPRLSVAGVQDKLNVFIDNAGNLGFGDGSLCSTHILKFEKKNCPNLVLNEFFCMTLSTAIGLPTAEVAFRRFGSHPALIVKRFDRKYVSDDSTVLRRHVIDGCQALNLSRDHKYERNLGDGRDVKHIRDGASLEKLFGFCRKMSSPVESIQWLLHWQLFNLMIGNYDSHGKNVSLYFDDSTARFTPAYDLVNVSMFPQFKHVLAMAMGDEFEPDTIHAYQLADFAETCNIDKKLLSRLLVSLADKVLNQLSSD…		hipBA	EIW88933.1	96	Gam_96_EIW88933.1	MAKKVTASNMPNSVFIENAEILGRLIKAKRTELGIKLADCAALCGIGINTLSRIENGNANCTLAAVFSVLNGLGIKLTSKELTTAANSSSAERKWI				HTH
CAJ58937.1	432		Acto_432_CAJ58937.1	MSSGRGGHVADHLVAWLYETPTAVLTPGPEFRITLEWRAEAVERWGAGSPALSVGLPIGAVIGPRDMRGLDFFENVLPEGPTLQRMAAIAGVRPADTYGILKAFGRDCAGAIQVLPEGEEPGTGDEGGYRMMSSDDLRRVIGALDVAPLGVAPERGFRPSLAGFQRKALLGRAADGSWQLPTGDAPSTWILKPDGPHAMAANEATCLALAAACGLAAAEGELLDVAGLPVLAVRRFDRQERTSGRLPVRVHQEDGCQATATPPGMKYEEQGGPSLRDFAEVLRTFGDPRDVTVLLRRATFNAAVGNADAHAKNFAILHQADEPDVRLAPLYDVVSTIALELRDHLGQPLRADTHLGQRVGGQADIQAVTAANLVDEATTWGLRRRTAAAVVTDTLDQIL…		hipBA	CAJ58936.1	71	Acto_71_CAJ58936.1	MIAARDLGAAIKYFRTSAGVTQVAAAEATGVGQSYISSLEAGRFGSSLTHALRLLRFVGCEVVVRPRRARG				HTH
OSC43163.1	456		Acto_456_OSC43163.1	MSLDIWLHGVLTARATPKSGGRKVVMEYTDEGRLGYGGGAPILSCSLPSAPGPNAPSVSRSFLEGLLPEGRALQHAAARLRGVELDLAGAPAAPSDAMALLAEYGRECAGAVVVVPAGEGLPTEGRLSSPLSEQELVDLIQNLPARPLGADPTRGIRMSLAGAQDKLLLTRVNGRWCMPVDGFPSTHIIKPTTVWPHSAENEALVLALSQKCGLSDNAVWIERIGDATALVAERYDRNVASDGTIHRLHQEDMCQAVGLRPKDKYLIGRPSERMARVLREFADSPQREIADIYKQVAFRTIVGDEDGHGKNYSLMLHDGVVKAAPLYDSLSTLEYPELSGTMGTKIGAQQSLAKVDRQALLDEAKAMGLPARAAEQALDELATHVRSGIEDLPAEITEG…		hipBA	OSC43164.1	83	Acto_83_OSC43164.1	MATSGGHEMVARSASALGRALRAARQARGLTQSELAERSRTNRFSIAQLETGDATKAIEKLFDTLAALDLELVVRPRQGWKAR				HTH
[truncated: 564 more rows]
